# Supplementary material for: Enhanced Exome Sequencing Improves the Genetic Diagnosis of Deafblindness
Source: Genes (Basel). 2026 Mar 19;17(3):344. doi: 10.3390/genes17030344 (PMC13025695; doi:10.3390/genes17030344)
Supplement: Supplementary file 1 [file genes-17-00344-s001.zip]

Archive with 4 entries (4 files):
- Supplementary Tables SoCExEn 20260309.xlsx
- Supplementary File S1_SoCExEn.bed
- Supplementary File S2_SoCExEn.bed
- Supplementary File S3_SoCExEn.bed
