# Supplementary material for: Enhanced Exome Sequencing Improves the Genetic Diagnosis of Deafblindness
Source: Genes (Basel). 2026 Mar 19;17(3):344. doi: 10.3390/genes17030344 (PMC13025695; doi:10.3390/genes17030344)
Supplement: Supplementary file 1 [file genes-17-00344-s001.zip › Supplementary Tables SoCExEn 20260309.xlsx]

## Sheet: Supplementary Table 1
Supplementary Table 1. Target genomic coordinates and sequences of spike-in probes. The target target genomic coordinates (GRCh38) and the sequences of the 4161 probes designed to cover 2640 coding and non-coding target regions (Supplementary File 1) from 659 genes associated with hearing loss and/or blindness (Supplementary Table 2) that were expected to get poor coverage according to IDT’s publ…
Chromosome	Start (GRCh38)	Stop (GRCh38)	Seq (GRCh38)
1	1512141	1512261	GGTGTGTGTGGCGCCTGCGCAGTGGCGGTGACCACCGGCTCGCGGCGCGTGGAGGCTGCTCCCAGCCGCGCGCGAGTCAGACTCGGGTGGGGGTCCCGGCGGCGGTAGCGGCGGCGGCGG
1	1512410	1512530	GCAACTTCGACCCCACCGGCCTGGAGCGCGCCGCCAAGGCGGCGCGCGAGCTGGAGCACTCGCGTGAGTGCGGCGGGGCGGGGCGGCGCGGGCGGGCGGGCGGGACGGGCCGGGGAAGCG
1	1517343	1517463	GAGCAGATCCGGGCGCAGGCTGAGGAGAGGAGGAAGACCCTGAGCGAGGAGACCCGGCAGCACCAGGCCGTAAGAGCGCAAGAGGCCGCGAGGGAGGCCGCCCGGCTGCGGGGAGCGGCC
1	1517695	1517815	GCCGCCCTCTTCTCCCCCAGAGGGCCCAGTATCAAGACAAGCTGGCCCGGCAGCGCTACGAGGACCAACTGAAGCAGCAGGTGAGCTCAGCCTCCCCTGCGAGGCGCCTGCGTCCCTGAG
1	1523788	1523908	GCTTCCATGGGTGCACAGTGTCTCCTCCAAACCCCCGTCTTCCCCGGCAGCCCAGCCTGGAAGCACGGGTGCGCGACATCGCCATAGCAACAAGGAACACCAAGAAGAACCGCAGCCTGT
1	1524347	1524467	GTGACCGCCATGCACAAGCTCTTTGACTGGGCCAATACCAGCCGGCGCGGGTGAGACGTCCCCACAGCATGCACCAGGCCCTTGGCTGCGGCCCAGCAGGCTGCCTTCTGGGAAGGGGGT
1	1526430	1526550	GTGCCTAAGGCTGGAACCTTCTCTCTGCAGGAGAAGATAAGCGAGGACCTCAGGGCCACACTGAACGCCTTCCTGTACCGCACGGGCCAGCACAGCAACAAGTGAGGGAGCCCCTCGGGT
1	2412472	2412592	CTCCGGGGGGCTGGCGGCGGCCGGGGCCATGGCCGCGGGTTCGGGTGGTCCCGAGCAGCCACGCCGGCCACGCCCACGCCCAGACGGGCGAGAACTGATGACGGCACGACGTGGCTCTGC
1	5986272	5986392	CTGTGCCAGTCGTTCATCCTGCCCGCCTGAGGGTCCCGTGGGCTTCCCGGATGATCTGTGCCAGTCGTATTCAAATAAAGAGAAGAGCTGTGAGGGCTACAGTGGTCACAGCAATCCTGA
1	5992165	5992285	CCCCTGTGCCTCGAGGCCGCGTCCAACCTCCCCCGCGGCGCCGGCCCACATGGTTCCGCCCGCCGCGGGCCGCGTTACCTAGGAGACCGACCCGCCGCGGCCGCGCCGGAGGCCACGGAG
1	6424725	6424845	GGGTGGGGGCGGGCCCGAGTCTTAAGCCGGCGTCCGCGGGCTCCGGCCCCAGAGCGCGGCGGAGCGGAGCGCCAGGCAGCGCGGAGCGGAGGCCAGGCCCACAGCCGCTCCGCCTCCCGG
1	6424845	6424965	CCCGCAGATCCCCGACGGCCGCACCGCGGGCTCCTCTGGCCCGCAAGAACACGTGCATGGCGTCCTGGGGAAGGCGCTGAGTGCGGAGTCGCGGCGCCGCACGCGGCACCATGGCCCTGG
1	6440555	6440675	GTACAGGGGGCGGGCCTACAGGGGCCTGGCGCCCAGCCCCCGCCCCCCTCTCCCCGCCCGTCCCGCCCAGGTGAGCTGCACCGACGTGAGCCTGTCCGAGCAGGACAAAGACGGCGCCAC
1	6445678	6445798	GAGCTGCAGACATACAGAGCTACATGGACATGCTGAACCCGGAGCTGGGCCTGCCTCGGGGCACGATTGGGAAGCCCACACCCCCACCACCCCCACCCAGCTTCCCCCCGCCACCCCCGC
1	6445798	6445918	CCCCAGGCACCCAACTGCCCCCACCCCCACCTGGCTACCCAGCTCCCAAGCCTCCTGTAGGACCACAGGCAGCTGACATCTACATGCAGACCAAGAACAAACTCCGCCACGTGGAGACAG
1	9943411	9943531	GCCCCCTGGAACCAATGAGAGTGCGACCGAGATGTTCCACTCGCTGGCGTCCGGGCCGCTGGTGATCTCCGGTAGCACTCGGGCCGGCGGACAGTGAGGGCGCGGTAAGCTCCCCGCAAG
1	9971978	9972098	AAAATGCATAACTGAATTTATTTTCTTTTTCCTTTGTAGACAACAAGGGAGGTGTCACAGTTTTCCATTTAGATCAACAACTTCAAGTTCTTACCATGGAAAATTCCGAGAAGACTGAAG
1	9976219	9976339	GAGGTTACAGTGAGCCAAGATTGTGCCACTGCACTCCAGCCTGGGTGACAGAGCGAGACTCCATCTCAAAAAAAAAAAAAAAAAAAGATGTTTGCTTGCTTGCTACTATGTGATACCACT
1	9982271	9982391	ACCCCAAAGCTCTGTTTTATTCTTCCCAGCTGTGCCAAAGGTCAAGCTGCTGTGTGGGGCAGATTTATTGGAGTCCTTTGCTGTTCCCAATTTGTGGAAGAGTGAAGACATCACCCAAAT
1	11980415	11980535	TCCCCCTGGGGTGGCGCTCGCTGGTGACGTAGTGAGTGTGATGGCCGCCGCGAGGCCGGGAAGGTGAAGGTGAGAGGGCGAGCAAGCCGGGGTGGCGGGGACTGGCCCGGCCCGGCCCGG
1	11982055	11982175	TTGGACTTCAGCCATGTCCATGATGCCTACCCTGTGAAGATCTCTCACCATCCAAAAAAGTAAGTAGTAGCTGTGACTTCTGGCACCCTGGATTTGAGCTGAGTGGACAGGGGTGTGCTC
1	12004464	12004584	TTGGTCTTCCTTGATACTTAACAGTGTGCTTCCTTTTGCTGTAGGTGTCGACTGCAATGGCCGAGGAGATCAGGCGCCTCTCTGTACTGGTGGACGATTACCAGATGGACTTCCACCCTT
1	12011455	12011575	CATCAGCTATCATGGTTACAAAAGAACCATTTCTTTGCAGGAATAAAGCCGGTTGGTTGGACAGTGAGCTCAACATGTTCACACACCAGTACCTGCAGCCCAGCAGATAGTGGGCACCTG
1	12011620	12011740	CCATGTGGGCTCCCCCAGGGGCACGTGTGGCTCCTGCCCCCTGGCCACTGCCAAGAGAATGAAGCACCCAGTCTCGTACCATTTTGAGCCCTCCAGCACTACTTATTTTCCCCCACCTTT
1	12011740	12011860	GCCTGCTGTTGCTGGAAGAGCTGGCTCATACCCCCAAAGGACACTTTCAGCGACAGCTATGGACAGCATGGTACCAAGGAGTTAAGTTGAGGCTTTTTCCAGCTTTCTCTGGTTCATTTG
1	12011860	12011980	ATTGCTTGATAAGGCCTCAGGATCTCAGCATTGCACAATGCCTCATGGAAGCCTTTGAGGGTATCACACAGACACCCCCACCTTCCTCCAGCCTGTGCGCACCTGCCCTCCTTGCAGCCC
1	12011980	12012100	AGCACACCTGCAGGTGTAAGGGACGATTGGAGTTTCTTCCCAGAGAGTCTGTCCCAGAAGGACTGTGGCTTGTGTGTGTCCATCTCGCCTGTTGGCTCAGTGCTTCATCCCATTTGCAGA
1	12012100	12012220	GCCTCAGACACGTCTTGGTGGTGAGGCTCAGTTACCCCTGGGCTTAGGCTGAGGCGGGCCCTGTGCTGGGGGTGGTAGAAAGGATGCTGCTGAGGCAGCTGGAGGAGTGGGAGTAGCTCA
1	12012220	12012340	GAGGGGAGGGCTGTTGGATGTATGGGGAGCTGGCAGAGCAGGTGGCAGTCACTGGGACAAGGAGGGACTTGCCTCTCTTCTCATTATTGTGTCCTTTGCTTTAGTGTCAGTCCTGGACTT
1	12012340	12012460	GTGCAGGCCTGTTTTGTGTAGATCTGTTTTGGAAGATGGCATGGTCTAGGTGGTTGAAGGATGTAGTAGAAGGATGGATGGTGGAAGGTGGGGACGTTGGTGGCTGGCTGAGGTGCATGG
1	12012460	12012580	GCCCCACACAGGACAGCTGGAGAATGGGCCGTCCACTTGGCCTCGTTCTGCGAGGGGCTCATGGGTCTGAGAGCCCCCACCCACTAGGCTTGATTGCATCCCTGTTGTGCCCTTTAAGAG
1	12012580	12012700	ACATGTTTCCACCCCACCCCCAACCTTGTCCCAAGTGCCCTGGACTAAATTTCCTGTGCCAGTGACTGCAGTTGGCCAAGGGACAATGTGGAAAACCCAGTGTCCATCTTTCCACCCTCC
1	12012700	12012820	CTGATCTCCAGAACCTTCGACTGACCCCCTTGTCTTTATGCTGATGTTGAGTTTTGGGATTGTTACTGGTTGAAGTGGGGGCAGATGCCTGTCACCAAGGTGTTGACTGTGTGAGAAAAG
1	12012820	12012940	CAGTTTGGGTGACAAATCCTGTGTGGCACAAGTTGGATCGCTTCCTAGAAATAAGCAACACCTCTCCCAAAAAGCAGCCCACAAGGCAGGGGCCCAGCAGCCCAGCCATCACTCATCTTT
1	12012940	12013060	GAGGAAATGAGTTGGTAGCCTCTGTGCACTGTTTGGTGGCCACATCACAGGTGATGTCCTGTTCACATACCTGCTTGTATTTAAAGCCCTCAGTCTGTCCTGTTGTGTGGGGCGAAGTGA
1	12013060	12013180	TGGACTCTGCCAGGTGGACATGCTGTGGGTGGATGTTCCCGGCGTGTGCCGGGCCTGAATGGACAGGGGCCACTTCACAGCATGTCAGGGAAAATCACTGTCACACAATTCCAATGGATT
1	12013180	12013300	TTGTGCTCTTTTTGAAAAAAAAAAATTCTTTAGCGTAAACATGAATTTTTTTTCAATGTAGCCCCTGGGGAATGAATGAAATTTTGAGCTTCTTCAATACGTAAAATTAAATTTATACCA
1	12013300	12013420	CTGAGGGAGAGACCCTTTCTGAAAGAAGTATGGCCAAAAGCACTTTAATGCTGCTGACATTGTTGTTTTTATGTTCATTTGCTGGAGCGCAAGACGTGCTGACACAGTGAGTTTTCTCTG
1	12013420	12013540	ATGTATTTAAGGTGATGTATTTGCTTGAGTTACTCCTGTATCATTGCTCATAATATTGGAAACTAAAATAAAACCTAGTTGGAAATCCTTTGTGAGATCTGTCTTTTTGGGTTCTTGTAC
1	16022014	16022134	AGGCTCTGTGAGAGGAGGGCCAGTTCAGCCGCAGCAGGAGGACTGACAGGTGAGGGGTCTCTGGGCGTGGACTGGAGTATGAACCTGGAAGGGCCAGGCAGGCAGGGCATAGGGGATGGT
1	16027800	16027920	CCACTGCCCTCCTTCCCCAGAGACCATCACCTCCCTCTACAAGACCAGTTTCCGGGTGGACGTTCCCTTCGACCTGCCTGAGATCTTCTTTTTTGTGGCGCTGGGGTGAGTGGGTGCCTT
1	16028661	16028781	GGTGGGGAGCTCTGCTGCTGCCTGGACCAGGTCCTACTTCCCTCTCCTCGGGATGTAGGAAAGGGAGGGCCAGCCCTAGAGCTCACCCACCCCCCACAGCAAGCCTGTGTACTCCGCTCT
1	16032182	16032302	TCTCCCTCTCTACTTGCCAGAGTCCCAGATCCTGGTAGGCATCGTGCAGAGGGCCCAGCTGGTGCAGGCCCTCCAGGCTGAGCCTCCTTCCAGGGCTCCAGGACACCAGGTGGTTACTCC
1	16033570	16033690	CTACATCCCCCCCCACCTCCACCCCCTTTCTCTGTTCTAGATGAAGAAAGCAATTTCCAACCTGACAAATCCGCCAGCTCCAAAGTGAGCCGGCCCAGCAAGATGAAACAGGGCACCCCA
1	16043821	16043941	GGGGAGCTGGAGGCTCTGTGAGAGGAGGGCCAGCTCAGCCACAGCAGGAGGACTGACAGGTGAGGGGTCGCTGCAAGATGCTGGGGCCTGCCAGGGCCAGACAGGCAGGGCGGGGGGGGG
1	16049597	16049717	CCACTGCCCTCCTTCCCCAGAGACCATCACCTCCCTCTACAAGACCAGTTTCCGGGTGGACGTTCCCTTCGACCTGCCTGAGATCTTCTTTTTTGTGGCGCTGGGGTGAGTGGGTGCCTT
1	16049717	16049837	GGGCCCCTGAGAGTCCAAAAGGCATTCCCCCCAAGGCCTGGACTGCGGCCCCTGGTACTGGGGTCGGGCTCTGGGCTCATGTCTCCATGCTCCCCAGGGGTCTCTGTGGCATCCTGGGCA
1	16050495	16050615	AGCCCACCCATCCCCCACAGCAAGCCTGTGTACTCCGCTCTGGCCACCTTGGTTCTCGCCTCCATCACCTACCCACCCAGCGCCGGCCGCTTCCTAGCTTCTCGGGTAAGGGGCCTTGAG
1	16051449	16051569	CTCTGCCCTGGGCTCCCCACTCCCACAGTTCTGGATGCTGATTCTGGCCACCACCATCCCCATGCCTGCCGGGTACTTCATGCCCATCTTTGTCTATGGTGAGTCTGGGGTCCTGAGGTT
1	16053725	16053845	TGTGACCTCCACAGACGTGGCCAAGTATCCCCTGGTGGAGAGCACAGGTGCCCAGCCGGAAGGGAGGAGGAAGTCGGGGGTAGGGGATGCCCTCTGCCTCCTTCTTGAACCTGTCAGGCA
1	16055608	16055728	GAGGTGGTCAGAGAGAGGCATCCTGGGGAGGCCAGCCCTGCACCTGTAACCCTTCCCCACCCCCAGCAGTGTCTCCAGGACATCTTGGCTGCAGGCTGCCCCACAGAACCAGTGACCCTG
1	16056401	16056521	TCCTAACATCCCCCATCCAGGCACACAACCTCTTTGAGCTGTTGAACCTTCATTCCCTCTTTGTGACGTCGCGGGGCAGAGCTGTGGGCTGCGTGTCCTGGGTGGAGGTACCAGGGTCCC
1	16056828	16056948	CTACATCCCCCCGCACCTCCACCCCCTTTCTCTGTTCTAGATGAAGAAAGCAATTTCCAACCTGACAAATCCGCCAGCCCCAAAGTGAGCCGGCCCAGCAAGATGAAACAGGGCACCCCA
1	16996239	16996359	CCCCCAAGGCTTACCCGGTTTCGGTAGAGGATGAAGATGCTGTAGATGGTGCCGAGGAGAGCTGTGGGGACAGCGAAGGACTGAGTGGGATTTGGGACCCAGGTGGGGGGGGCTATGGGC
1	17000157	17000277	AGAGGAGCTCAGCTAGGTGGGGCCAGCCCCAGCCATGCCCCCCCACCCTCCCACTCCTGCCCCCGCCCCCTGGGCCCTAGCTCCTCACCTCCCCCTGGCCGGCACACGCACACCCGCATG
1	17002314	17002434	GGCTGAGGCCATGGCGGGAGCGGTGGACGTCGTCACAAGAGCGGCCATGGTCCAGGAGGCTGGGGGTGGGTGCGAGGGGACACGCATGGGCCATGGGGCCTGAGGTCTGCATCCCCCACC
1	17004996	17005116	CAATGGGGCTGCCTCACCTGCCCTCGCCGATGGCCTCAGTCTGCACCTGGACAGTGAAGAGCTGCCAGGAACTATCCTGGAACACAGAGGTATGGACTCAGTCTCAGAAGAGTCCCCTCC
1	17011721	17011841	CACTCACCTGCGCTCATGCCGGCTCCTCGCGCTCATCGCCGGCCCCGGCGCTGCGGCCCTCGGCCTGGGCCCCGGCGTGCGCAAGGCCCTGGGCGGGGGCGCGGTCCGGACGGCCCGGGG
1	17011841	17011961	CGAGGGGCGCTGGGCTAGCGCGGGGCTGGAGCAGGGCTGACGCGGGCGGGGCACCTGGGCCACCAGGCTCGGCGCGGCTCCGACACTGCCGCAGTCCCTCCGTGCGCGCCGCAAGCCCCG
1	19220788	19220908	GGCGGCGGGGATCCAGCAAAGCCTTAGGAAGGGAAAGAATTGCTCCAGAAGGTAGTCCAACTACACAGGAGGAAGTGAATGTTCACACCGATCCAGTGTCCAGCAAGGGCCAGTTACAAA
1	19235161	19235281	GCCTGTGCCCCAGTCAGGGGGAGGTCCACCATCTCTAGGCACACCACTTCTGCCAGGGACTCCTCACGGCTCCACAGCACCACCTTCCCTGCTACAGGAAACATTTTTACAAAGCTAAGC
1	19238756	19238876	TCTCTAGGTCTGGCATACTGCCCAGTGCCACACCATACCTTTGAACTAGACTTCTCCGAAAAGCTCCCCATTGACCCATCTTCAGAACTGCTACTTTTCTGCTATGAGAAAGAGAAGGAC
1	19239968	19240088	AATTCTAAGTCGAGAGACTGGAAGGCAAGAAGGAGGAGGATTATGGCTAACAGCTGACGACTCCCTGACCCATCCCAGGCTCACAACCTCTGCCCTACTTTGCCGGGGGAAGTAACTGGG
1	19251498	19251618	TCAGCCGCCATGATGCGAGCGCATGCACCACCCACCGCCGTCCCGGCATGCACCGCGCCGCGGGCTCCGCCTCCGCGGGACCACAGAGCTGGGATAGCGCGCGAGGCCCTCGGTCGGACG
1	21704369	21704489	CACTGGGCCATATGAGAGCTATACTGTGCAAAAAAAAAACACAACATGCCTTAAGACACATGGAAATTAAGAGAATTAACATAATCCATTAGTCTGCTAAACCAAAACCATTAACACTAA
1	21706774	21706894	GGAAACTCAGGAGCCTTTGGAAAGTACTGCTGCAGTTTGCTCCAAGCCTCTTTAGAAACAAGCCTTCTTTCATTTTCAGATATGCATAACTCACCTGAGTTTAAAAAAATATATTTGGAA
1	21715415	21715535	AATTTAATTCCTCCTCTTCTTTTCTTTCTTCCTTTGATTCATCTAATCAAAAGAAATACAAATGATATCTGCTGTGGTTATTGTGTACTTAAAGTTGAAAGTAGCAGATATACTACTCTG
1	21721081	21721201	ATCACCATCTTGCTCATCCAGCTGTTCAAGAGCTAGCTGGCGCCAACTCCGCAAGGAGGACTTCCCCACCCAAAATCCATCGCTGCTGTGGAACAGAGAGAATGTTAAATCATATAAGTA
1	21724010	21724130	CAAGCGTGATTATCAATAGGTTTGGTAGGTGTTGATTCATCCAACCACTTTTGCAGCCATTCCAGAGAGACAAACTCATAGGGCTCTGAGAAAGCAAGCATCGGAAAGAGCCTATGTATT
1	21736391	21736511	TCTAGTAAAATAAATTTATATTTTAAAAGGGCACTCACAACTTAAAGGTTTTACCTAGATCTTCCTCAATCCCTAGTTGTAATTTCTTCCCCTCCATCTTTTCTATGTCTTCATCATTAA
1	21752973	21753093	AAAAAATTCAGTTCTTACCTGCTGTTGTCCAGTGTCCAGGCCCAAGGCTTTAACAAATCCTGATGGATCAATGTATCGCCTATTACTGTTTTGCAACAAGGCAAACAAGTACTGGAGATG
1	21756610	21756730	GCCTGCCGAAGCTCCAAGTTGAGAAACCACACTTGAAGAAATGTGTTGACATAACAAGTGGCTCCAAGGTTAGTCAGGCCCACAAATGAGTTCTACAAAAATACAAAATTCATAATTATA
1	21782941	21783061	GCAGCCGCGGGGCCATGGCCTTGGCCCCAGGAACGCCTCCCGAGCCAGACCGCCGCAGCCGCCGCCGCGGTCTGCACCGCCGCCCCAATGGGCTTCGCCACCTGCCAGCAAGGAGGACCT
1	21783061	21783181	GGCGCTCCTTCAGGCAGCTGGCCAGTCAATCACCTGTGCGCGCCACTGCCGCCGCGCCCGCCCGCGCCCGACCCGCACGACCGGCCGCAAAGCGCCGCCGTCGACACCCGACACACCCCG
1	26432317	26432437	GTCATGAGGAAGTGCCGGCCCACTGAAGCCGTGGGGACGCGCCCAGCGGAGCTAATCAGGTGCCACTGAACTGAAGGGGTGAACTAGAGGAGAAGAGGGTGACTGGGCGGGGAGCAGCTG
1	26432870	26432990	TTCTTTCTTGTTTATCCAAGATTACCTGGCTGGTGTTTGCTTGTTCTGGAGTGATCTTCTGACTGGAAAAGAACTATGTCATGGATCAAGGAAGGAGAGCTGTCACTTTGGGAGCGGTTC
1	26457740	26457860	AGAATACTACAGGATGTGTGCCTCTCTTTGTCTCTTCTTGCTCATCTTAGTGATATCTCTGAGTCTCTGCTTGATAAGTGCCTCTATACCAACCGCTCTCCTCATCCTGACATCTTGATA
1	27101213	27101333	CGGGCCCGAGACATGGTGGGTGAGTCCAGCTTGTGGGCTGGCACCGTCAGGTAGTTGTTGATCTGACAGAGAGGACAGACGGGGTGAGCACAGGCAGCTGGGCAGAGGGAGCCCCTCAGG
1	27101775	27101895	GGCTTCCTCGTAGGGGTCTGCCACCAGCGTGTGTCTGTTGTAGGACCGCAGCTGTGGGAGGGACAGCGTCAGGGCAGTGCGGGCCCCGGAAGGCTCTGCTCATGGAGGGGTGGGGGCAGT
1	27103285	27103405	GTCTACCAGGGGCCGAATGGTCATGCCCTGGGGGGCAGGCAGGTGTCAGGCACTCCAGTTCTGCTACCCAGGCAGGGAGGCCACAGAGCCTCCCTCCCTCACCCCAGGCCCCCAAGGCTA
1	27107569	27107689	CACACAGCACCACAGCCCACCACCCCCCACACACACCCCACACCACAACCCCCACCCCGCCCCAGCCCTGGCCCTCACCCAGCACGCGGGCGATGAGGCAGAAGAGCAGGGTGCTGATGA
1	27154428	27154548	GCGTAGTCTCTAGGAAAAGTTCATGTTTTAGAGAGGCATTTCCATGGAAGCAATTTTCTGGGGGTGGAGGGAGGCTGGGTTTGCAATCTGGAACTCCAAAGTGGGGAAAGGGGGCAAGGA
1	27154548	27154668	CCCAGGAACGACCACGAAAGGAGACCAAAAGGTCTGGAACTCCGGGCCTGGGAAGGGGGAGGACGGATGTGGGAAACTGAGCCCTAGGGATAGAGGAAGGGGCAGGATAGGGATAGTGCA
1	27154668	27154788	AAGGAAAGGAAGAAGGAAGGCTGGGACCTTTGGCTGAGGAAAGTGACTGAGGAGCTGGGACTCTGGGCTGTGGGCTAAAGGAAGGGGTAGGGAGCCTGAGCTAAAGGAAGGGGACCGAAG
1	27154788	27154908	GGGGTGAGAGCCAGTCCAGGAAAAGGAGAGAGGGGGCTGGGAGCCCAGGCTGAGAAGGAGTGAAACCGGGAAGCGGCCGGGAGCTTCTCCACCCAGAGAGGGGCAGGGGTCCAGGCGCGC
1	27154908	27155028	CGGGCTGAGATTCCGGGGAAATGGAAAGAGGCGGAAGGCAGGCGGCCTGGCGGGAAGGCGCCTCGGCGCGGGCTGGGGGCGGCTCGCGGTGGGCCAGCAGCAACACGCCCCTCCTCGCGG
1	27155028	27155148	CCCTGGCGCGACGCGGCGCTCCGCCCCGGCCCAGCTGCAGCTCCTCCTGGTCCAGCTCCAGAACTAACCCTAGCCCCGGCCCCGGCGGCAGCAGACTGAAGCCTAGCTGAGCCCGGCGCT
1	29196000	29196120	AAATGAGCAGGCTCTGCAGACACAGGAAGGACATGCTGGGCTCTGAGGGCAAGAACTTCAGGTACCGCTTAAGGGTACAGACTCCCCTCCAGGAACGGGGCATTGCCTAAGCTTAGACAG
1	29196197	29196317	CACAGAGGCTACGACGGGCTGCTTGGCCATCCCCCCATAGGTTACCATGGTTCCTCCACGCCTGAAAAGTCCAAAGAGAACAAAGAGTGGATGCAAGGCAGAGACAGAGCCCTTCCTGAA
1	29200545	29200665	TTCCCACCAACACAGTTGAGAGCAAGCCGTGGCTGGGGCATGTCCTGGAAAACAACAAAAGTGCAGTGAGGGAGCATCCCCGCTCTACATATGGGGTCTGAAGCTTGCCCAAGTGCTGTG
1	34781739	34781859	ACGCGGGGTCAGGCCACCGCGTTGGCCAGGCCGCTGCAGGTAAGTGCTGGACGGGGCGGGGCGAGGCTGGGCGGGACCCTCAGGGGCGCCAAGCGCTCCTGGCGACCCCCTGCGGCAGGG
1	34784707	34784827	ATACGATGGTTTTTCCTCTAATTCTCTCAGGTAGGCACGGCCCCCACCAGGCGCCATGGACTGGAAGACACTCCAGGCCCTACTGAGCGGTGTGAACAAGTACTCCACAGCGTTCGGGCG
1	40072700	40072820	AACACCAAGGATAAGAAACTACTCTTTATTTTAGACAACCTCATAAAATTATTTTCACATCCCCCCCAACTTCTTGCTCTTAATCCTCATCTTTTAGTTGAAGAATAAGGCTTAAGAGAG
1	40072820	40072940	AGAAAGGAAAAACCATAATGGCTAAACTTAGCAGCACCAACACGGTTCTTTCATCAAGGCGTAGCTCATCATTTCTCCAAACTGACATGCTACAGAAATGTCTTCCAAAAAGCGTTAAGT
1	40072940	40073060	TTTCACAGAGTGGGGACTATGATTTCCATGCTCAAATAGTGTAGGAAATGGTAGATTACGTTAGTTTTGTTTACTGTAACAGGAATTCTCAGGAGTCCTTAGACACTCTAATGTGGGTTG
1	40073060	40073180	ATCTCCAGAAGGAGAAAGGGAGTGTGTAGTATTTTCCAAGCTTTTTGAGCAAACAATCCTTTTCTCATGGAACACATCAGAAACAGTTTGGAGTATGCTGGTAAATGTGTTTTGGGGATG
1	40073180	40073300	GAAGTCAGAAAGCCTGATCTTTTTCATATGGTTCCTCCTATTCTCTGCTAAAGCCAGCAACAGAGTAAGTTGACTCTAGCATCAAGACCACTAGTCATATTAAGAAAGGGCAGGTTGGTC
1	40073300	40073420	GAGAATGGAATAGGAAGAACTAGCTGCCTCACTTTTCACTTTCGCGCCTACATTTTCTTCGCTCCCTAAGTTATACAAGATGTACATTTCCTCTCTTAAGCAACTTAATTTGGGTGCTAC
1	40073420	40073540	TTCCCTCCTTTTGTGACAGCAACTAATTCATCACTACCTGAGGAGACAAAGTGGGTGCTGCAGAAGCAAGACTGTAGGCCAGTGGGATTTGTCTAATAATTGATGATAAGATGATAGCAC
1	40073540	40073660	AGAGGGCAACGTACTGAGAGAGGAAGGCAGCCTTAAGAAATGATGCAGAAATAGCCAAGCAAGATTTTTCCAAGCACTGGTTAAATCACCAGCAAAACAAAGCATTTATGTGAGTACCTC
1	40073660	40073780	AGGCCTGGGCACCTCTTTGCTTGAAATATGGCAAGACTTGGAAAAATGTTTGCCCTTAGAATCTATCTCACTACTTTAGTTAGTTGTCTCCTTTGGGCCTGGGCACAGTTCTGGCACTGA
1	40073780	40073900	TCTGGAACAGACTCCCTTTTCTAAAACTGAACTTGACCACATCAAAAGTTTGTAAAACAATCTCCATGGTAATTAAACTTGCATTCAACACCATATGGTAACAGAAGATGGCAAAGGATA
1	40073900	40074020	AGATTCAGATCTTAGATCTTTCCAAGTAGGGCATGTTAGATGATAGAAGGATTAGTTGCAAGCTGGATCTGAGCTCAGGCTTGGGCATGAAGGAAACTGTCTCCCATGTGGTTTGGAAGA
1	40074020	40074140	GTTAGGGGCTCCCTGAGCTCTATTGTGAACTATACGGGTTTCATCCAAGGAATGGTATGATGTGGGCATAAAACCATTCTTCAGACAACTGAAGATGGTCCCCTTCTGTAGCCAGAAACA
1	40080452	40080572	TTATGGGGTCATGCCAGTATTCGGCTTGCACGAGGCTGTAGGAAAAAAAAAGAATGAGGTGATCAAGCTACAGGTCAGTCAGTACGCCCAGGGCATGCTCAGTGCAAAGGCCACCAAGAG
1	40097197	40097317	AGAGCCACAGCCAAGAGCCACAGGCAGCCGGGCGACGCCATCTTCGCTGTGTCACATGACCGCGGGCGCGAGACTCCGGGAACCGCGCTCCGCCCGCCTGGGCGTGGCGCCGCCGGTTGC
1	40301782	40301902	ACTGCAGCTGGGCAGGGCCAATGGCTTACCTGGGATCCCTGGGGGCCCAGGCATCCCGGGGTGCCCCCGTCCCACTTCTCCTGGATCACCCTTCTCTCCACGTTTTCCTGTAGACAAAAA
1	40302714	40302834	GTACCCAGGGGGCCCAGGAGGTCCTGGAGGACCCATCATGCCCACCGCACCCAGGGCTTCCCGCTTGGCACTCACGGCGACCTCTGCCAGTTGCTCTGGAGGGAGGGAGGGAGGGAGGGA
1	40303107	40303227	GAGGAGGGGTTGCTGCCCCTCACCTTGCAGCATCTTCAGCGCCACATCCACGATGTGCTGGTCAGTGGCATCCCGGCCCTGAAAGCAGAGGCCTTTCAGGAAGAAGCCCCTGGCTACAAG
1	40303603	40303723	GGTAGCCCTGAACCCCTGGGGCGCCCGCATCCCCGCTGGGGCCAGGGTAGCCGGGTTCTCCACGTACTCCTTGCTGCGGGGGGATGGGGGTGGGAGCAGAGCCGGGTGAGAAGGCGCCCG
1	40304274	40304394	GTTATAGGGCCCCTTTCCCAGGTGTTTCCCAGCCCCATCTGGCACCTTGTCTCCTTTGACGCCTGGCAAGCCTTGGGGCCCTGGAATTCCGGGGGGGCCCTGCTCCCCCTTAGGGCCCTG
1	40304740	40304860	GTGCCAGCTGCCGCAGAGGCCCCCGGGGAGGGGCCATTGTGCCAGGCACTTACCTTCTGTCCCATGATGCCCTGGGGACCAATTTCTCCTCGAGGCCCTGGCTCTCCCTGGAGGAAGGAG
1	40311451	40311571	GTGGCCCCGCCCCCCTGTGTTAGCCCCGCCCCAGACCTCGTCTCTCACCAGGAAATCCGCACTGCCTTCCAGACCCTGGATGGTTCCCGGGCGACCCTGAGAGGAGACATGAAGATGGAG
1	40312692	40312812	CTAGATTGCCCACGCTGAGGCCCCAGCAGGCCCCTTACCTTGACTCCAGGGATCCCCATGGGGCCAGGCTCCCCCTTGGCTCCAGTTAAACCCTGGGGAAGAATGAAAATGTAGGATCAA
1	40317187	40317307	CGGCGGCCATGGCTGGCGGCGAGACCAAGGGGGACGGGTGCGTGTCCGCGCACGCACCGACGGCAGAGTCTCCCGGCGCTCCTCCAGCGCTGGCTGTTCGCGGGCAGGGTGGGCTGGGGC
1	40783756	40783876	GGGCGGGGGAGGGGCGGGGCGGGGGAGGGTGACATGTGAGCGGCGCGCGCCGGTGGCAGGTGGAAAGGCGAGCGGCATGGAGCGCGTAATAAGAGAGTTGGAGTCGGAAAGAGCAGCCCC
1	40783876	40783996	AGTCGCCGGGGAAGCGGGAGGTCAGTGCGGGCTCCGGCGGCCCCCAGGCTCCGAGCGCCCGCCCGCGGCCCCGGCCCGGCCCCTAGCCCCCGCCGCCCGCGCCCGCCCCGGGTCGCCCCT
1	40783996	40784116	CTGGCCCCGGGTCCGAGCCATGCGTCTCTGAGCGCCCCGAGCGCGCCCCCGCCCCGGACCGTGCCCGGGCCCCGGCGCCCCCAGCCCGGCGCCGCCCATGGCCGAGGCCCCCCCGCGCCG
1	40784116	40784236	CCTCGGCCTGGGTCCCCCGCCCGGGGACGCCCCCCGCGCGGAGCTAGTGGCGCTCACGGCCGTGCAGAGCGAACAGGGCGAGGCGGGCGGGGGCGGCTCCCCGCGCCGCCTCGGCCTCCT
1	40819246	40819366	CGGGAGATGGGGGACCTTTATCCCTTTCCCGTGTGGAAGCCCCCCACATCTCCCAGGCAGGCACAGCGCTCCTCACCGCGCCCCTCCGCCTGCCCCGCAGGAGCTGATCACCGCCTGGTA
1	40822293	40822413	CACGTCCCCCATACCACCAGGCTGCCTGGCGCCTGTACTCCACCGATATGAGCCGGGCCTACCTGACAGCCACCTGGTACTACTATGACAGTATCCTCCCATCCTTCAGGTAGGTCCTGC
1	40832963	40833083	TTGGGAGTGGCCCCTTTGGTGGGCCACTTGCCCCATACCTGCCTTTTCAGATGCCCCCTCAGAGGAAGTAGCAGAGGAGAAGAGCTACCAGTGTGAGCTCACGGTGGACGACATCATGCC
1	43367866	43367986	GGCAGGGGGCGCCGGCACGTGGAGAGTCCGTGGAAGGTCCAGACTCACCCGTAGGGGCCAGGCGGGCAACGGCGGAGCGCTCGGAGGGAGCAGGGCCAGAGAGAAGTCCCCGGGGCCAGC
1	44405451	44405571	TTCATGCACCACACTCTCCGCCTGCTTCCCTCCGTGTCCTGAAAAGTGCGACCGTTCTCCCAAGGAATTTCCACGGCAAGTATGGAGATCAGAAAGGGGTGTGGACGTGTGTGCGTACCC
1	44411960	44412080	TCTCTTTGCTGTTTCTACAGGTCTTAGGAGGGAATGATTCCCCAGTAATATTCCCTGCCCTGACCCAAAGTGCTGGTTGGCCTCCCTCCCAGGGAAGACTGCTTCTTGCGTAACGCCGGC
1	44632312	44632432	TTCTTGCATCTGCCCGCGATCTTCTCCCAGACCTTTCTGCGAGTACGAGCCAACCGGCAGACCCGACTGAATGGTGAGTCCTGCCCGGCCCCTCCCTCCGCCCCACCCCCGGCCTCCTCC
1	46189193	46189313	TCCTACAGGATGGAGGGAAGGGCTAGCCAGCCTGGGGGTACACAGTACCCAGCCCCGCAGGGTCCTGGAGGAGGTCTCATGTCTGTTCTGGGGCTCCTGGGGCTCCCTCCTCCTTTGGGG
1	46190434	46190554	TTTGCTCCCTGCTACACCCCAATTGTCCTAGGCCATACCTGAGCAGCCTGTGAACTTCCACTTCATAAGCTTCTTTCTTCAGACTGAAGAGGAGGGAGAAATGGGTCAGGGGAGTGGGCA
1	46190712	46190832	CCCCAACCTGTCCACATTCCTGAGCTGGACACCTGGAACCGTGTTGAACTTGTGCTTCTTGAAGTAGGCCTCCTGGAGTGGGTATGAGAGTGAAAATCAGCACCTCACATTGTCTGGCCC
1	46198277	46198397	TCAGGAGACCTGCACCGGCAGCGCTACCCGTTCCGGACACCCACGCGGAGGCACTCACGGCTTAGGGGCCCCGGGCCCCGCTCGGGCCCCGCTAGGGCCCTCACTGCTCGGCCCGGCTCG
1	54998912	54999032	ACTCCAGGCCAGCCGGGCCCAGAGGGAAGGTGAGAGGGCAAGGAGTAAAGGTGGCTGGGTGTGGGTCCGTTGAAGCGAGCCGCCTCCAGCCCTGTTGAACTGGTGGGCCCAGGGACTGGA
1	54999032	54999152	GCGGGATTGAAAGGGATCTTGCTCTCCCTTGAAGCCTTGAGTTGCAGCGATTTCAGTGTCTTCTCTCCCTGTGTAAGCCTGTCTCGGTGTTTAGGCTGAACTACAGCCACCCCCTCTCCC
1	55007197	55007317	GGAGGCTGCCGTGGTCATCCACAAGGGCTCAGACGAGAGTGAAGGGGAAAGACGCCTAACTCAGAGCTGGCCCGGGTGAGTGCTTAGAGGGCAGGAGTGGGGCTTCTGCCCAGTTCAAGG
1	55008163	55008283	GGCATTCTGACTCAGAGATACCCTTGCCCTTGTGGTCTTTGTCCCTGCAGCCCCCTGGCCTGTCCCCAGGGCCCTGCCCCCTTGGCTTCCTTCCAAGATGACCTGGACATGGACTCCAGT
1	63773966	63774086	CCCATTGGTCGGGGCTGGGGCGCTGGGCTGGAGAGTTGGTGGAAAGTGACAAGTTGAGCGAGAGAGGGAGCGTGGAGAGCTGGAGCAGCCGCCACCGCCGCCGCCGAGGGAGCCCCGGGA
1	63774086	63774206	CGGCAGCCCCTGGGCGCAGGGTGCGCTGTTCTCGGAGTCCGACCCAGGGCGACTCACGCCCACTGGTGCGACCCGGACAGCCTGGGACTGACCCGCCGGCCCAGGCGAGGCTGCAGCCAG
1	63774206	63774326	AGGGCTGGGAAGGGATCGCGCTCGCGGCATCCAGAGGCGGCCAGGCGGAGGCGAGGGAGCAGGTTAGAGGGACAAAGAGCTTTGCAGACGTCCCCGGCGTCCTGCGAGCGCCAGCGGCCG
1	63774326	63774446	GGACGAGGCGGCCGGGAGCCCGGGAAGAGCCCGTGGATGTTCTGCGCGCGGCCTGGGAGCCGCCGCCGCCGCCGCCTCAGCGAGAGGAGGAATGCACCGGCCGCGCCGCCGCGGGACGCG
1	64142335	64142455	TGGCTAGAGGAGAGCTCCAGCATCTCCTATGTTTCTTTCTAATTGTTTGGGTTTTTGTGTGTTTTTCAGATCACAAGTGTTATAACAGCACAGGTGTGGACTACCGGGGGACCGTCAGTG
1	64158936	64159056	CTTTAAAGAGTATAACTTTTGCTCTTTTTCATTTCTGCACCCAGATTCAAAGGATTCCAAGGAGAAGAATAAAATGGAAATCCTGTACATACTAGTGCCAAGTGTGGCCATTCCCCTGGC
1	68438261	68438381	TTCCCAGTTCTCACGTAAATTGGCTAAATATAAGTAATTATAAACAAACTCAAATCTGCAAAAATAAAAAGTCAAACATGAGCACAGGCAATGACAAATAATTTTAGAGAGATGATTCTT
1	68440946	68441066	AATGTGGGGGTGAGCAGTGGCCCCATTGACAGAGACATAGTTGCAAAGATCAACCTACGGAAGTAAAGTGAATGTCCTCCAGTTGAGAGAAGGAAGATACATTATACCTTTGTCCCTAGG
1	68444842	68444962	TCTCAGTCATTGCCCGTACGTAAGCATCAGTGCGGATGAACCTGAAGGACATTGAAACATAGGGAAGAGTATAGACAGGAGCAATCCGTACAGCCCATGTGGAGCTTAGAATGGCCATTC
1	68448679	68448799	TTGTAACCACCAGCAGGATGCTCAACCCTGAAATGGTGGAAGAATAAGGAAGAAGCCCATGTTGATGCTCAAAGTCCGCAGAGATAGAGGCAGAGCTGCAGGAGAGAAGGCACTCTAGGG
1	68449876	68449996	TCTCCCAGAGATACTTACTGGATAGACATTTTCTTCCAGTTCAGGATCCAGAGTTCTGGCACCAACTGCAGAATGAAGAAGGAAGTTCTCAGCCAGGGGCCTTTTTATGCCTTCTAAATC
1	75215792	75215912	TTCCAAACACCAGAAGCAGCATCTCAGGCAGCATTGTAGGAATTTAGACAATGTGTTCTGGGTACCTATGAGAAGGAGATATTTAAATCTATTAATGATTTGCAGCTGAACCTTATCAGT
1	75219244	75219364	TCTTGTACTTACCTCTGGGTCACAGGTTTGATTTTCATGTATACAATGCCCCCCTGGAGCTATGACTTTGTATACAGGTACCCCCGATGTCGCCAAGAAACTGAATAAACTCCATTAAGG
1	75238601	75238721	TTTGGTAGAGAAGTCAGGGAAACATCTCTGGAGAACTGTAAAAATAAATTAAAATTATTGTAATCACTTTTCTATTTCTTCTTTAATGATGTCCTCCCTTTCTTAAGCTTTCTGTTATAT
1	75274973	75275093	TCTGGCCACAAAAGTGGCCCTGGCTGTCTGTAGGATAGGCTGCTCTTCTGGGGTCCCCATGTACCCAGGCTGCAGGAACAAGAAAGGACAAATATGCTATCAGCAAAAGCCAGCTAAAGG
1	75541436	75541556	GTGTCATTCATTGAGATAAAAGGCTGTCTCTTCAGAAGTAGGCCTGAATCACTGCAAACTTGAGTTGCTTAGAAAAGAGTCTGTGATAAAAACAAGTATGAAGATAGTTACCTAAAGCAA
1	75610991	75611111	CAATTTTCCTACAGACATAGACTTCTTGCATTTAGCAGTATCACTCACCTCTTACTCCATCATTTCTTCAATAACTCCATCAACACTGAACCTTCTAACTCTAACATGCTACGATTCACT
1	93996145	93996265	AGAGGGAGGTCATGACTTTCAGTCTGCTGTTTAGCAAAATTTACAAACACCTAGAGGTAAGAGAAGAGCGAGATTAGGTAGATATTTCCAGGAAAACAGCACCCTACACCCACCTACCCA
1	94001055	94001175	TTCCACAGCATGCGGCGTGCCTGGGGGTCCATCCCTGTGGTGGGCTCATCCTGGGGGGTGGAGAGAAGGTTGGGGGCACAGGCTGGGAGCTGGCCCTTCTGATTACTGCTTCCCCCTGGG
1	94001940	94002060	GGCAGTCGGCGTAGACAGTCAGGCCCAGGCTCTTAATACTCCAGTTTGCAACCTAGGGAAGAGAAAGAAATGCCATTTGGAGAAGACAAGCAAACACCCCAAACCTCCCCCAGTTCAAAG
1	94002394	94002514	TGCATCCGACACATACCTATGGAGCACTGACCATACGCCAGGCACTGAACCAGGCACTGGAGAACAATGTGAACACAGCCATTGCTGCTATCCTCAGACTGCGGGGAGGTGGCAGTCAAA
1	94005535	94005655	GACAGTAGCCCATATTTTGATGGACTTCAGAAATATTGGTTAAAATACTGCAAGAAAAAAAGCAATTACTGAGTATCCTTCAAGGAGTGGAGGGATGACCATAGAGCTAGGGCTGGAGAA
1	94018347	94018467	CATCACAGGGCCAATGTGGTACCTGCAGTTGATGCTCTTATCCAAAGAAAGGCTTTCAGGTTCTGACCTCCTCCCCGTGCATTTATGAGTGTTTCCTCGTGTAGACAGAAGAGAGAGGAA
1	94021621	94021741	TATACATAGGTCAAGTACCTTAATGTTGTCTTCAGTTTCTAGATGTTTAAGGAAATCAGGTATTTCTTTAGAGGCCTCTCTAGTGATAGGGCCCTAAAAACCATGTAAACAAACAAACAA
1	94027341	94027461	GCTTGGCCTCCCCTCCCTCGCCCTGGCCAAGAGCTCAGGGTACAGTATCACAGCCTTGACGTCCTGATGCTGGAGGGTTTTGAGTGGAGGCAGCCACAGGAGCCCTCAGCATTGACAGCA
1	94027617	94027737	AAAGAGCAGGGATCGGGTGTTCTTGGCCTAGAACCATTTATAAACCAGACTGTGATAGGTGCTGTGGCAAAATCTAGTTGCTCCCATTATTTGCTCCTCCCTGCTGCCTTAGCCATAGCC
1	94044214	94044334	AGTAACTGAAAAGCCCCCTGAAAAGTTTGCCTTTCAGGCCGTGGCTTCAACAGGAAAAAGGAACAATGGTTCTCCTGTCTTTGGTCCCAGAGAGGAAGTACTTCAGGGCTGCACAAGGGG
1	94048769	94048889	TTCTTTCCACCCTTGCCATGAGATGTTTTGCTCTGGCCCTCTGCAGTGCTTAGAGCCTTTTCCTCGCCTCTGCTGTGTATTCTTTATCGGGGTTTTACCGTGTATTCCTTCTGGGTGCTC
1	94048889	94049009	TGGATCCTCCGTTTCCTCTGTTAGGGGCTCGGTCTTTTCCAGGGCTCTTTCTTCTCTGGTTGAACACCCTGCACCAATCAGAAGCCAGTGTTACTCTACCACCGGGAGCTGAGAACGAGC
1	94051614	94051734	GTGTTTTAAAGGACTCACCTTCACCGCCAAGCCAATACGACTCTTGTAGAAGAAAGTACCAAGGAAGTGGGGTTCCATAGTCTCCTAAAAATAGAGACAAATAAACAGAGAAAGTCGAAG
1	94059884	94060004	CTCAGAGGAGTTGCAAGTTTGCAGAGGACAGACCAATAGATGCTGCCTGTGGCTATAAAAACTCCTTATCACTGAGGAAGGATGGACTCCAAATTCCATCCTTTAAAAGAGAGAGAGGTG
1	94061319	94061439	ATCCAACAGCCACTGGACCCACCACCAGCCATGCACAGGTGGAGGAGACCCTGGTATATCCACCTGGCAAACAGGATAGATTTGATACACTGGAACGACTTTCTTGTGAACTTTACACGT
1	94062515	94062635	CAGCCCACTCCAGCACCCCCATTAGCGTGTCATGGAGGAGGATCGCGAACTTCAGACTCACGAATCGTCCACGAAGCAGGGGTAGGGCATCTGCTGGAGGTAGATTCCAACTGGAGCCTC
1	94080664	94080784	CATGAGGGGCCTGGTCACCCACAGCAAGTCCTGCATACTCGGCCGATGGATAAACTAGGGCAAGGCAAAGTCTTCAGGTTATTTTAAGGCAGCTAGAGTCATAATCTGCTGTGAGGCCAA
1	94083334	94083454	ACCATCAGGCTACTCACCTCTTGAATTCTTGGTGACATATCAGATAATATTCCTCCCCAAGATCTCAGATTGATACCTTGAGAACGGCTGTCTAGGAGTGTGGGAAGCTGTAATTGACAG
1	94101188	94101308	AGAAATTTCCCCGAAATTCCTGTCCTTATCTTCATCTCCCTTTTATTACCAACTGGAAGTCATCAAGGCATTGTCAGGACTTGAGTTTTACGAGCTGAAGAGAAAGCAAAGGGGAAAATG
1	94113033	94113153	TAAAGGCCACACGAGTTCCACCACAAAGCGAATCTGGAAAAACAAAACAAAAAGAGAGAAAGTTCAGTGGTGCTAAGAGATTATAGAAAACGTAACCAGAGCAGACACAGCCCTCCTCAG
1	94121046	94121166	CTAATGACCACACGAAGACCAGATTGGTCAGAGCTGAGGCCCCTCAGACAGCAAAGGACATAAACGCCGTTAAGAGCGCCTCTGGCTCCGGACGCTGTGTCCTTCTCCTGGTGATTAAAG
1	94820326	94820446	GGCCCCGGCTCCAGCCCCAGCCCCAGCCCCAGCCCCGGCCCCGGCCCCGGCTCGCGGGCGCTGCGTCTCCGCGTACAGGAGGCGGCGGCGGCTCCCAGTCACCGGCCCCCGCCGGCGAGC
1	94820446	94820566	GCACGATGCACTGCCTGGGCGCCGAGTACCTGGTAAGCGCTCGCAGCCTCGGCCCTCGGGGGAGGAGCCCCGGGGAAGGGTCGAGTCCCCCGCCTTCACGCACCTTCCCTGCCGGACGCT
1	94828422	94828542	TAACATGGCTGTGGTTTCCTTACTGACTCACCTGGAAAGAAGGTATAATGTCTGTGTGTTCTGCTTCCAGGGTCCTTCCTGTGTGTTTATAGTTTGAATTCCTTCAACTATACCCACAGT
1	94828542	94828662	CCAAAAGCAGACTCACTGTGTCCCAGGCTACCAGTTCCTCCAAGGTAAAAGCTTCCATACTTTTTCCTTAACTCTAAACAAAAGTTACTGGGTACTTGGTGTGCATCTGTTACTCTTCTA
1	94891090	94891210	TATAAGAATTATCTTTTAAACAATTCTCTTCTGTTTCAGAATGCATATACTACAACTGCTATTAATGGGACAGATTTCTGTACATCAGCAAAAGATGCATTCAAAATCTTGTCCAAGAAC
1	100352445	100352565	CCAGGGGGAGGAGGAGGAGGAAGAGTAACTGCTGAAAGGAGGTGGCGAAGGAGGATCCGGAGCAGCTGCTGCCAGCCCGCGGGCACTGAAGTCCTCCCGGCTGCCGCTCGAGTAGCCACG
1	100352565	100352685	GGCGCGATCGGGACCAGAAGTCTCCTCCTCCATGATCACTTTGGAAGCCGGGGGAAGACTTTGCCCTGCCCTGAGAGCTGGTCTGCGTTTCCCAGGCGCGGCGGCGGCGGAGCAGCAGCT
1	100352685	100352805	GCAGCAGCCGAGTCCAAATAGGAGCGGCCACAGCCAGGGGCGTGAGCGCCCCGCGCGGAGCGAGCTCGGGTTCCCCTCGGAATGTCCCCGGGGCGCCCGGCGCGCTGACCCCGAAGCCGC
1	100352805	100352925	CTCCGCCTTCGGCGCCTGCTGCCTCCCTCGGCCAGGCTTGTTGTTCGGGACTGTGAGCTTCCTGGCTCCTGGGCAGTGGGGAAGCCCCCGGGGGCGAGTGACTTCAGCTGGCCACGACCC
1	100424181	100424301	ATTCTTGGGTGTTCTAAATGTTACTATTTATCTGTCTTAGGTAATCTATTTAAAGAAGACACCAGAAGAAGCCTACAGAGCACTCCTGTCTGGCTCAAACCCCCCCTATCTTCCATTCAG
1	100498868	100498988	CTCTGTGTGATTGTACATTGTTGTCTGTTTTTTCCCTCCTCACTTGTGTTTTCCATTCAGCTTTTCCATAAACTCCCGGCTAGCCAGTTCTCTAGGGAACTTGAATGCTGCAACAGATGA
1	102878065	102878185	TCTGATCACCAAAGTCATTGATCATGACATCAACAATAGGTACTTGATCAATTTTTGGTGTATTGATTTCAATGACAGTCTTTTCATAGCCTTTTCTGGACTGTAAAATAAAGCAGAAAT
1	102888862	102888982	TACTGGTAAACCTGGAGGACCAGGTGGACCTAAGGGACCAGCAGGACCAGGAATTCCCTAGAGAGAGAATCAGCCAATTTAAAGGGATTTTCTCAGCTATTTCATTTTCATGTTTTCATA
1	102898724	102898844	GACCGACTGGGCCGGTTTTTCCAGGAGGACCTTCTGCACCTGCTTCCCCCTGTTAGAAAGTAAAATATGGGAGCACATTAGTGATGAGAAAATACTTTTATTATTTTATTAAATGCACTG
1	102898892	102899012	TATATATAATATATAATATATATTATGTATATATTATTTTTTTTTTACCTTAGCACCTTTTTCACCTTGTCTTCCCTCTGCACCTGCAGCTCCAGGAGGACCCTATAGACATAAGATTTA
1	102913568	102913688	CTAATTATCTCATTAAAATGCCTTGAGACTATGTAAAAACTTAAAAATAAATTAGTGCATTTACTCACCGGTTGACCAGGATCTCCATCTTCACCCTTGTCACCACCAACACCATCTTGA
1	102914340	102914460	CTGATACTTACTGCAGGGCCAGGTTCCCCAGGAGGACCAGGATCTCCAGGAAAACCAACAGGACCCTAGAATGACGTTTTGAAAGAAAAAGAAATAAATGAAAAATAAATTTTTATAAAA
1	102914705	102914825	GGTTACCCTTAGGGCCATCATCACCTGGTGGCCCCTTGGCACCTGGAGGTCCAGCAGCTCCAGGTGGACCAGCTTCCCCTTTCTCTCCTCTTTCTCCTTTGGGACCCTAAACAATGTTAA
1	102920319	102920439	AACACCACCAACTGAACCAACAGACCCTGGGGGTCCTTGTGGTCCCTGCAGTGTAGAAAAAGGAATGTAATTATCCATATTCTTATTAAAATAATGCATTCGTAAACATATGTCTAGTTG
1	102940288	102940408	TTTCACAGGATCTACTAACACGAATAATGAATACCAACCTTGTCTCCGTCTTCCCCAGGGGAGCCGGCAGGACCAGCTGGCCCTGGGAGACCAACAGGACCTTGAACTCCATCTCTCCCT
1	102946908	102947028	ACCAATTGGGCCAGCTGTACCTGCTGACCCACGTTCTCCTGGTGAGCCCTAGTATACAGGAAAAGAAGTATTTTGTTATTAAAGAAAGTAATACTGGCTTAAGAATCACTTATTTAACAA
1	102961867	102961987	CTGGACCTGGTGGGCCCTGGGGACCTTCCCCTCCTTTCAGTCCAGGTGCACCCTGGGAAAAGTGAAAAAAATAAAGAAAATGAATCCATATGAATTGAATACCAATAGGAGGAGATATCT
1	102962670	102962790	TGCAGCACCAGGAAGACCTTGCTCACCAGGAGGGCCAGGAGGGCCAGGATGCCCACGTTCCCCTATTGGACCAGTCTCACCGGTTGGTCCCTAAATTAGATAAGCAAAATCACTTTAGAT
1	102970200	102970320	AGTAACAAGGTCACTTACAGTCTCCCCACGTTGCCCAGGGTGTCCTGGCAGCCCATCCTTCCCAGGTGGTCCCTGAAATTACAAATATTAAATACCACATGTCATAAATATTTAATTATT
1	102974801	102974921	AAAGAGAAAGAGAAGCTCTGACACTTACAGGAGGGCCTTTTGGTCCAGGGAATCCAACTGGACCCTGAGGTCCTTGAGGACCCTGGAAATAAAAAGCAGTGGGGAGAAGTTAACAATATG
1	102979050	102979170	GGCACCTACCGTTGGACCACGCTGACCCCGAGGGCCTGGTTTGCCAGCTACTCCCTAGCAAAGACAGTTCAATTTCAATATGCAGTATATCACAGTAAATTATGAGCCTGGTGCTGAGAC
1	102979343	102979463	CTTATATACATAGTTCAAAACATATTTATATATCATACCCGTGCACCTTTCTCTCCATTGGCACCTGGAAACCCAGGGAATCCAGTGGAACCCTACAATAATAAAAGTAAATAATGAATA
1	102998284	102998404	TAATGACCAGGTAGCTGTTACTTACAGGAGGCCCATCAGCACCAGGAAGTCCAGCAAGTCCTGGTTTTCCTTGTGGTCCCTTATAGAGAAAAAAAAAATATTAAAAAGATAAAAATAATT
1	103002379	103002499	GCATCTTCCCCCCATTATTTCAAAGGAGCTGCAGTGGCTTAGACTTACCTGAGGTCCTGGATTCCCTTGTTGACCTGGAGGCCCAGGCTCCCCTTGGGGACCCTGCCAGAGGAAAATATA
1	103002708	103002828	TTCAAATATGAGTTATTTTATCACTATTTGCTACATACCATGTTCCCTTTTGGTCCTGGGGGGCCATCTACACCTGCCATACCCTGCAATGAAGAAAAAGTATTTATGGTTGTTTATATG
1	103003178	103003298	CCCTAGAAAATCTTCAATGTTTCCAGCAATACATACAGGCTGCCCTGGAGCTCCTGGAGTTCCCCTTGGACCCAGCAAACCTCGTGGGCCCTAGGAGAAAAAGAAAAAGCACGCCTTTAT
1	103006213	103006333	ATGATCATGGCAGATGCCTTCAAAATGCACAATGAAAATAAGCCATACCCTTTTTCCAGGTTTTCCCGTTGGACCAGGGGGACCCTGGACGCCTCGAGGGCCCTATATCAAGACATCATA
1	103008462	103008582	CTGAGGACCTGGATCACCACTCTCACCTTTGGCCCCAGATGAACCAGGCCCCCCCTATAGAGAAAAAGTGAAGATATTTCACTTAATTTAGCAATTTCCTAACTACTTTTATCCTGCCAA
1	103014499	103014619	TCCTGTCTTACCCGAGCCTGCTGAAGAATAGCTTGAGCCTGAGCTTCCTGAGCAGAGATGGTTGGTCCTTTGGAACCATCACCACCATAACGGAACTTGGAAGAGATAACATTAAGAAAT
1	103015655	103015775	AAAAGAACATACCGGTAACATCAACATAGTACCAGGAGGACCAGGTAGACCATCAGCCCCTGGTAAGCCAGGACGTCCTGGGGGGCCCTAGAAAAATAAATGAAATAACCAAAATAAATA
1	103022927	103023047	TTTCCTCTGGGAATCATAATCCTCTCCCGTTAGATATTCTTCAGTAAATATTTCTTCAACTGGATTTGGCTATTAATTTAAATTGCAAGGAATTGAGGAACATGAAGTTTATTGTTAGTA
1	103026353	103026473	ATCAGGCAATTGTGTTAGTGGCAAAATACTATTCACAAAGTGAGAACCATCTTAACTTTTACATAGTGTAAATGTTAAGAGATAAGAAATTAATGTTATTGATGAGTTATTTTTGTATTA
1	103031131	103031251	TCCTGAGCTTGAGCAGCCTTGGGTGCTGAAGAGTCACAGTCTGGACTATAATGCTCACAGTAGTCATATGCTGCCTTGGGATCACCTGTGATCAAAAACTGCTGAATGTCCCCCTGGGAA
1	103108184	103108304	GCCCCGCACTCACAACTGTGAACTCAACCCACGAAATTGCGACTGCAGACCAACTTCGTCCTTTCCAAGGTATCGCCAGGGATGTTTGCTACACAGCCATTGGGGAGGGAGAGGGGGAAA
1	103108304	103108424	AAGTCAAAGGGCTTTTTCTTCTAAATTTGATGGTTTGCGTTCTTCGTGTCTCTAGCCCTTTCCTCTCCCTCTGAGTTGGCCCCACCGGCCGGGACCCTCCGGCCGCGACCCTCTGATCCT
1	103108424	103108544	TCCTCTGCCGGGCCCTGCCTTCAGAATGAAGGCAGATGAGGGGCTTCCACCAACAAGCTGAGAGTACTGTGTGCCCCTAAAGGCTTCATGCCGTCAGTGGGCTGGACGAGTGGCTCCGGG
1	108877169	108877289	CCCGAGGCGGCCGCCGCTGCACCTTCACCGCGTACCCGGGACCCGCCCGCCCGCGGGAGGTGAGCGCTTCCGCGACGCGGGTTCTGAGGCGTTTGAGGGGCTCTCGGAGGGAGGTGACAG
1	108885244	108885364	CAAGCAAAGCATCTTGTATTCCTTTTGCAGAAATGTTGCTGAAGTGCTGCTGAAAGGGCCAGAGATGCAAGGATTTGGGATACATTTTGAACCTTTAAGCTGTCTGACATTGACCTCCTT
1	108885364	108885484	TCATTATTAATAAAGAAGAATCAGGAGCTTAGGATGTATTAACACCAACTCATTAATATACTAACCGGACAATGTTCTACAAACAATTCTACATTGTAAAGGACTGGATTGGCACAAAAT
1	108901729	108901849	GTGATTCTTAAAGCCCAAACTGAGAATGATCATTATATAAGAATTAATTTCTTCTTGTAGGAAGACACTACTGTTGGCCCGACAGCTTAAAGACCGAGCTGTAGAAGCACAGTCTTGTTA
1	108922346	108922466	GATGTTCATTGATGATCTAAAGATAATACTGGAATATTCAAATAAACTAGACTTCCTCTCAATATTTTAGAAAATCAGTGCAGATACTATTGGAGATGAAGGGTTCTTTGACTTATTAAG
1	109607607	109607727	ACAGATGGAGAAATTCAGAAGAGTTAAATACTTGGCTAGGGTCAAGAGAAATTGTGGTGTATTATGAAAAATATTCAGCTTTGTAGTCAAGCAGCCCAATGCAAATGCAGTCTCTGCTAT
1	109608578	109608698	TGGCTAGAAGATTGCTTAAGCATCAACCCACCCTCTCACCAGTCAGTCTTACTAAGATGCGGAGTCATTAAGCTGGTATTCTGCAGCTCTCTCGAAGCAGGCTTGCACCCCACCATCCTT
1	109612876	109612996	CGTCTTGTCAGCTTTTTCAGGCCCCTAATCCTCTCTCGTAAGGTTTCCTGTATGTGAGATGGAAGAGAAGGAAAAAAGTTGGGATTGAGTATCCCAACTTGGCTCCCCTAAAAGCTGGTC
1	109612996	109613116	TGTACGATGGCAGGTGAGAGAGCAGGCTGTAGGGTCTTGTACTCTGCCTACATTGACTGAGACTCCCTACTTCAACTGGAGACCTACTTCTTAGTCTAGGGATTGTAGCCTTTATATCTA
1	109619424	109619544	ACCACCAAATACAGAAATGTGGGAAGGGGAGCCAGAATTGCAGGGCACAGCCTCCTACCTACGCCGGCCGGAAGAAAACAGACGACCAAGTGAGATTGCAGGGGCAGGACTTCTGCTTAA
1	111119878	111119998	TGTCCTCGGGGTTCCAATGGAGTTTCTGTTCTAAATCAGTCCCAAAATTGCCACTGTGCAAAACTGATGAGCAAGTCAGCACTATAAAAACATAAGTCAAGGAAGAATCTCAGAGACGAT
1	111137444	111137564	CAAGGATTAAATAAGATACTTATTTTCAGAGATGATCAGTATGTACTTGTTCCTCTTATAATGTGAAAAATGAATTACCTGTTTTACAACTTCACAAAATGTTAGTCTTCAGACCTGCTC
1	150321543	150321663	GGTTCCGGTGTAACGTTCGGGCTCCGTCTCAGGGGCTGAAGTTTGTGAGGTGAGTAGTGGCCCCGGGCCCACAGAGGGTAATTCCAGTCCGCGCCACTGTGGCCGGGGACTCAGTCCAAG
1	150324844	150324964	CCCACTTTAGTCTTTTCTTATTCTCTAACTTGTCTCTTTTTTTTTTTTAGGTGTAGTATTGAGTCCTGTTTGAGCTATTGTTCTCTTTTTCCTGAAAAATGGCACTGTCAAAGAGGGAGC
1	150332643	150332763	GAGAAATTAACAGTTTTTCAATTTTTTTCCTGGAGAGCAGATCAAACAGATGATGGAGGCAGCAACACGACAAATCGAGGAGAGGAAAAAACAGCTGAGCTTCATTAGCCCCCCTACACC
1	150338119	150338239	CTCCAATTTATCTTTCTGTCTTGGATTATCTTGTTTTTAGGCTCAACTGGAGAAGCTACAGGCAGAGATTTCACAAGCAGCTCGAAAAACAGGCATCCATACTTCGACTAGGCTTGCCCT
1	150343252	150343372	ATATATATATATATGTATTCTTACTGCTTTGGTATACTAATATCTCTGCCTGACAGTTGACAATGACACACCAGTTACTCTGGGAGTATATCTTACCAAGAAGGAACAGAAAAAACTTCG
1	150344316	150344436	CTGGGGGGTCCATATTTGGAGGGAGGGGAGAGTTCTCCGTTGCTCTCTCTTTCCCTCAGCCCTGCCTCTGATCTTCAATGCCTTTCTCACTTGTGGATGTCCTTCCTGTCACGACAGAGC
1	150344506	150344626	AAAGAAGACATTTCACAGGGGGTACACATATCTGTATATAGGTAGGTGTCCATACTGGGCCAAACTTCCCCTTAGAATTACTAAAACATTTTCCAAGTGCTTGAGGCAGAATCATTGTGG
1	150346443	150346563	TGCATCGGATAAAGTGGGATGAACAGACATCTAACACAAAGGGAGATGGTGAATGGGGGTTAGAGGGGATTAAGGGGGAGAGCTATGGGAGGTGGGGATGGTGCATCTGTCCGTTCATCT
1	151411707	151411827	CCTCATGGATCATCCGAAAATGGACATCTACCTCAGAGTAGAGTGAGGAGCGATATTGACACACCTGAGTCACATAGGAGGGAAAATAAGGCTAAGAATGAAGTGAACAACTGAGAGGCC
1	151424244	151424364	CTTTCCTTTCTTCTGGTATTCAACCATTTCTGGGCAACAGTACTATAAAGAAAGACATCTGATCATTCTGGTTATCCTGGGGGCTAGAATGTGCTAACTCCTTAACTTCACTACCATTCC
1	151459093	151459213	ATAACGGAACCCCCGGGAGCAGGGGGTGGGGAGAGAGAAGGCTCGCTCGCTCACTCACCTCCTGTGGTCGTCGCCGCCGGTAGTCTGACCCGAGGAAGGCGCCGTCGCCTTAAAGGGACC
1	156153695	156153815	TGAATGGCACCCCCGCCCTAGAATCCAGACACCGAGTTTCCCACTGTGGCTGGTTCAAGGGTATGTGAGGTGAGATGGGTGGCTTGGGGTGGGTGGTCTTGGGGAAGATTATGTAGAGGC
1	156160933	156161053	TCGACCCAGGTCGTCTACTTCTTCTTCGAGGAGACAGCCAGCGAGTTTGACTTCTTTGAGAGGCTCCACACATCGCGGGTGGCTAGAGTCTGCAAGGTCCGCGGCCTGGGCGGGGGGCGG
1	156175508	156175628	CTTTCAGCTCTTTTGAAGGATAATTTTTACTTTCTCTGCTCTCTTAGGAACTCCTGGAAGCAGGACATGGAGCGGGGGAACCCAGAGTGGGCATGTGCCAGTGGCCCCATGAGCAGGAGC
1	156176314	156176434	GGCTGGGGTCCAAAGATAGGTTAGAGACTCTCTCCTGTCTCCATCCTTCACTTCTCCCTTAACCCTTTTGCTCCTTTCTTTCTCCTACAGTTAAAGAAGTCCTGGCTGTCCCCAACTCCA
1	160069963	160070083	TAGGGGGACAGGACCCGGCCGGGGCGGCAGAACTCCTTCATCAGGGCCAGGGTCTTACCTTGGGTCCGAGGTGGAGTGGCCCCTTGGATGGGCCGCGGGGCAGCGGGACAGATGGACGGA
1	161199454	161199574	GCCCTAGTGGCTGGTTTCCAGGGCTGAGGGGACTGAGTGAGCTGCCTGAGAAAAGAGGGTAGGGAACAGGTAAGGAGGCATCAAGAGGGAAGAACAAATAAAAGAGGTAGCTTGACATGG
1	161202086	161202206	GAGAGAGCACGAAGTATCTGCCCCACGCAGGAACGGCAATTTTCCCTTGCTCGCTCCTAGAAAAGCCAGCCAGGAGCTGTGGGAGGAAACGCCCTCAGTAAAGATGACCGCGGTCACTGT
1	161202206	161202326	TATCTAAACGCAAGTGAAGCCGAGTCACAGGACCCGGATGTTGTCAGTTCGACGGTAAACGACCCTGCCAGCTTCCAAGAGGGCGGCTTCACTGTGCGAATAGGTGAGAAGCCAAGAAGG
1	161203376	161203496	GAACACAGGAACCAAACACTGTTCAGGCCCTTTGTCTAGGATCTGTCTTTGACTCCCCAGAGGTGTTCGGCAGTGGCAGCCAGATGTGGAATGGGCACAGCAGTTTGGGGGAGCTGTTAT
1	161209122	161209242	AGGCTTCAGGCAGCCAGACTGTGGGCTCCTGAGCCTGTTAGATGTGACCCACATTCCTCCCTCTTCCCAGGCCCTTCCATACTTTGACCGGCTAGACTATGTGTCCATGATGTGTAACGA
1	161209446	161209566	TGGCTCCTATATCCTGTCTTCTCCTTGTCTTCACAGTGCTGTTTGGAGAAATCACACGTTTGTTGAACCACATCATGGCTGTGACCACACATGCCCTGGACCTTGGGGCCATGACCCCTT
1	161212382	161212502	CCCTGAGAATTATCGCACAGTGTCTAAACAAGATGCCTCCTGGGGAGATCAAGGTTGATGATGCCAAAGTGTCTCCACCTAAGCGAGCAGAGATGAAGGTTGGCTGCAGGGAGGGGGAAA
1	161214191	161214311	GAGCAGGGGAGCAGCGTTTGATCCCCCCTGCCTATCAGCTTCTTCTGTGGAGCCTGTTCCTCACTGGAAATTGGCCTCTGTGTGTGTGTGTGTGTGTGTGTGTGTGTGTATGTTCATGTA
1	161214311	161214431	CACTTGGCTGTCAGGCTTTCTGTGCATGTACTAAAAAAGGAGAAATTATAATAAATTAGCCGTCTTGCGGCCCCTAGGCCTAAACTTCTGGTATCTTAGTGTCTCAGTATCTTAGTGTCC
1	161766269	161766389	CCGTCTCGTCAGCGTTACGGAGTATTTTGTCCGCCTGCCGCCGCCGTCCCAGATATTAATCACGGAGTTCCAGGGAGAAGGAACTTGTGAAATGGGGGAGCCGGCTGGGGTTGCCGGCAC
1	161791327	161791447	ATATGTGGGTCTCCTCCTTTTCTATGCAATTTGCTGCTTAAGGATTATACTCATTAATTTTTGTTTTTATTATGCTACAGGAGGAGTTGGATTTGTCTTCTAGTTCTCAGATGTCTCCCC
1	161792024	161792144	TAAGATAATGTGTAGAGAAAGGTGTGTGATAGAATCTGTTTTTTAGGGCTTGCGTAATTGCTTTCACATTGACTTGTGGTTTGTCTGGTTTTTCTCCAGAAAATGGACTGACTCCAAAGA
1	161819542	161819662	GTTAAAATAATTGTAAAAATGAGTATATTCTGATCTATTTTGATCTGATTTTAAAACCAGGGTATTCTGATTCATTATAACTTTTTCTAGATTGCTGTGCTAAGGAGACAGCAACGTATG
1	161821049	161821169	AATGTGGTCATTTCCTTTAGAACCAGAGGCTTAAAGTCCCTAGTCCAAAGCGAAGAGTTGTCTGTGTGATGATAGTATTGGCATTTATAATACTGAACTATGGACCTATGAGGTAAGTGA
1	161853143	161853263	CATTTCCACCCACAGGGTGAAACATCCATTTCTATGTTTAATTAATTTCTATGTTTAATTAATTAAACTATATTTTATAGGTTAAATCATGAACTTCGAGGATGGGTTCATAGACATGAA
1	161860186	161860306	TTTTTTTTTTAATATTCCAGGGTGCTCTGGAACAGGGCTCAAATTCTCAGCTGATGGCTGTTCAATACACAGAAACCACTAGTAGTATCAGGTAAGACAGTGCAGAAGCTCTTGGCCAAG
1	161863167	161863287	TAGTAATACCTTATATTTTTCTTACTTTAGCAGGAACTCAGGGAGTGAGCTACAAGTGTATTATGCTTCACCCAGAAGTTATCAAGACTTTTTTGAAGCCATCCGCAGAAGGGGAGACAC
1	165210725	165210845	CTGGACGACACGGACACTCAGCCCTGTCTCTGCAGCCAGAGTCTCTCTCACCTTGGAAAAATTGAACGAGAAATGTAGACACACTGGCATCTCAGGGTAGGAGGTAGAACATCTCCTATA
1	165356326	165356446	CAGCCTAGGCACGGGCAGCCTTACTTACCTGGTAGGCGAGCTCTCTCCCAGTGACTGGAGCAGAGAGAAGTTGCGGAGCGCTGCTGGAAGCTTCTGCCCGGGAAGGCGTCGCCCCCGAGA
1	169477659	169477779	ACAACAGGTTTATAACGGAGGTAGTCTGTGGCAAGGAACACAGGAAACAGTAGCACCAGGTAAGAGTAAGTCCATACTGGATAAATTTCATTGAAGACCTGGTAGAAAGAGAAAAAAAAA
1	169485844	169485964	GTAACCGCGAGTGACGCCTTCTCCCTGTAAGGCCAGGACGTTCTGGACTCGCCGCCGCCTCCGGCTACAGAACCCCCAGCTTTACCCTACAGACGCCTCTAGGGTCGCTGCCTGATCGCC
1	196651982	196652102	TGATAGGCGGAGCATCTAGTTTCAACTTCCTTTTGCAGCAAGTTCTTTCCTGCACTAATCACAATTCTTGGAAGAGGAGAACTGGACGTTGTGAACAGAGTTAGCTGGTAAATGTCCTCT
1	196672947	196673067	ATGCACTTATTTTGTTTTTATTGTTTGTAGATTGCAATGAACTTCCTCCAAGAAGAAATACAGAAATTCTGACAGGTTCCTGGTCTGACCAAACATATCCAGAAGGCACCCAGGCTATCT
1	196673074	196673194	CCGCCCTGGATATAGATCTCTTGGAAATGTAATAATGGTATGCAGGAAGGGAGAATGGGTTGCTCTTAATCCATTAAGGAAATGTCAGAGTAAGTACTTAATACATTTGTGAAATTTATG
1	196689399	196689519	TTTAAAATTTTTATTGCAAGTGAAACCTTGTGATTATCCAGACATTAAACATGGAGGTCTATATCATGAGAATATGCGTAGACCATACTTTCCAGTAGCTGTAGGAAAATATTACTCCTA
1	196690022	196690142	CTCATTTACTTTATTTATTTATCATTGTTATGGTCCTTAGGAAAATGTTATTTTCCTTATTTGGAAAATGGATATAATCAAAATCATGGAAGAAAGTTTGTACAGGGTAAATCTATAGAC
1	196701441	196701561	GACTAGTATCTGTTTTGTTATGTGTGTATTATTCCAGCCAGAATGGGAAATGCTAATTCAGCTCCTCCAGGCAGCCCAATGGGGCTGGTGGCTTTGAGATTATTAAACTCTTTCTCTGCT
1	196701561	196701681	GCAAACCCCACTGTCTCAGTGTATTGTTCTGTTGCTGTGCAGCAGGCATACAAATCTGACAATCTCGTAACTATTTGTGGCAAGCCAGGTCGAGGTCACTCTCTTTGAGGGCATTTACTC
1	196715512	196715632	TTTTCTTCTTAGAATGGGAAATACTCAGATTGTTTATTAGATGACATTAGAAATGACATTCTAAATTTTTTATGCACTAGAATCTTGTGATATCCCAGTATTTATGAATGCCAGAACTAA
1	196725010	196725130	TGCCCCTCTGTATGACCCAATATCAACCTCACTTTATTGTGGCATATGTAAAATTAACTTTGGCAATGATTAATTATATATTCTCATGAAATTATTTTACCTTTTTCAAGAAAGAGAATG
1	196728285	196728405	TGTAATAGTTGGTTTGATTCCTATCATTTGAATTTTCATAAAAATATATTTATTTTATAGCAATAGATAAACTTAAGAAGTGCAAATCATCAAATTTAATTATACTTGAGGAACATTTAA
1	196728470	196728590	ATACACACAGTCTGCATAAATGGAAGATGGGATCCAGAAGTGAACTGCTCAAGTAAGCTCTTATTTTGTTTTCAGAAATGTATTCTATTTCTCATTTGGAAAAGTAATAGGTATGTGTGT
1	196736783	196736903	TTTTTATTATAACATTAATTATATTTTTAATATTTTTTAGTGGCACAAATACAATTATGCCCACCTCCACCTCAGATTCCCAATTCTCACAATATGACAACCACACTGAATTATCGGGAT
1	196736954	196737074	GAAGAAATTACATGCAAAGATGGAAGATGGCAGTCAATACCACTCTGTGTTGGTCAGTAGTGTATAATTTGTTTTACATAATTCTTTCAAATGAGGTTAATATTCTCTTGTGCTTCGTGT
1	196737444	196737564	TTAACCCTTTGATTTTCATTCTTCATTTAGAAAAAATTCCATGTTCACAACCACCTCAGATAGAACACGGAACCATTAATTCATCCAGGTCTTCACAAGAAAGTTATGCACATGGGACTA
1	196737621	196737741	GCTACATGGGAAAATGGAGTTCTCCACCTCAGTGTGAAGGTTAGGCCAATATGAATACTCAATTTCTGTTTATAGTAGAATTCATAAAAATAATCTCTTGTTATCAAAGTGAGGGGAATA
1	196740578	196740698	TATGAGTTAGTGAAACCTGAATTCATTCTTTTTTTTTTAGGCCTTCCTTGTAAATCTCCACCTGAGATTTCTCATGGTGTTGTAGCTCACATGTCAGACAGTTATCAGTATGGAGAAGAA
1	196740765	196740885	AATGGTCTCACCCTCCATCATGCATAAGTATGGTGCATTGAATTTTATTATATGTATGATAAATATTCTTCATTCAAAGTGTAAGTGGTACCAATAAGAAAGTAAACAGGGACTCTAGAA
1	197268201	197268321	ATCCTCCCGTGTAAGTGATGCTAAGAAGCACAAACTGCATTTTGAATCTAAGTCCCTGTATTTTCTGTGAAGGAGCTGTAAGTAGGGTGGGACAGAGATGGCACCTGGGGGTTCTGAGGC
1	197268321	197268441	ACCCGCTCCTCTCTGAGACAGACAGGGATCAGGAGCCGGACTGGGACCAGACCACCAGCAACACACCAGAGGATGTTCTCTAAATAAGACCATGGCACTTAAGAACATTAACTACCTTCT
1	202945067	202945187	AAAAGAACATCCCAAAAACCACCTTCTCCTGTAGAGGGGCCATGAAGTACATATTTGGTCTGAGCATGGTCAAGATTCCCAAAAAGAGAAACAGCACGAAACCTGCAGGAGGGTAAAATA
1	202948370	202948490	ACCTCCTCCTCTTCTTCCTGGGGCACTGGGCATGTTTGCTCTTCTTCAGCCTATGGGGGAAAAAACCCACAACAATCCAGGGAGTCATCTCATAAATTGTACTATTCCAGAGCAGAGAGA
1	202951071	202951191	TGGCTGGTACCTCAATACCCTGCAGCTTCAGCTTGGGGAAAGGTTGGGGTCTCTCAGCCCCAGGGGGCAGAGATCTCCCTCTGATGGTAGACACTAAAAGAAAATACAAACATGAAGGAT
1	202958136	202958256	GCGCTCCCGCCGAGTCCCTGCCCACCGCGCAGCCCCTGGGAGACTTACAGCCGGGCAGGCGGGCTCTGCTGGGGGCCGCGGTCCCCCGCGCTACATCCCGCGGCGCTGGAGGCGGCCTGC
1	211491709	211491829	AGCTGTGCCAGGGTGCGGGTGGGGAAGACACTGTCTCCTGGGGAGACCTCCATCTTACCTCTGAGGTCAGCCTCTGCTCAGGTGCAGCGTCACAGCAGGGGGCCTGCGTTCTGCTTCCCA
1	211667139	211667259	CTTTAGCAAGCTGTAGTTCTTCAACAGATTTTCTGCTCTAGCCAGTTTGTCCTCTGCTAGTCTCTCACGAACACAAAGCTCCTGTTCTTTCTCTTTAAAAAGAGAATGGACAAAGAAAAA
1	211669279	211669399	TCTGCTATTAAAGGGTTCTCAAGAATTTCTTCAACAGAAGGTCGATGGTAATCCTGGGGAAAAAATACTCAGTATTATAGTCAGATTGCATAACAGAATAGTCCTCCTAAGACAGCAGTT
1	211675461	211675581	CTCAGCCCGGGAAGGCATGGCCGGCCAGTCGCCAGAGTCGCGCTGCCTCACGCAGGTTGCGCCGCCAAGTGCGGAGCTCCAGGGACCAGGAACTCCAGGGACCTGGATGGAGAAGCCCCC
1	211675581	211675701	GAGCAGCACTGACCCGCCACCCCTGCCTTGGGCCCCGTTTAACCGTCGCGGGCCCTGATCTCGCAGTCTATTGGCAGGCGGTGGGCCGCTTCGCCTCTCTCATTGGCTAAGAAGAACACA
1	212858254	212858374	GCCGCGCGGCGCGGGGGAGGAGACCTTCATCTGTTCACGCGGTAGCGCGGATTGCGGTTCGCGGCGCGCGCCACCGGGGAAGGAGCGGTGGGCCGAGGGGTTGGAGGTGGGGCCCCAGGA
1	212858374	212858494	GGACCTCGGGCTGTGGGCCGGGAGAGCGGAGTCGGGGAGTGGGGCGGGGGAGCGAGGTGGCGCCGGGGAGCCTGGGATATGGCGCGGCCAGACGATGAGGAGGGGGCGGCGGTGGCGCCC
1	212872627	212872747	ATATTGTATATATATTAAATATACATAATCCTTTTCGTGTATATTCTCAGCCTTCAAAGAAAAACCTCGGTATCCACCAAGTCAGGCTCAAGCAGCTCTTCAAGACAGTCCCCCTGAAGA
1	212894966	212895086	TGATGCCCCTCTGTTTCAGCATTAATCAAGTCTGATCTGCGAAGACACAACATAAATATAGGAATTACAAATGTTGATGTTAAAGCTGTAAGTAATATTTTTATGATTATACTGTTGAGA
1	215647671	215647791	TGGGAGTACAGGGGAGGGCTGAGTCAGGAGGGCAAGCCACGTGGAATTGGAGTTCATAGCTAAAATGAGAATGGATACGTAGAGTCAAGACGGGTAATGGAATTAGTTTAACTCTCTCTT
1	215650730	215650850	GGTGGGGCTGGCCCGGTTCTGCACCATGTCCAGCTACTGGGGGCTTTTCCTGCAGAATTCACTGCCCAGACCTCCAAAGAGAAATCAACAAGACTGTCAAAAGCAAGATACCCTAAGGCT
1	215723552	215723672	GGACTAATGCATTAGCAGTACCTCTTGCGAGTTTGTGGACTGAACTGCAATCCTACAGTTGTGGGGATGGACTCTGTGCCTCATTAATGGAGAAGGTTCTGTAGTTCCTTTGCCCTGAAG
1	215741430	215741550	AATCTCTATGCAAGCTGACCCCAGTGCCTTAAGAACAGGAGAATTAAGATCCATTGGGGCTGCTTCAGGTGTTTTGACAAACATCCTACTGCTAACTCCACAACTTCCTTGAAAAAAAAA
1	215743241	215743361	GATTGATGATGACCAACGGAGAAGGCCAGAGGTGTTACACTTCCATCATTGAGTAAGACATTGTACTCCACAGGAATTTCGGGGATGAGGATCCCTTTAAAGAGAGAGAGAGAGAGAGAA
1	215758557	215758677	TTACACACACACACACATACTTCTTTTTTTTTTTTACCTGGTGGTATCCAAGCTACAAATATAGAATAAGGCCCAATTACTGTGATATTATATGGAGGATAGATTTCTTCTGGTGTTGAC
1	215758685	215758805	TTGAACAATGTAATCATCACTAGCACTGCTGCCACCTCCAGTTTTGACTTCTAACTTGTAAGTGTATCTATATTTAAAAAGAAAGAAGAATTGTGGTAAGGCCATGCACAAGAGACTTGA
1	215786791	215786911	CTGGTAAAGTTGAAGTCACACCTGCCACAATGTTCTGTGGCTTCCATAGATGCTGGGCAGAGGATCCTGCACTCTTTGGTTTCCTGAGTCAAGTGGCAGGGGTGAGAGAGAGAGGGGTAT
1	215794352	215794472	GAGCCAGCCCGGTCTCGTGGCAGGCACACAATGCCAGGCAGCGAGAGAGGCCAGGCTTAGGAACGATATTATGAGATCCAAACACTTATGTAGCAGGTATGCTGTTTGTTGCTAGGTTGA
1	215844406	215844526	CACCATTTGGGTTTGAAGGAGATGTCCAGATGACACGTACAGCTGTACTGTTGATGATGACAACCTCTGGAGGAAGCATGCCCTGAGGCTCTAGAATTAAAGGAAGAAACTGAATAAACT
1	215866330	215866450	TCTAACGTTGCAGGAACAGATTAGATTACTCTGTGAACTCTTCCAAATGCCTGTTAAAAAAGTGTTCCCAGCAGGTCCAGGGTCGACCCTGCATTATTTAAGTGGATCCAGTGGTGATGT
1	215867063	215867183	TGGCTCCTCTCTCTGGAAGACCAGCTAACGTTGTCACAGTCACTTCTCGGCTCGGTGTAAAACCCACACTGTTGTGTACGAAGAGCATATATTCATAGGTTGTAAACCTAAAATGTTGTT
1	215891119	215891239	GAAACATCCATGATAATGAGATGAACTTGCACTTCAAACCCCCACAATACACAGCCTTTTCTTAAAGATGATCTCTTATCTTGGGAAAGGAGAGGTGTTCAATTTCAATTTCATGATTTG
1	216046342	216046462	GAACCCCTGGATATCGAGAGCCAACTATATGTATGTTTATATTTGAATATAGACTATAACAATTCGCTGATAACTCTAGAGGTCTTACCTGTGACTATGTAGTTCTCCTCACTGCCTGAA
1	216074035	216074155	TGGAATGTGCATTCTGCACAGGTGACCTTAGAACACCCACTGCGCAGTACCATTCTGTGAAGTTTAACAGAGAATGCGGATGAAATGAATTTAGAGTATTCACCACTTTTTTGTTAGACA
1	216086745	216086865	TTCGCGGGAGCCCTCCCAGAAAGACTCCTGTGTTATCTCCAATAACAGTACTACCATTCAGGATGGCAGAGGAACCTAGAGAAGAGGAGATGAGAAATACACCTTCACCAGGATACTCTA
1	216089082	216089202	TCCATCACTATATTGTTTGCCATGATCATTAGTTGTAGTTACTTCCACTGGTGACCCCTTAAGGGAATGAATGAATAAATAAATGTTTATACATGCATATCTACAAATAAACACACACAT
1	216173847	216173967	GCCAAATATTGGATCAGGGAGGTAGTTTCCATTTTCATTTGAGAAAAGAGTTTTACTATTATTCATGTATTCCTTTTCCTTACCTTTTTTTTCTTTTCTTTTTTGCCATTTTAAGAATAT
1	216173967	216174087	AAAGCAGAAGTTGAGCATTTTTAGCTCAATGGTTCAATTTCTAATACTCTGCAATGATTTTGATGTACTGAGAGAGTAGTTAATCATGCATTAATCTCAATATATCTCAGTTAGAATATA
1	216174087	216174207	ATCATGATTCATTACCAAGGTGCATCAGCAGCCAGTCTCAATGAAAAGCAAACTATTTACTATTTTAAGTAAAAATAAAACAATACAAATTTTTATAGCTCGAATTCCATTTCATTGTCT
1	216174207	216174327	TCACATATGCAATATTTTAAAGACTAGCTATTTGCTCCAAAATGACTTTCTCATGGATGATTAAATGAACATCTTTATGAGTTTACATAATAATATATATCTTATACTTTGTAAATTTTT
1	216174327	216174447	TTAAAAATTGGAAAAATGGTGTACCATAAGTAGAGTTTTTTTACAGCTATATTGAAATCATGCTATTAGAAGCTGTAAGTCACAGAGGTCATGGGACTTCCAAAATATTGCGGTACTAGT
1	216174447	216174567	AAGGCCAGGAGGAGGGTAAGGCCAGTGAGGCAGGATTGTGCTGGTACAGAGTTCAATCTGTCTTTATTTAAGCTTTTGATAATATTTTTATAGTGCTTTCACATTGATTTTCATTTTTAA
1	216174567	216174687	AAATATTGCATTAAAATTTACATTAACACTGAGTTTTTTAGTGCCTTTAAATTTTGTGACCGAAACAAGAGCCTCACTTGCTTTACCATAGTCCTGGCTTAGAGAAGTTATCTTTTCCCT
1	216174687	216174807	GGGATTAGTTTTCCCCACAATGTTCTTCATAGAACATGAGATATTAAGTTGTCACAGTGAAAAAAAGAAGAAGGAAACAGCAAGAGAAAGAAAAAGAAAACATTACATCAAATATCTGTT
1	216174807	216174927	AGGCATGATTAGCTAAGCAAAGTTGAATAGCTTTCTTACAATGCTTTTTGGAGTTTCAGTAACGGGGTGCATACTGAGAATCTCCAATAGCATGAGGGCATTTTGCAAACTCATTTGCTC
1	216174927	216175047	AGAGAACACAGTGAATAATATTTCAAGAAACATGTCCTGGCACATACTTCACAAAAAGACAAATACAAAGCACATACTTTGATCCAATAAGGCTGCTTCTTCATCTTCATCTTTTATTTT
1	216175047	216175167	TCCTTTCCTTCACTTACCTGACTTTTTTCCCCAGAATTCTAAAAAGATGGACATGCTGAAACAATCAGGCAAAAGCTATCAAAGGGCTGAATTAGTATTTCTCTAAGTAGGTATAATAAA
1	216190323	216190443	TCTACAGTGTAAGATAGTTCTTGGGATTTAGCAGTGTGCAACAGCTTCAAGGCAAAAAAGAAAGAAAGAAAGAAAGAAAGATAATAGGTAATCAGTGTGAAAATATAACCTTGGCAGTCA
1	216200013	216200133	TGTAAGTGACAGCTACACTCCTTGTTGAACCATGCACATTGGTGGTCTCAATGTAATAGGAATATTTGGTATATGGTAACAGGTCTGTGTCTAAGAAGTATTGAATACCTGAAATGAAAA
1	216321856	216321976	ATTTCCATGCATAAAATAGAACTCACATGAAGTCCTTCAGTGAAGCTCTCCTGGGAGCAGAGGCATCTATATGGCTGGCTTGTTGTGTCGCAGTTATCGGCATGACCATGGCACTGACAT
1	216321976	216322096	CTGCAAACATGAGCATCACACACTCCTAAGGAACACCAACTCAACTGTGAATATATTTAAGGTCCTAGGACTATATGCATTATGTGAATTTAACAGGGAAGATTTTTGTATATTTAATTG
1	216418603	216418723	ATAAAACATGGTCTCTTTCTCAGATATTGTAAGTTTGAACACAATCTGCCCATCTACTGTCTTTTCTATAACACACCTTAGGAAGCAACCGGAAAAGAGAGAAAAGGTCAGCATCCAACC
1	216422378	216422498	TAAATAATCAGGCCCACGCCACTTGCCAGCAATACTTTGAAGCAGGGTACTTTAAGTGATGTTGCGATACTCCATTTTCTGGAAACTGCAGACACGTTCTCAGAGTAAGGTAATACCAAC
1	216422498	216422618	GACGTTCTTAGCAATGGCGAAGACATGAGTAGCTGCTGGTATCTGGGAATCAAAAACGTAGGGCGTCAAGGGAAAGCTGCTGCACCTTTAAAACTGAAGCTCATCCCAGGCCTGAGGACT
1	216423155	216423275	TTACACATGGATCCCTAATACTGTGCAAGTAATTGTATTGATAAATAAGCTGAGTTACCATTTCTTTATTGCATTTCAACCAGTCCCCTCAGTGTGACAAATGGCTCTTCAACAGGACCG
1	219978676	219978796	CTTCAGAAAGTGCATTGGTAATGCCACAAGGAATAATCACCACCTAGAATCAGCACAATGTCCCAAATGTATGCAAAGAAACAGATATAGAAGTAATGAGCTCTCAGAAGTCGAAACCTA
1	219980182	219980302	CAGGAATTGCCAGGAGTTCTTCATATACCTGAGCATATAAGTCAAGTATCTGCAAGACCTGTAACATTTTAAATGTAAATGTGTTCAAATTTAGGGTACATTTATTCATTAAGATCTATA
1	219982743	219982863	TCTCTTGCACTCCAATGCCTATTCTCACCTGTTTCACTAGTAGGACGAATGGCAATTGGTTCTGCCAGCTCGGTTTTGCCAGATCTTGTAACCCAAGCAACCTAGTAAGAAAAAATCATT
1	219987083	219987203	ATTAAGAATTGAATTAATTCACTGCTTTGCTTCAAATGAAGTTTCTGCGATTCATTACCTGGTCTGTTTCTTAGGCCCCTGCCCTTCTCCTGCTCCACTTGATGAGAGCCCACCTCCTTG
1	219987351	219987471	TTGTACTGTGCCTTTAGCTGAAGGAGTTCTTGAACAGCTATATCTACTTGATCCTTTAGTTTAACAAAAGAGGAAAAAGAGAAGACAGTATTTAACTCAAGTCATTGTCTAAGCACACTT
1	220005326	220005446	TAAGGCAGGGATCCCCTAGCATTAGCTCTTCATGCTGTAAAGATGATATAAACCAAAGTACACTTTCTCAAAATCATAGTAGTAAAATAACTCTAAAATGCAAGCAGTTTCCACTAACTA
1	220007291	220007411	AAAACTTTGGGACTATACCACACAGGCTTCAAGCCAACCTCAGGATTCTGATTGATAAAGAAAAGCAGAGTGTCTGTTGAAACAACAACTTATTGAACCCAGTATGCAAATTTATACATT
1	220020164	220020284	GTAACACCTTCGATGCTGTCAACTATGGGGCAGGCAAAATCATATGTTGGATAAACACTAGAAAAAAAGAAAATAAAATAAACAAAACATTTTACCCTTTCCCTCTTAGATTAAGCATTA
1	220046402	220046522	TGGTCCACCTGTCAGTACGCCTGGCTCGTGCCAGAACTACGGAGGACCCCGCGAAAGGAAGAAGATGCAACGTGTGCGCGTACCCGACGCCGCCGCAGCCTTCGCTCCGCCCCTGCGCCG
1	235328709	235328829	AGGAAGTTGATGCGGGGTACAGTTACTCCCGGACCGGCGGCGTGAAAGTCGTGATATCATCGTTGAACTGTGAGCGGCAGTGGCGGCGGCTGGGGGGAACCCGGATGGGAAGAAGGGCGG
1	235335192	235335312	TGAAAGATGATTAGTTTCATGTGATCTTTATGTTTCTCCTTTTTGACAGATTAGCTTTGAAGTTTAAATCCAATGGAGAAGACTCAAGAAACAGTCCAAAGAATTCTTCTAGAACCCTAT
1	235341667	235341787	AACACTTATCACATTGTCACATTTTATTTTTAAATTGCAGGTAAACAAGTGAGAACCAAACTTTCACAGGCATTTAATCATTGGCTGAAAGTTCCAGAGGACAAGCTACAGGTATTAGGC
1	235342680	235342800	CCTATAAACAGATTGATGCACGTGGTGGGAACCCTGAGCTAGTAGCCTTAGTAAAACACTTAAGTAAGATGTTCAAAGAAGAAAATGAATAATGTTAAGCCATTCTTGATTGGACCTCAT
1	235367445	235367565	CTGCTGGGCAGTTGGCTGGAGGGGCTGCTGCTGGGAACACCTGGAGTCTCCGCGGGCAGGTGAGCTTCAGAGGTTCGGGGAGCTTTCGGAACGAGCATTCCTGGCCGGTGCGTCACCCTG
1	235379958	235380078	AAAAAATTCCTTTAAAGGAATTGTATTAAGTTCTTATCAGTGTTGTATTTTTCTTCCTAGATCTCATATTTTGGATTCTGGATATATTATAATGAGTGACACTTTGACAGCGGATGTCAT
1	235380078	235380198	TGGTCGAAGAGTTGAAGTTAATGGAGAACATGCAACAGTACGTTTTGCTGGTGTTGTCCCTCCCGTGGCAGGTAAGCAATTATTGTGTGTGTGTGTGTGTGTGTGTGTGTGTGTGTGTGT
1	235401482	235401602	GGTTTTTCTTGTTCTGCTAGGACCCTGGTTAGGAGTAGAATGGGACAATCCCGAGAGAGGAAAGCATGATGGGAGCCACGAAGGGACTGTGTATTTTAAATGCAGGTAACTTTTCATTAT
1	235414372	235414492	TATTTATGGCCTTTCTTGGTGGGTAATATTTTCTGTGTTTCATTTGCTCTTCTTTACCAGGCACCCGACAGGAGGATCCTTTATTCGTCCGAACAAGGTAAATTTTGGAACAGACTTTCT
1	235453041	235453161	CCACCTCCTCAACTCTTAAGAACCCTGAGGCCATCCCCAAAGACTTACCTGGTATCTTTTAGGTCCTATGGCAGCCATCCAGATGCCCATGCTTACATCTTCACCCTATACATGGCCCAT
1	235455637	235455757	CATCATCTGTCTTCAGCAACAAATTGAAGCTCGTTGTTTCCACAGTCCTGTTGACACAAAAGGGATAAGAAAGTCAGTGCGACCAAACAAACAAACACCAATGCAGTGGCGTCACTAACA
1	235458555	235458675	ACTAACAATAAAACAAGTTCTAGCTACCCAACATTTTTACAACCTACCATCTATAGAAGTTCAATAATTTTGCAGGAACATTACGATAAGTGTCGACAACATCCACAAAAACAATATCAT
1	235465617	235465737	TTCAACTAGCAAACTTACCCTGAATAGTATATATAAAACCACCTGCAACTCCCTCCACACCTTCCAAGAATTCATGAGGCAATGCACCCTCCCCAGCCTGAAAGGAATAAGAATGTACTC
1	235480088	235480208	ACAGCTTGTTCACCTGCACACCACAGCTTGGAGGACTGAAGCGAGCAATGAAGAGGGCCTCCTACAAATTGGGAGAAAAAGACAAGAAAAAATACTTCATGTTATACATTGCATATGCAA
1	235489099	235489219	TATTAAGCTTAGCAACTTTTACTCAACATCAAGCTTGTGTATGGCAGTCAAGGGAAAAGATGACTTACCTGGATTTGTGATGTTGAGTAGTTTACAGGAATAAGGATCCTCCCTGTCTTC
1	235489219	235489339	CACAGGCACTTCACAGCCATGAGCACCTATTATGAACTTCACAAGCACACTGAGAGATGTGTTGGCATTAACATCAGTTACTGATCTTCACCTCGCACATGCACGTTTCCTCATGCCCAT
1	235504072	235504192	CCCGCGGCACCAAGCCGGGCCTCCCACCCCCCCGGCGGCCGCCAACCCGCCCGGCCCCAGGACCTCACCTGCAGGGCCGGCCCCGGAGGCGCAGGCGGGCGGCGGGGAGCGCAGCCGCAG
1	235504192	235504312	CCAGAGGTGCAGCGCGGCCCCGAGCACACACGGGCACAGCAGCACCAGCCAGTTTCGCATTGGCCGCCCCCGCCGCGAGCCGGGCTCTCCCGCGTCCCGGCGGAGAGGGAGGGGACCTGC
1	235504312	235504432	AAGTGCGGAGACTGAGGGGCGGCGGCTGACGAGCGACCACTCCGAGCACGCCCGCCCTCGCGCTCGGCGACGTCTGGGGGGCTCCTCGCAGCTCCCGGCCCCGCTCCTCCGGTCCCTCAG
1	235504432	235504552	ACCGCGGGTGGCCGCGGCTTAGCCGGCCGAAGCCCCGCCCCCTCCGCCTGGCCTTCCCACCGGCTCCGCCCACCTTTTCTCCCACTCGCCCCGCCCTCTCCTCCCGCGTTTCCACACGCG
1	243256000	243256120	GGCCAGTGGGTGGGAAGAGCCCCCAAGAGCTCTGTGCGGGATTCTAGGCTCCCCTGTGACAGCCGCGGCAGGAAGCAGGCGGGCGCTCCCCGGCCACAGGCCTGTTGTTCTCGGAAGGGA
1	243256120	243256240	GAAAGCTGGACATTTCCCCACGTAACTCCCAGCTCTGGGCCTAGAGTGCGTGCATGGCGAAGTCCCCGGAGAACTCTACCCTGGAGGAGATTCTGGGGCAGTATCAACGGAGTCTCCGGG
1	243286225	243286345	AACACTGCTTAATAATGCTTAATGTGTTTGGTTTTGTTTATTATAGGAGGAACTCTCTGGAATGAAAAATAAAATACAAGTAGTTGTGCTTGAAAACGAAGGGCTCCAGCAACAGCTAAA
1	243305064	243305184	GGGAGGCTGAAGCGGGCGAATCACGAGGTCAAGAGATTGAGACCATCCTGGCCAACATGGTGAAACCCCGTTTCTACTAAAAATACAAAAATTAGCTGGGCCTGGTAGCACGTGCCTGTA
1	243307788	243307908	TCATCATATTCAACGTGTCAATTAGAATCACCACACCAAAGTTTCAGGGTCGTGGTAAAAATTAATAAGGTATTGGACGTAAACTAAAGCATAAGGTGAGTACCCATAAACGATAGTAGT
1	243307919	243308039	TGATGATTCATTTTAAAGTCATGTAATTTTACCTGGCCATTTTCTAGAATTTTTTCACCCTCTTTTTAGGAACGACTTAGCTGAATATCAGAGAACTTGTGAAGATCTTAAAGAGCAACT
1	243330519	243330639	AATCTGTTCTATCCTGGCAGGCTTTAATCCAGTGTGACCAGTTGAGGAAGGAGCTGGAGAGGCAGGCGGAGCGACTTGAAAAAGAACTTGCATCTCAGCAAGAGAAAAGGGCCATTGAGA
1	243330612	243330732	CTCAGCAAGAGAAAAGGGCCATTGAGAAAGACATGATGAAAAAGGAAATAACGAAAGAAAGGGAGTACATGGGATCAAAGGTACTTAAGGACTCTGCTGTTATCCACATTGCAGAAGAAA
1	243340958	243341078	GACGCTATTAATTCAAGAAAGTTTTAGTATTTGATTTGTCAAATGACATTATTGTTTAGGACTTTTATTTTCCCTTACAGATGTTGATCTTGTCTCAGAATATTGCCCAACTGGAGGCCC
1	243426329	243426449	AGTGTGGAGTTTAAGATAATGTTAAGGTTATATAATAACAATATGCCCTAGTAATAAGAACTTCTAACATCTATTATTTTTGTGTTTTCACCTCTAGATCTGAAATAGCTCAACTCAGTC
1	247416164	247416284	CTCTAGCTGTTCCTGAGGCTGGCATCTGGGTAAGTCCAGCTCCGCGGGGCAGTGTGGGCGACAGGACCGGGAGAGCAGTGGGGGAGATTGTGTTCAGAGGGCAGAACTTGTCCTGGTTAA
1	247417992	247418112	AGCCAGAGCCTTCAGTTTGGAGGAACTGAAAACATTCTCTTCTGCTTTCTCATTTTGTAGATGAGGAAACTGAAGTTGAGGAATAGTGAAGAGTTTGTCCAATGTCATAGCCCCGTAATC
1	247418112	247418232	AACGGGACAAAAATTTTCTTGCTGATGGGTCAAGATGGCATCGTGAAGTGGTTGTTCACCGTAAACTGTAATACAATCCTGTTTATGGATTTGTTTGCATATTTTTCCCTCCATAGGGAA
1	247418232	247418352	ACCTTTCTTCCATGGCTCAGGACACACTCCTGGATCGAGCCAACAGGAGAACTTTCTGGTAAGCATTTGGCTAACTTTTTTTTTTTTGAGATGGAGTCTTGCTGTGTCGCCTAGGCTGGA
1	247418352	247418472	GTGCAGTGGCGTGATCTTGGCTCACTGCAGCCTCCACTTCCCGGGTTCAATCAATTCTCCTACCTCAACTTCCTGAGTAGCTGGGATTACAGGCGCCCGCCACCACACCCGGCTCATTTT
1	247418472	247418592	TGTACTTTTAGTAGAGACACAGTTTTGCCATGTTGGCCAGGCTGGTCTTGAATTCCTCAGCTCAGGTGATCTGCCTGCCTTGGCCTCTCAAAGTGCTGGGATTACAGGCGTGAGCCACTG
1	247418592	247418712	TGCCCGGCCTTGGCTAACTTTTCAAAATTAAAGATTTTGACTTGTTACAGTCATGTGACATTTTTTTCTTTCTGTTTGCTGAGTTTTTGATAATTTATATCTCTCAAAGTGGAGACTTTA
1	247418712	247418832	AAAAAGACTCATCCGTGTGCCGTGTTCACTGCCTGGTATCTTAGTGTGGACCGAAGCCTAAGGACCCTGAAAACAGCTGCAGATGAAGATGGCAAGCACCCGCTGCAAGCTGGCCAGGTA
2	1413436	1413556	TATAAGGTGGGTAACCAAGTCCCTGGAAGGCAATTAAGGCGCCCATTTCAGAAGAGTTACAGCCGTGAAAATTACTCAGCAGTGCAGTTGGCTGAGAAGAGGAAAAAAGGTCAGGTTGTA
2	1453633	1453753	CTCACTGCTTCTGTGTTCTTCTCCCCCATCTCAAACACATCCTTGCATTTGTCTCCACAGAGACCACCCCAGATGGGGCGCCTCCAACACGGCCCTGGCACGATGGCTCCCTCCAGTCTA
2	1516822	1516942	CAACCTGGCTTGCCCAGGCCCTGGAAGGTTCTTCTAACCAGGCCTCTTTCTGTGCCCCAGACTCCGGGAGGCTCCCTCGGGTGACTTGGATCTCCATGTCGCTGGCTGCTCTGCTGATCG
2	3595099	3595219	GCGCCTGGGGGCAGTGTCCTCGCGGGCCAGCGACGGGCAGGACGCCCCGTTCGCCTAGCGCGTGCTCAGGTAGGAGACTCTGCCCGGGGCTGCAGCTGAGGGTTTCACGGGGCTATGACA
2	3640227	3640347	GAACATGTCCATCTCTGCCTGGTGACTTGGACCTTGTTTTTTATTTTCAGGTGAGAAAGGAGATTCCGGTGACATAGGACCCCCTGGTCCTAATGGAGAACCAGGTATGGCATAAAGGGT
2	26460996	26461116	CGCGGGAACCGGTTCAGGTCCAGCTCGATGGCCCCTGTGGCAACCTCAGTGTCAGCTCAGAGTGAACAGGGCTGGGGTGGGGCGGGGTGGGGGTGGGGGTCTGGGCTCCTCGGCCCCTTG
2	26461645	26461765	CCTCTTCTCAGTTCTGGATCCTGAACCCCCATCCCTGCCCTGCTCTGCACCCAGGAAGTCGTCAGCGGAGAAGTGGTCCGCATCCCAGATCTGCAGGGTGAGCCGCGCGGGGATCTTGTA
2	26463464	26463584	GGGCCCCAGGCCGCTCACTTCTTGGGCTTCCGAGGTGAGATGTCCAGAGGCGTCCCAGGGGCTGGCATGTCCATGGGGAACATGTCCACCCACAGCTCCAGGCGGCCCTGAGGAAGAGGG
2	26468422	26468542	CTTCCTCCTTCTCCTCCAAGTCAATTCCAGAGGGCTCTTGTTGTCGAAGTTGCTGCCAAAAGATGAGATGAAAAGGACAGAAGGTGGGTTTCCTGGGGAGGAGTCTGTTGACCCCAAATT
2	26475427	26475547	ATAGAGCTCCAGGTTGTCGAACACCAGCATCTGGTCCCAGGTGGGACACAGGGTCTCATTCAGCACCTGCAGCATGGGATGGGGAGACAGGGGACAAGTGACAGAGGGGGGGGCAGATGC
2	26476823	26476943	CCCCAGGTGGGGGCTGCTGCTCCCCTGAAAGGACCCAGGCCCCCATCCATCCTGCCCCCTCCAGCACCTTAAGGAAGAGCGTCTTGACCTTGGCGCAGTCCTTGCCAGTCTCCTCCTCCA
2	26476994	26477114	TGTTGTTGCTCATCATCCAGATGAAGATGTCGGGAATGCTGTGCTGGGGCTGGGGGTTGGGGGGTGGCCAGGGGCAGTGGGTAAGGGGGTCTAGCCTCCTGATTGAGCCCCCTGATCCTG
2	26494894	26495014	CCTCCTGCCATATTTACAGAGGCTCCTTTCCCCACAGGGCCACTGACCTCGTTGTAATAGGGGCAGTTAGTGGACTCCTTCATGGATGTGTACTTCTTGTCGTCACCCACCTCCACGCAC
2	26495014	26495134	ACCACAGGGTCCATGTTCAAGCCCACCAGCTGCCGGGCCTCGATCACCGTGATGCTGACCTGCAGGCAGGAGAAGGGGGAGCCAGAAGGAAAGCTGCCTGAGCCTAGGAGCCTGGTCCCG
2	26558578	26558698	TGGGCTGCCTGGCACTGCCAGGCAGGAGCAGCGGGAAGGAGCTAGCCGGTGGAGCACGGCTCACACGCCTCTCTCTTCTCTGCCGCTGCCTCCTCCTCCTCCTCCCGACCCCCCTCCGAT
2	26558698	26558818	GCTGCCCACAGAGACCAAGGCAACCAAGCCGAGCTAAGCTGCTCCTGCAGCGACTCACAGAGCCTCACAGCCCCCGCCCCTCCAAGTTGTCAGCCCAGCGTGTGTGTATCGGTGTGTGCG
2	27051744	27051864	TGCGGCCTCGCTAGCGGGAGAGGGAGCGGGATCACCGGCCCGGAGAGAGGTGAGGGGCTCTGCGCGGACTACGGGCCCCGCCAGCCCCGGCCCCGCCAGCCCCGGCCCCGCCCCCTTCTC
2	27052882	27053002	CTCCTTAACCTAACCCTTGTTTTCCCCCAGCTCTCAGGGCCAGAGCGGGGCAGGAGGATGCTTTCCCAGCCCCACCATGGAGCTGCGCTGTGGGGGATTGCTGTTCAGTTCTCGCTTTGA
2	27069542	27069662	AGCCTCTTAGCGCAAACCCTGTCCACACAGGCTAGGCCCAGGTTGGGCCGGGGCTCACCGCCGACTCGCAGAGGGATGAAAGGCTCTTCAGGCCCCACATCCCCTACCCCCCGGACCAGG
2	27377216	27377336	ATTCAGCATAGACATGGCTTTGTTAGTGTTTCCTTTATTATAAAGCACTGAAATAAGTTAAATAAACAGGTGGGAGGCTGGGCAGTCCCCCAGCCGGTTTGTCCACAGCCCCTGGGGGCA
2	27377336	27377456	GTGGAGGTGAATACAGGGCCCTTCTCACTGAGCTCGTGAAGTGCCTCAGTCAAGGCAAGGTCCCCTGGTCCATATGGGCCCCCCCGCCCATGGGGTTGGGCTGGTCCTTATAGTGCCTAC
2	27377456	27377576	GTTAGTCTGTGTGGAGCCCCTGGCCAGCGGGGGAGAAAAAGGTGGCTTCTGGTCCGTCTGTATAAAACATGGGGAAGAAGGACCTAGTTCAGGATGAGTCTGTGTGGACAGCCCGGCTGC
2	27378103	27378223	CTGGGGCCCTGGGGCCCCCCACTGGCACCCCCTCCAGCCTCTCCTCGCATGCAGCGCCCACACATGGCAGCTCCCAGCCGACTACCCTCACCCTCCTCCAGCTCTTGTCCACAGCCCCGG
2	27378997	27379117	CAGACTCATCGTCGCTCAGCCCATAGGGAAGCCCAGGCCTGGCCCCCAGAGAGTCTCCTGGTGAAATAGACATAAGAAGAGACATCAGCATAGGGTAGGATCAGGCTCCAAACTCTCCCC
2	27380453	27380573	AGGCCCCTGACCCCTGACCTTTGACCCCCTCGCATTTCACGGGCTGCGGGTGGCTTTGCTTCCTTCGGGGCATCGTGACCGGCTCCAGCCCGACGCGCCTCCGGCCTGCGGCCGCCCGAC
2	27380573	27380693	CCCGCCCCTCCTATCTCGGCCCGCCTGTCTGCCCTTCCTCTCAGGGCCCGCGGGCCGCCCCCATGCAGCGGCGCGGGCCCTGGGCAGCCCCCGGCCCTGGCCCCGGCGCCCAGCTCAGGC
2	27380693	27380813	CGCTCCCGCCGCCGCCGCCGCTTCCATTCATGGAGCCCCCTACCCCCCTACGGAGACCAGCTGGTACCTCCGTACTCGCTTCCGCTTCCGCCGCCGCAGAGACGCACGGGACGCGTAGTC
2	27445064	27445184	TGGCCGCTTAAATTCAATTTTGTTCCTCAGAATGGGGTATCCTGTGGAGGAAGAAAAAATGATGAACTGGGGTTTGAGAGAGATTGAGGAGGGAAAAATGAGGAGCAGCCTGGGGGGTAG
2	27446294	27446414	CTACAGGTAGTAGCTGGGTGTGACGCAAGAGTGAAACAGAAAGCCTGGCAGCCACGGTTTCCTGGGATTAAAGTCAAAGCATTATGAATATGGCACTAAAGTGACTGAGCTACCAGACCA
2	27454590	27454710	TTTGAGATGAACCTCGGGGGTTTTGTGCTTGAGGGCCAGCCGAGAGAGTTCAAACGCAAATTCAAAGGAGCTGAAACAGAAAGTGCAGATAAAGTTTTCTTGCTTCATGCTTCCCTTCAT
2	27461775	27461895	CGATACACTCATCCCAACGGTGTAGCTCCTGGTACATGCCCATGGCCTCCTCCACAGCATTCTAGGGGAAACAGGCAGAGCAGAGAGGGACACCAGAAAGATATGAGGATCAGAAAGCAG
2	27462737	27462857	TTTTCCAGCATGGCTAGACGTGCTCGGACCTGATAAAAGTCTGTTCCTTCTCCGCCCTGTGGGGGAAAAAGGAGGTTCTGATTTTTCTGTAGGTGCTGCCATTCTGTCTGTGAGGGCTGA
2	27463099	27463219	TTCCCGGGATACTTGATCTGCAATCTCATTGGTCTCATGCAGGAATCGAGCTTTTGCTACTTGGCCCAAAGCAGAAAAGCACCTATGGCATGGAAGCAATAACATTAATAGTAATATTAT
2	27477217	27477337	TGATGAGGTGGGGGTTCATGAATTCAGTGCGTACAGAACCCAGGGTGTCATTATTCCCATATTCCACCAGGGTTAGCTCTCCGGCATTGAAGATCATGCATACCTGGGAAAAATGGAGTT
2	27485026	27485146	CCAATCTTGTAGACATAGATGATGTTGTCAGTCTGTCCTATGGCAATTTTAGTGGAATCAGGAGAAAAAGCCATGCCCTTCACCATATAGCTCTTCCTGCCATACTAAGAGTTTAAAAAA
2	27489668	27489788	TTCAGATGCTCCTAGACAGCGACAACTCCCGTGGTTACCTGGACAACCCGCCACGCAGCCGCAGCGACAGGCACTGACGCTTATGCGACCGGAGCGCAACACGCGTCGCAAGGTCACACG
2	29061656	29061776	TATGAAGAAAAAGTATAGACTCATGGGTCTTCAATGAGTTGGGTTCATTGGCTTAATAATTTTTATTAAAACAAAAAGCAGAACAAAGAAAAACTGTCCTCCCTTCCCCCTTGGGCAAAG
2	29061776	29061896	GAAGTGGATTTGGCCCAGCAAGGATACCATTCTTGGGTAGAAGGGAGATGGTGGGCGTGAGCAGCCCTTGTCTGAGAAGCTGTACAGCTGGGTTTGCCCCTCCTGCCACCAGCAATGCGT
2	29061896	29062016	GCTCCAAGGCAGACTCAAGTTTGTGGAAGACCTGGTCTCTAGGAGGCAAAACTGACCAGATGCCACAAAACTGTTCCATTGTGGATTTAATTCCTTTTGTACAAAGTCTAATTCACATGT
2	29062016	29062136	AATTTGAGCTAAGTCTGGTAGTTGGTATGGTAGCCAAAAACACATCTTTGACCCGCCTGCTCCTATGTCGGCTCAGCACTGCTTCACCTTTGACCTAATTGACCCCCAGCCCCCAGCACC
2	29062136	29062256	TTGGCAACCCCTCCCCATCTTCCCTGGAGTGGGGGAAGCTGACTTGGAATTCCAGTAGCCTAAGGTTACTGGGCAACACAATGGTGTCACCAGCTCACTGTCCCGGCTGCCTGGGTCTGG
2	29062256	29062376	TGGCAGCTGGGGGCTTTTATGACATCGTGTGTGGGGACCTATGGCAGGAGCCTCGCCCTGTCCTGGCACACGTTGGCCCCAAGCAAACGTGGAGGTCCTCCAGAGGGACAAGGAGGCATC
2	29062376	29062496	ATGGGCATCTCCACAGCTGATGGCAGGATCCCGGGTGCCCTGTACCCCTTCGTCTGCTGCCTGCAATATGGTGGGTGGGCACTTCCTGCTGCTTGCCAGCCTAGCCTGGCGAGGGACAAC
2	29062496	29062616	CTCTAGTCTCAGACAGCCTCCTGCCATGCATGCTCACGGAAAGCACCGTTGTTCATTCCGGACCCTTCCTGCGTGTTCTCCATGATACTGACCCCTTCTGTGGTGGAATAATCTGCCTGG
2	29062616	29062736	CTCCCTGCTGCCGCTAGCTTGCATGGCCACAGCAGGGGGCACTCGGCCACCCTTTCCACTTTCTACCCAGCCCTGGACTTTTAAGATGAGGCCCTTTACGGAAGGAGGCCTGGGCTGGAG
2	29062736	29062856	ACTCAGCCTTGCTTCCCCTCACTGCTGGAGTGGCTCCACTTCATATCCCGGTTCCAGTAATGAAAATGTGTATAATTCCTGGGGTTCCACCCCTCATGGTACCCCAGTTTCACCCACTGT
2	29062856	29062976	GTCCCACTCCAGTCTCCCTGCAGCTGGGGAACAGCTTCGTTTCCTCGGACCTCCAGGAATCCTGCCCCTAAATCTGAGCCCAGGCAGGGCCCACTTTCTGAGCAGTCCCACCTGAAGCCA
2	29062976	29063096	CTTACTTGTGAGCTAGACCTCAAAGGCCGCTCACACTGTGTGTCTCCTGCTCACTCAGCTCAGTGCCCAGCTTACCTAAGGCTCACCCCATGGTGACCCAATGGTTGGTCTGCCCAACCA
2	29063096	29063216	TTTAGGGAGAATGCCCAGATCTCTGTCGGGCAAGTTTGCTGAACCTGGTCCATCCTCACGTGCTTACCTTGGCCCCTGCCCTGCCTGGGTGGCTGGACTTCCCTGCGTTGCCTGCAGTCC
2	29063216	29063336	AGGCAGCTCCTAAGTGTCCACCCAGCAGTGGGTGTGGCTTGGCTCTAGAATCGGCTGGCCTGGGCACTGCCTGAGCACTTCTCTGAGATGAGGGCGGCAACAGGAGCAAATGCGAGCAGA
2	29063336	29063456	CAGCTGGGTGTGTCCCTTTCCAGCAGAGGGGTGGGTTGTGGCCCCTCTTGGTAGTTTAATCAGCTGTTCTTTGGGTGCCTTTGAATAATAATTGGACAAGTCAAGGTGGGATTCATTTAC
2	29063456	29063576	TCAGAGTCATAGCCTCTCTCTGGGGGAGGTTGCTATAGTCCCTAGGGACCCAGTTTAACAAGTTTTTGAGCCCACAGTCCCAGCAAGAATGGGTTTGAGGTCTATAATTACCCCAAACTT
2	29063576	29063696	TAAAAATCAGCTTTGCAGCAGATCTGGAGGATCGTCCCTTTGCTGTACCCCAGTGGGTAAGAATTCTTGTCTTTTGCCAACCCATTGAGCCGGCATTGAATCACTCAATTACTGCAAAAT
2	29063696	29063816	CTTTTCTAAATAGAACGCACACCACAGCCTCCAGTGGAAGCATTCCAAGATCTGCAGCAAATATCTAGCTCATTGGCAGAAGCAGGTTTTTGGCATGAACAACTGTTTTTCACTTTGATT
2	29063816	29063936	TCGACTCCAGCAGAAGTTCTGCAAGATGACCTGGGAATAAAGTTGGCCAAGAAGCCTCCGAGGGGAGATCGGCGTGTGAGTACGTATGCCTCACCCACGCTATCTTCTGAGCTCCAGCAC
2	29063936	29064056	CCACGGCATGTGGAGAATGGGCTGCCTTGTTTGGGAGGCTTGGTTTACCCTACTCCGTCGAGAAGCATGTAATGCGTAGGGCAGTGAGAGCATTTGCTACATGCTTAGGCCGAGAGGCAG
2	29064056	29064176	CGTGGCTGGTATTGTGAGCTGTCAGCTTTAAGTTTACAGCATTGAAACTGAGCTTGGGAAGGAGGAGAGGACAGAGGACGGGTGGGGCTGTGTGTTTTAATCCTGGCTCACTCAGCCTTC
2	29064176	29064296	TCATTTTGGGAGCCATGCACTTCTAAACAAAGCTCTCAATAGGGACTTTGTCAATGCTGTGCCGCTACTTAACCTTACAACAAAGAAGCTTTGCGACCATTTGCGCACCCATGTCTGCTT
2	29064296	29064416	TAGGCAGGTGGAGTGACGCAATAGTTACGGGCAATGGAATGTAATAAAAAGAGCAGAGAGATTCTAACACCAGACTCATCTGTGCAAAATTTTGCTCTATTCTCTTCTTAGCTGTATGAC
2	29064416	29064536	CTTCAGCCAGACACTTGAGGGGGCCTCTCCCCACACCTTCGGTTTTCATATGCGCAAAACTGAAGAATGCTATGTGCTTCATTCACTGTTGTGAGGCTTAAGTGATCTCAAGGAATGAAC
2	29064536	29064656	CCAGTTAAAACCCTATCAAGCATGCAACTATACATTCTCCACCCCCCACCCCACCCCAAATTAAGGCCAGCACTTGAAGCATTAAATACTGTCATTGTGGGGTCTAAAAGTTCTGGTTAA
2	29064656	29064776	CCTTTGAACCCCAAGGCAGAGCAAGATCTGGGACTGAAAACGGCGATTGTTTAAAATTCAGCAGACCCACTGGGCAGTGCACCTTCCAGGCCTTTCCAGGACACCTCAGTAGGAGTTTGG
2	29064776	29064896	TTTGCCCATCATCTCTGGGTCAGGCTGGACACTTGGCTGTCACACTTGGCCTTCTGGGGTGACTGCGTGAGTGTGGCCCCCTCGTCAGCCTGTCAGGACACCTCCTCTTGCTGGGGCTGC
2	29070899	29071019	GAATGTGTGTTCCCAGACACTTTGGCTATGACTGCTTGGCTGTCTTCAGAGTCTCTTGTTTCCTTGTGCTCCTGAGAAGGGGACATTGGGGGTGATGGGGAGGGAATCGAGAAAGGGGGG
2	29071019	29071139	CTTGCTTCTGGGTGCTGGGTTGGGGGGCTGGGGACCTTGCACTGAGCAGGTGCACTCTCGGGGGGAGGGTTGGGCAACTTGGGCTGGTGCGGTGGGGAAGTTCGCCGCTTTGTGGTGGGT
2	29071139	29071259	GGGCTTAGCACCCTGGGGCTCACAGGTGGGCTGGGGGGCGTCTGCACAGCAGAGGGGCTTGGCTGGGCAGGTCTGTAAGAGGAGGGAAGGCTCCGGCGCCTCTTGTCTGCTTGAGGCACC
2	29074237	29074357	ACTGTGTGAAGGTGTACACCCCATGATTTCAGCTTGTAGTCATCTTCCACCCACCTTCACAATTTTCCAAGAATCATATTTGAAATAGGAACAAAAGGCAATCTTACTAGTCCATCCAGG
2	29074357	29074477	CAATTTTCAGGCCAGAATTCTTTGAAGTCCATGGTACAATATCCTAAACTTGGAACCAGCTTTCTTTATTTTCTTGGTCCAAATGTGAAGAGGGAGTGGTACCTGTCGTCCTGTTGTTGT
2	29074477	29074597	TCTAAGTTTGGAACCCTCTGCTGTTAGTGAGCAGCGGGACAATTCTGAAGGCTCCCAGCCTGGTGGATTACGGGCCTGTGTTTTGCTCGCGTCCTGACAGATGTGGATAGCAAGTGCAGC
2	55647278	55647398	TCTTTTAATTTTTATTTATTTATTTTTAGTCTTCATTATTAAATATTTGAAACCGAGAATATACTTGCCAAAATATCTGTCAGCAAACGATAATCTTCTATTTCACCCTTCTCAGGATCG
2	55647398	55647518	GTTTTGGTGACCAATCCTATTGCTACGCCTGCAACAGCAGATGAAATTGGAACCCCTATAATTGGGAAAAAGAACAACTGTGGGTAATGTGTACATGAGCCTAAAACAAATATTTATCTA
2	55654851	55654971	ATTACAGGCATGAGCAATATCAGCAGTTTTGAGACATAATTCTTTTACCTGAATCCATTAATGCTAAACTTCCGCCACATGCAGATGCCATAGAAGATGACCCTATAGAAAGAAAAATAA
2	55666964	55667084	TAATTAGAGCTTTTTATATAAATTACCTGTGTTTGTCCTCTTTGAAATAATGCTGATCCATGAAGGGTTTTAAACATATCTACCTCACAACTTACATTCCTAAGTGAAGTCAAATCCCGA
2	55667084	55667204	CCATCGCACCTATAGTGATATAGGAAATAAGTACATTAAGTAACGCTGGAAACAGAAAAATCACATGTCTTTATCTCTCCCAGGAAGTTCTCAACCTCAGTTGTGTATCATAATCCCCTG
2	55667933	55668053	TATGGATCGGCTTCTGGAAATTTTTCTATAGAAAAAAGACAAACCAAAACAAAGATTTTTACTTTTTTAGGAGATAGGATTTCTCTAAAGTTCATAGCATAATATCAACTAACTACGGGA
2	55671956	55672076	TAGGGCAATTATGGAAGACAAAACTCAGGTATACCTACTTTGTCATGCTCGTAATCTGTAAAAACTGCATAGAGTCTCTCCATAGCAAGTCTATTTAAGCAGAAAATAAATGTTAGCATA
2	55672980	55673100	GAATGCCCTGAATTATTTGTTGGGTATATTTCACTCCCACTTTGATAGCATGGCAAAAGTCCTGCTGTAAAATGTTCTCTGCAGAGGCTTCCAACATGACTATTTAAAGGAAAAAGAAAA
2	55876675	55876795	ATGAATGAACCAAGAATGTTGTAGCACTGCTGAGCACATTGATTGCTGGCATCACATTCATTTATATCTGAAAAAAAGTTTTATATATATATATATGTATATGTATATATATACACACAC
2	55881645	55881765	AGGGCACTGACATGCAAAGGATCCCCGTAAATTGATGCACACTTGGTCTGCTCTACAGTTGTGCGTCCCTGCAGTGCACTCGTCTATGTCTGTCAGAGACATGCAACACAGAAAGAATTG
2	55922382	55922502	TGTCCTGTGACTTGACCAGCGCCAGAGTCAGCATAGTTAGGAAAAGGGCTTTCAACATTGTGAATCTCAAAGAAAATACAGGACAAACTAATGTTTAGTATCTGCTGCGGGGAAAGTAAC
2	55922810	55922930	CTGCCCCCCAGTCCCACACCCCGGGGGATGGAGGTGGGGCTGCAAAACTCTGTTCTCTAGAACGTTAAGGCTTTCCCAGTATACTCACCTTGAGCTAGCAGAGTTCCTTGCACAGCACAG
2	61017669	61017789	TCTGCCCGTTGTGTCTTACGCTCCAGGTGCTGGTCTACGCGGGCCTGGACAGTCAGGGGTAGGAGCGGGAGCCGAGAGGAGGCGGAGGAGATGGCGTCCCAGCCGCCACCTCCCCCCAAA
2	61048411	61048531	CTATTCTGTTGGACCTCCAAAGTATATTGTAATTACAAGACTGTCTTTTTTTTCCATCAGAACAACAACCCAAAGTGCGTGGTTGGCTTCTGGCTAGCCTTGATGGCCAAACAACAGGAC
2	61838650	61838770	AGTTAGGATCCGATTTCTCTCTTCTTCCAACATTTTCTTTTCCTCAAGTGATCTCCTGAGGGTAACAAACTAAGGCTTAATCCACTTTAAGCCAATCAGAATGTTGTTTAGCAAAGATTT
2	61840513	61840633	CTAAATCAGGCTCTGAAAATGATGTCATTAATGAGACAGGGTGATAGGAGTTCTTTTCTGATACAGATCTAAATGAGAAGAATAACTATGTTATACTTTCAGTTGTATGTGACCAAATAT
2	61854009	61854129	ACCAGCTTCGCCACTCGGTGGGAGGTGGCCATCGCCCCGCCTCCGAGGCCTGAGCGCCTGCGCTGGCCCGGGACGGGAAAGCTGGTGCGGCCCCTGGCAACCCGGGGGCGCCTAGCTAGG
2	63174789	63174909	GCTTCATTTAGCATATCCCCTCTGTCCAAGGGTCCCAGGAGTTCTGTTGAAAATGATTAATATGTGAGTGAAATACTAAGTACAATTTCTGCTAACTCCCTTATAAGTAAGATTACAGAA
2	63487418	63487538	AATTAATTGCACAGAATAGGTACTTTACCTGGTGGATCTTTCTTGTCATAATACTGGTAGATCCCAATGTCTCTATCTATAGAAAGGAAGAAATAACATTAAATTATGATTTAAAAGTCC
2	63588267	63588387	TCATCACCAGACACTACCCCGGGCAGAAGGTTCCTAGGCTAGGTCCTCGGACCCGAGAGGGAGCGACACGCTCGCTTGGTCTCTTGGGTCTCCAGGACGCCGCCGCCGCCGCCACAGTTT
2	63588387	63588507	CCTCAGGTGCTACAAAGCAGCCAGGGTGTGCGTGCGCTCCCGCCTCGTCGCTTAGCAACCTGAGAAGCTGTCCGGTCGTCCCAACTTATCAATTCCCCCGCCCCTCCAGAGTGTCAATCG
2	70935879	70935999	CCAGCTGGACCTGAAGTCTCAGAGCTGCCACCAGCAGCAGGCTCAGACACTGGGCTCCCAGCTGGGGACTGCTCCATGGCCATGGAGATAGACAGCAGGCCTGGGGGGCTCCCCGGCAGT
2	70943617	70943737	TTTGGGGTGAGACCCCTACTCACCCCCGCCCCTCCCCCAGCCTACAGGACTGTGTGCAGCGTGAACGGGCCCCTGGTGGTGCTGGACCGGGTCAAGGTAAGACTCTTCTGCTGCCTCCCT
2	73385815	73385935	CCCTCCCTCCCCCCCTCCTCCTCCTCCTCTGCCGCCCAGAGCGAGACACCAACATGGAGCCCGAGGATCTGCCATGGCCGGGCGAGCTGGAGGAGGAGGAGGAGGAGGAGGAGGAGGAGG
2	73385935	73386055	AGGAGGAAGAGGAGGAGGCTGCAGCGGCGGCGGCGGCGAACGTGGACGACGTAGTGGTCGTGGAGGAGGTGGAGGAAGAGGCGGGGCGGGAGTTGGACTCCGACTCTCACTACGGGCCCC
2	73408561	73408681	TTGTTGTATAATCATAGTGATTGTGTTATTACTCTATTTAAGCCTGCTTTTGATTTTCAGATTGTTCCATTGACCTGTCATGTATGGCAACAGATAGTATATCAAGGCAATAGTAGAACA
2	73432137	73432257	TCTAATCTGGGCATTAATGAGTCTTTTTCATTTTTATTGCCTTCATTTGTTCCACATAAGCCAACAAGAGAGTCGGAATATCACTCTTCAGATCTCAGAATGTTGAGGATGTCTCCTGAC
2	73448058	73448178	CCTTGTCCCTTGAGGACCTGTCTCAGTTGGCTGTAAGTTCTCCTCTAGAAACTACTACTGGTCAACACACTGATACTCTCAACCAAAAGACATTAGCAGATACTCATCTAACTGAAGAGA
2	73451613	73451733	GACCAGATGCCCAGAAGACTGAGACACCATCAGTATCCTCTAGTTTATACTCATATAGAGAGAAGCCCATTGTCTTCTACCAACAGGCCCTGCCAGACAGTGAGCTAACTCAAGAAGCTC
2	73452395	73452515	GACAGTCATCTCACAGAAGAGGCTCTGAAAGTTTCACCTGTTTCTATACCAGCAGAGCAGAAGACTGGGATACCAATAGGACTGTCTAGTTCCTACTCACATTCACATAAAGAGAAACTC
2	73454001	73454121	CACTGAATCATGCTAAAGAAATACTCAGAAATGCAGAGGAAGAGGAAAGCCGGGTACGAGCACATGGTAAGAAGAAAGTTTCAGGCTTATAAACGTTATAGTTTAATAATGTGTTTAAAG
2	73455266	73455386	GTCATGGAAGAACAACTGACTTGTCCAAGGTATAAAAGAAATCTGGAAATGAAGAAAGTAAATATGAAAGAATGGGTGATGGAATTAGGATCTCTTACTTGGGCATCAGTTGAGTTGCTG
2	73534753	73534873	GCATTCCATATTTGTTCAATGAATTAACAAATGTTTTTCATATTAATTGTTCTGATTTTTACCTCCTTAGGCCAGCCTTTATTATTGCCATATAAGCCTTCTGGTAGTACCAAGATGTAT
2	73557139	73557259	TGTAATTGTGGGGGAGGATTACTTGTCTGTTGTGTTTATTATCTTTCCTTTTCTGAAATCAAATGATGTCGTTATTCCAGATGCCTCAGTTCAAGTGCTAATCACTGGGGATGAGAACCT
2	73572191	73572311	TGTGAATAGTATTTCTAAACAGAATGCTAATTTTTTAAGTTCTTTCAAAATCTTTTTTTCTCCTTTTCAGAGTCCGAATGTCATTCAGAATTTGAAAATACTACCCGTTCTGTCTTCAGG
2	73602119	73602239	CATATGGAGAGTAGATTGCATCATTAATCTGAGGCTGGGCATTTTCTCTTTTTTTTTTCTTTTAGGAATCGCTTCAGTTTCACAGACCTGACTTCATCTCCCGCTCTGGGGAGCGGATAA
2	73603262	73603382	CAAGCCTATCAGCAAGAAGGAAATGATTCAGAGGTCCAAACGGTAAGACCAAGAAAACAAGAGTACGTATACAAGTGTAAACCAGGCCACCAAGTGGTCGGGAGCTCTGGCTTGCACCCA
2	73608384	73608504	GTATAGGGAGGGATGATGAGAGGAGATCTCATGACTCTGCACCCTGGTAACCTCCCCGATTTCTGTCCTTTCACTGGTGCCATTTCTAAGGATTTATGAGCAGCTTCCAGAAGTACAGAA
2	74553817	74553937	CTCCACATCCTCTCCATCCCCTACTCATTCCCTCTGCGGTTAGCGTGACTCCCCCTACCTTGGCCGAGCAGGACCCTAAGGGCTGGGAGAAGAGTGCTGGTCCTGGAGATCAGTCCTAGG
2	85355539	85355659	TCTTCTCTGCTACAGATAGTAACTGTCCCTACTGAAGGCCCCAGGAGTGCTCCAGCCAGGTGTGGAAAGCTGGTCACGATTCTATGCTACTTGGTTCATTTTCTACACAGCAACAGAAGA
2	85356946	85357066	CTTTTTTTTCTTTTGTGCAGAGCTGAGGCTTCGAAGACCTCAGAGGACTTCTCTCAGCACTCACAGAAACCTCCTACACCCTCGGATGGCACAAAGGGACTGTTTTCTTACTCTTAGTCT
2	85357066	85357186	GAGTGACTGCCAAGGAAGGCAAAGGTAGAGCAACTGGATCTCTGGCTCTCCACATAGCTTCTGATCTCAGACCTTACTAAAATGCTTTCTGGGCCCAAGGACAAAGCTCACATGAACAAA
2	85362116	85362236	TGACATTTAAACTATTATCTTTGGGGGATTAATATGTGCCTAGGAGATTGACCCTTGTCTGTTTTACAGGGTGAAAGATTGTCTGCTGGATATTCTCCATCATATGACAAGGACAAGAGT
2	85363046	85363166	TGGGGGTATGTGGATTCTATCCTCAAGCTAAAGGTCAGCTGCCTCTACAGATCTCAGAGTTGAAGAACCATGGCATTCTCCAGGCTCTGACCACAGAAGCTTATGAATGGGAGCCACGTG
2	85368615	85368735	GCTGGGGTCTGCAGTAGAGGCCCAGACATACCTAGATCTCAGAGGGTCTCCTTTTCTCCTACTATTGCAGTTGTGAGTACAGAGGTGGTCAGAGCCCAAGAAGAATGGGAAGCTGTGGAC
2	85561417	85561537	GACACCGCCATTGCTCTGCGGAGGAGGCAGGTGGGTCACAGCTGCCGCGTCTGAACGGAGGCCGCCAGGAGAATTTGCTTCCCTAGGCTCCGCCTCCCGACGCGTCAGCGGCTGTGCGGC
2	96283956	96284076	CTGGGAGGAGATGTAGCGCATTCGGGAGCAGATCACTTCTAAGACAGGCTGGAAAGAGGGAGGGAGGGAGGGTCACTGCAGGCCAAGGCTCCCATCCTCTGCCTGGAGGTCCCCTTTGTG
2	96284514	96284634	GTCTCGCCTGTCAGGAGTACCACCTTCTTGTTGAGCCTGTCCTGGAACTTCTCGTACCAGTCCATGTATACCTGGCGGGCAGAGGAGGGAGGCAGAACAACACTAGGCCATACCAGGCAT
2	96288699	96288819	CCCTCCAATTTCAGCTGTGAGATGAAGGCTTGCAGAAGAACGTTGATCTGTAAAGAAGCAAAATCAGCCAGCAGGAGACCAATCACTGAACAGTCCAAGAAAGGGAATTACATTTCTGCT
2	96290753	96290873	ATGATGACTGTATGTGCAGGGAGATTCACACCCCAAGCTAGAGTTGCTGTGGAAACTAAAACCTACAGAGGCAAAACAAGGTAATGAGGAGAACAGATGCCATCACCAGGGGTTAATATC
2	96305473	96305593	TCCCTACCGCAAGCTGCAAACGGCCGCAGATCTCTGCTCCCGCCGCGCCGGAACGACGCAGGAAAGACGCACTGGGGAAGGAAAAGAAACGGGTTCCCTTCCGCTTCCGGGTCGCGCCCC
2	96760851	96760971	GGGGCGGGGCGGGCGGGGCGCTGACCTGACGTCAGGCTCGCGGCCCGGGCAGTTGGCTCGGCGGCAGCGGAGCGGCCGGAGCTGCGGTGCGGACCGGGGCCGCGCGGCGTGGCGCGGGGA
2	96760971	96761091	GCGGCGGCGGCGGCAGAGCCAGAGCAACATGGCGCCGGTGGGCGGGGGCGGGCGCCCGGTCGGCGGACCGGCCCGCGGGCGCCTCCTCCTGGCGGCGCCGGTGCTGCTGGTGCTGCTGTG
2	96798966	96799086	TGCTGTGGTTGGGGTGGAGGCACAGCAGTGATCGAGCTTTAGGGCCACCTGGCCAGCCCCGTGTGAGGTCTCTTCTCTCTCCTCCTACAGAGGTCTCTCAGTTTAGCCCCTCCCTGATAT
2	98346495	98346615	GACCCTGGCGCGCCGCGGAGAAGCTCAAACTTTGGCAGGGTAAGGATTTTTAGGGGCTCTTGAGCTGGAATTTTTTGGGGGGCGCCGGGAGGTGTGCTGGGGCCGCAGACCCCATACAGG
2	98369888	98370008	CAGTTACTTTCCTGTCCTGATGACGTGTCTGCTTTGTGTTCACATTTTAGCAATCATCTGGGGGGCTAAATGTGACAAACCGAGAAGATGGCCAAGATCAACACCCAATACTCCCACCCC
2	98383287	98383407	ATAGGGATTGGGGGGTGGGGCATGGTAATCCCCTGGTGAAATGGCCCCAAGGAATGGAAACAGAGTTCAGACCCTTGATGTTCTCTCTACCTTCCCGCAGCGCCTGGCCCCTGGCCAAAT
2	110150172	110150292	ATTACTTACCTGGGGAGAAAAGGTCCATGTTTTGGGCTTTTTAGGTTGCCATGTGGCTCTGACTGTATGAATGTTGCTCAGAACCTGAAATGAGATTTTCCCTTTTGAAATCATGTAAAA
2	110160143	110160263	GACAGAGGCGTACATGTCTGCTGAGAACCTGTATGCTCATTCCTGGAAGAGGAATCATTTTACAGCTCCATAATGTCAGAATCAATGAAATACGACTTGGTCTCGACCTAATCTGAAAGA
2	110204955	110205075	GTCTCGCCAGCATCTCCCTGGCTGCGGTGCTCTGATTGCTCCAGTTGCCAGGGAAACCAACCGGCGGCGCCAGAAGGTGACGCCATCGATGTGCGCCCGCCTCCCAGCCCCGCCCCGCCC
2	111898586	111898706	GCCGGCCGCTTGGCTCCGCCACTCGGCACTCACTGCCCGGGCCGCCCGGACAGGGAGCTTCGCTGGCGCGCTTGGCCGGCGACAGGACAGGTTCGGGACGTCCATCTGTCCATCCGTCCG
2	112003853	112003973	TCAGGGAAGAGTTTGCACAGTGTCCATACAGGTGTTCTTTCACTTCACAGGAGAGTTTGGGTCTGTAATGGAAGGAAATCTTAAGCAGGAAGATGGGACCTCTCTGAAAGTGGCAGTGAA
2	112008322	112008442	ACCCACTCCCCTTAATTGAGTAAATTATCCATACTTAACCTTTTCTATTTTCTCCTCTAGTGGACAACTCTTCACAGCGGGAGATCGAGGAGTTTCTCAGTGAGGCAGCGTGCATGAAAG
2	112019520	112019640	ATGTAAGAGTCCTCGGCTATCCTGGAAGGGTTTGGACCTCATGGTGTTTGGTCTTTGCAGGGTTAGTGAGAGGACCTGTTCCTGTTTAGATAGGCAAGGAAGCTGCAGTCAGCGGGGGAT
2	121530928	121531048	GGGCAGTACTGCTAACGCCTGAACAACACACCCGCATCAACTAGAGCTTTTGCTTTATTTTGGTGCAATTTTTGGAAAAATGAAAACCTGTTTTCATAGACTTATCAGTTCAAACAGCAG
2	165890567	165890687	ATTTTGGCCCCAGTCACGATCTTTCCGAGCTTTATTAAAATGTCGAAGGGCATCATTTGGTTCTCCAGTGTACCTTGTTAGATGTTTAAAAGAATTATTTATTTCAATCACTGACTACAA
2	165901814	165901934	TGCACAAATTTCAGCTGCTAAATGTTTCTGTGCAGGAACTGCATCTGGCTGTTCCATCTGAACACGTTTTAGTACCCGAGCTTGTAATTCTCGAGCCTAGAAAAAATCAGTATAAAAGGG
2	165911438	165911558	CAGAGCAGCTTCATAGTAAGTGATTGCCTAAACAAAATTCATTCCATTTAAGGGAACAAGGCAATGAGAATGGCATTCAAGCAGAGCTATTTAATACATTACAGACTTAAAGCATTGGTA
2	165931778	165931898	AATGTTATAGAAAAGTTGAGCATTCTGTGGTTCCATGGCATCCAATGTATTTCCCAAGTTTTCCAGCTTGGTGGAAGCCTAAAACAAAAGGAACTGGTATTAACTTAAAATATACTAAGT
2	165932976	165933096	TCTATATCCCCCTCTCTACACACATAGTAGAGTGCCTGCATTCTCAGTGCTTCCACATTTTGGCTATCTTGGAGCAGCAACCTGCAGGAAAACAATTTAGTTAATGTCAAAATAAATTTA
2	165943288	165943408	GTGTAAGGCTCTTTTCCTCTTGTAATATCAAGCCATGCTTTCAAAACGTGTCCCTGTAAAATGAATAATTCTATTTTTACTTTTTTAGAAATGAGAGAAATAAATGTTAATGAAAGAGCC
2	165945632	165945752	CCAGCTCCTTTACGTTGTTCCTTCACTCTGGCATCTGATTCCAGAATAGCTTCTCTATCTGGTAGGGGAAAATGATATTAAATAAAAATTAAATTCTGGATCAGGTATTTATAATAGGTC
2	165953734	165953854	TGGGGATTGTCTCGCCGCAGCCTAAAGGAAGACGCAGAATTCAGCTCCCCTAGCCTCCCGGAGCGCTCTAGCGCCCCGGGCCCCAGCGGGAGGGGCGGGGTCGCGCCGCGATTGGCTGTC
2	169137351	169137471	GACAGCAGTAACTGAAAGAAAAGACTGTATGGTTTCTCACCTGGATTGGCTGAACCACTTTGACAGCACTGTCTCTGGCTGAGTACATTGGGTTTTCAAATATTATGGGCTGCTTCCCCA
2	169142745	169142865	GTCTCAGAAGGCAGAGGTGGCTGCAGATCTGTTTGCAAAGGTTGGGCACTGGAAAGCGGGTGAGAACAGCAGTTAGGTCCTGACAGAATGAATAACCTGAATACCCAGCAACTGGAAGTG
2	169154412	169154532	TATAAAGTCACTTAATATCAATGAAAGATGCCAAAGTTTATACTCACTGAGGCCTATGTCCTTGGGATCCCAATCATAATCAACAGCTTGGATATATTCCTCATCTTGAAGATACTCTGA
2	169154540	169154660	CAGATGAGAGATTATATTTTCGAATTCGGACATTGTCAGGCAGTAGCAACAAAGGAGAGCTACCTGTAAACAAACAAAGGGCTACTTTATCTGTTTGAATTATACTTTCCTATATAAAGT
2	169185484	169185604	TCATCAGTGTTTTCTTACCTGGAAACCCAGTCTACAGCCAGACTTTCTGCAGCTGGTAGTCTGTGGTTTATGATTGTCTCCTTGTTTGTCTTATTCAGAAACATTCTCTCAATGACTTGC
2	169213788	169213908	CATGGACTGCAATTCCCCAGGGGTGGGAAAGCTGGTGTACCAGGATCATTCGATCTGTTCCATCCACGTTTCCTCTTTCAATCTAAAGGATTGGAATTTTCATTAGTTTCATGGATTCAT
2	169226566	169226686	GTTATTAAGAAAGGTTGATCATCTGTGAAAATAGAAGAATATCAGTCAAAATCATATCCCACTATTCCCAGACATTTAGAGTAATGGAAGGCAATAGCCTGTTACCATCATATGGGCTAA
2	169235987	169236107	ACAGTGCGCATGCTGCCGTCCATGCTGGCTCGCTCGATGCGAGGGTGGTGGCCCCAGTCAGACCAGAACAGTAGATGCTCACTGGGAAAGGAAATGAGTTACCAATTGGAGGGGACGTAT
2	169238190	169238310	ACAATGTAAGAACCATTCTCGACCAATGAATAGATATTGTGGACCTGGGAGGTGACACTGTCGGCAATAATTTTGTTCTGACTTGCCACAAGTAACAGCAGACTCTCAGATGCTGTTCAA
2	169239701	169239821	GCATTTAGCCCCAAAGGGCTCTTGAACACACTCGTGAGTACAACCACCATTGAAATCTGAGCAGCTGTTCCCATCTAGAAAAAAGAAAGAGAATAATGAAAAAAGAAAATCAAGAATCTT
2	169256198	169256318	TATCAAAATAGGCATCTACCCAGTACAATCGTGAAGCACTAAAATAATAAAATATTTAGTTATCTCTTATCCAAAAACTATCAGAGCACCCTTTACACAAAGGGCATCCAAAAACAGTAG
2	169271030	169271150	ATCTTCCTGGGTAGACAAGGTGAACGGGATCCCACGAATAGCAACTTGGGATGAAAAAATGAGGAAATTCTGAACAGCTGTAGGAAGAATAACACAGCACAGTCAGTCACAGCATGGTTC
2	169282815	169282935	AGAAGCTATTAGAATCTGTTCACTGTTCAGAGACACAGGTGTCCATAATTTACTCACAGGAATCATTAGCTTTGCAATACTGTCCACGCTCCAAGATATACCCTTCTTCACAGTGGCACA
2	169290931	169291051	ATCGTCCCGACTCTGGGCAAGACCATTCTCTTGGGGAACATTTATGAACATCATGAGGACCGCTTTCTGTGGGGGGAAAAAGAGAGAGTTACAGGCCATAGGGGAGGTACAGCCAGCTCT
2	169294610	169294730	TCATCTGAGGAGTCCCTGCAATCAACTTTCCAATCACACTTCTGACTGGTGTTATAGCAGGCCCCATTGTCACAAGTAAGCTGCTCACATGTTGGGTACTCTATTGTAAAAAAAAAAAAA
2	169320825	169320945	CCTCCAGTCTGCAGGGATGCAATGCCCACTTCCACAGCGAAAATGCGCACTGTCACATTCTGCAATAATAGACAGAAATTTTAAAAACTTATGCCATGCAGATATTTAACCGAAGAAATA
2	169362439	169362559	GGTGGGCGCGCGTAGCACACCGCACCGGCAGCGCCTCTGCTAGCGAACGCTCCTTTAGGTCTGCACCTCCGCCAGCTCCTAGTGGCCAAAAGCCTGCCCCCACGCCCGAGGCATCCCGTT
2	169479453	169479573	CGTAGACGTCGTGACAGAGGCGGCCCGTTGCCTTGGAGCCAGAGAGACGCAGCTAGGCCTGCACGGCTGTGGAGAGATCCTGCCACGGGCCTTGTTCACCATGTCGGTGCTGGATGCGCT
2	169482286	169482406	TTGTTTAGATTCCATTGAAGACACCAAAGGAAATAATGGAGATAGAGGTGAGTATATTTTTAAATGTATCTTATATTCCTGGTTTAATTTACAAATGTTGAATCATATTAGCTAGAGAAT
2	169487018	169487138	AAAATGGGTTCTTATTTAAGTTAACCTATTTTTTGTCTGTGTGCTTTTAGGTAGACTCTTGGTAACAAATTTAAGAATTCTCTGGCACTCTTTGGCATTATCAAGAGTCAATGTTTGTAA
2	169492803	169492923	AGTAAGTAAACATAACCCAAGAAAATCACATTTTCAGTTTGAGTTGTCTTTTGTTTGTTCTTTTTCATAGAGCTTATGAAACTTCTAAAATGTATCGTGATTTTAAATTAAGAAGTGCAC
2	169497560	169497680	TGAGTTAAAGAGTCACTATTCAGTTAATAAAAACTTGCATGTTTTTCTTTTTCATTTTGTATCTAGCGTTCAATAAAGATTAGAGATTCAAAATTTGGTTTAGCTCTTGTCATAGAAAGC
2	169503074	169503194	TAACATCTGCTGATTTTCAGCCCCAGCCGCTCGAAGCTCTGACAGTCGAACAAATTCAAGATGATGTAGAAATAGACTCTGATGGTCACACGGATGCTTTTGTGGTGAGCATCACAAAGG
2	169504430	169504550	TCCTTGCCCACCTTCTCTATTCCCATCTTATCCTCCTGTCTCCCAAAAAGCAACAAGATCGTGAACCTGTATTTTCAGAAGAACTGGGGCTTGCAATAGAGAAATTGAAGGATGGATTCA
2	171434185	171434305	CCCTCGCTCCCCGCCGCCTGACGGGAATTGTAGTTCCTGGGAGAAGCCGGGCTGCCTCACGAGGCACTAGGAACTACATTTCCCGGTGAGAGAGCGGCTCCGGCCGGCCGCGCGGTACCG
2	171434305	171434425	GAGCGTCGCACTGTCAGCGGCCAGAGAGCCTGGGGCAGATCGAAAAGGGAGTGCTTCTTCCCTTCTCTCCGCGCTCTGGCGGTGCAAGCGGCTCTGCTTTCCCTCGCCCCGCCGTCGGGT
2	171434425	171434545	GCTCCCTGCCCGCCTCCCCGTGTCAGCTTTCCCTGGGCCCCGCCGGGAAAGTCTGGGCCTCGAAATTCGAAGGCAGCGGCGGCTGCCCAGCACGGGAGTGTGGGGCGCGCCACTCGGCGG
2	171435032	171435152	CTTAAAGCCTAAGAGTTCTTTCCTGAACGGAAATTCTTTATGTCTTTTAGGAAAGTACTAAATTTAAGAATGTCTGGACAACTCATTCCAGGTCACCTATAGCCTATGAGAGAGGAAGAA
2	171443452	171443572	TCTCTCAAACCTGAACAAATACTGTCTTGGTTATCAAGAATAATAATCATTTATTTTTCTTTTTTCCCAGTGTTGCATCTGAGCCAAGAAAACTTTATGAAATGCCAAAATGTTCCAAAT
2	171443572	171443692	CAGAAAAAATAGAGGATGCTTTATTATGGGAATGCCCAGTGGTAAGATTTGTTTTTAGAGCGTTTGTTTCTAAAGCATTTTTAGCCTAGAAGAACCAGTTATTATTAACATATTGCATAA
2	171448628	171448748	AATTGTTCATGGCCAAGCAGTTTCATTTTTATATCTCTCTTTTTTTTTTTAGGGAGATATACTTCCCAATTCATCAGATTATAAGTCCTCACTCATAGCACTGACTGCTCATAATTGGCT
2	171458311	171458431	TCTCCAGATATCAAATAAATAGGTGCTAAAGCCACCATTTTTGTTTTGTTTTGTTTTTAGTTCATGCAACAGAAACTTGACTTAGGGTGTGCATGCAGATGGGGTGGGACTACTGGAACT
2	178451710	178451830	CTCTCCCGCCGGGCGGGCTCCTTTGTCTTCTGGGCTTTCGTCGCGAGATGGAACGCTGGGTCAGTGCATCCCAGCAAAACACGTTAGGAGTAAACGAAGGCCTTTCCGGGGACCTGGGTA
2	178453367	178453487	GATTTATCTGGGGGTTGCAGTTGATGACGTTTTGATTTTAATATGTTTGCTGCTGCTACCAAGAGCTTTGTCAAGCAAGTTGGAGATGGAGGGAGATTAGTTCCTGTTCCAAGCCTCAGT
2	181544724	181544844	TTCAGGTGTTTTATAAATTCTGGCCGAGAAGTGTTTCGGGCAATTATAAGAGCCATACTTCCATTATTTAATCTGAAATTAAATATTTCTATTAGACATCAAGAAATTTACTAAGAGATT
2	181573724	181573844	GTGAAATTATATTCTGAAAATTACTTACTTGTTACATCAGTTTTTATTCCTGCAAGCTTCAACAGAGGTTCAACCTTCTCATAATAAACCTGGGTAGCTTCTTTTTTGTGACTTTGGGGG
2	181657002	181657122	GCATGGCGGAGTCGCAGGCTGGGCCCGAGCCAGGGGTCCGGGGAGGCCTTTGGAGAAGGAGGTGGAGGGCGCGGCAGCCCCAGCTCTAGCCGCGTCCAGCGCTGCCACAGCAACGGCGCG
2	181678782	181678902	ACACTCGTCTGTCCAGCTTGGAGGACCTTGGGGCTGAGGCTCGCCCATCAGCCCACTCTCGCTGTACGATTTGGTCATGTTTCGATTTCCTACATTCAACAAGGGAGAGGCAAACAGAAA
2	181680411	181680531	TGAAAGAACTGTAATTACCTTTGTTGTTAGTAGGTCCTGAGCAGTGATAGTCTCATAACCCTGGGGCCTCCGGACGCCGCGCCTCCTGCGTGGGCGAATTCCTCGTGTCGTGGCCGCGCG
2	197705328	197705448	GCGCGACCCGGCTGCGCATGCGCCTCTCACACGTGCTGTCAGAACGCCGCCTCCTCCGCTTGCGGCCGGTCTGCACCATGCTGCGAACGTCCGTCCTCCGCCTGCTAGGACGCACGGGGG
2	201629785	201629905	TCCATTGACACATCTATGTTTTCTGTGGTCTTTATCAACTCTGAACGATCAGCAGCCTGGAATCTCCCTAAGAACACATAACGTAATTACTAACAACTAGCGAGAGAGAACCCTGGTAGC
2	201643437	201643557	GGCGGCCCGAGCCCAGCTCCCCGCGACGCAGCGGCCTCCGGGACCTGTGGGACGCCGGGGCTTCGTGGCGCCTGGCGAGGCAGCCGCCCCCTGAGCCAGGTCCCCGCCCGCCTCTGTCCT
2	218659704	218659824	GGTGAAACCATCGAGACGGAGGGCCAGAGAGTCACGGCGGTGAGAGGGCTGAGTGACGGGTTACCCCAAACCATGTGGCTGGAGGCGCGAGCTGGGGTGTGGGCGAGGTTCAGGAGGGGG
2	218660092	218660212	TCATTTGGGGAGAATGAGGGAGAAAAGAACGGGCATTCCGAGCCAAGAGCACTGCATGAGCAAGGAGTTGGGAGGTTGCTTACTTGTTGAACATATTTGTTGCGTATTTGCATATTTGCT
2	222201684	222201804	CCAACCCTTGTGTTTTACCTAGTGGCAATCAGGTTTCACGTCTCAACAATTAATAACCGCAAGATGTTGTTGACATCAGTTAAGAAAATAATTACACAAGGAAGCCCCTGCTGGAACAGT
2	222201804	222201924	CAGCTGGCTTTGCAAAAAAAAAAAAAAATTGATACCGGCATGTGTGGCTTAATCTTGCCTCTAATTCACCTTTCTTAAGGAAGAGTTGAGTTTATCTCCCTTCCAGGAGAAATTGCCCCC
2	222298535	222298655	AGCGGGAACCCGCTACGCGGGTAGTTCTGCCCCGGGCCCGGCCGCATCATCCTGGGCACAGCGCCGGCCAGCGTGGTCATCCTGGGGGCAGCTTCGCTCGGAAATTATATCCAGGTGAAG
2	222298655	222298775	GCGAAACGGAAAGGCGAGTGCGGCGCGGATGACCCTCGGGAACTATCCGGAGCGTGGAGAGCCCCTCCCCAAAACGGCTGGAGAGAGAGGGAGGGACGCGGGGAGGGGGGCTGTCGGTTC
2	222298775	222298895	CTAGTCCAGAGGCCGGAGCTGGAACCCGGGAAAGGGGAGGACGGGGAGGCCCCGGAGTCCAGGATCCCGAGCCCAGGGCGGAAAAGTTTGGTACGAGTCTGGGCAAATGTTCCAGCGACT
2	222298895	222299015	GGGGTCCCTGAAAAGGGGGCTCAGAGAGCCACGGCGAGCCGGGGAGCCTGGTGAGGCTGGAGCGCGGCCTGCCTGAGTCTCCTCCTGTGGTGACACCGAGTGCGGGGATCCGGGCTCGGG
2	227010473	227010593	CCAGGATCCCCAATGGGACCAGGAGGCCCTGGAGGAACAAAGGAAAAAAATTGAAGGCAGGTTAGGGGGTTTGGTTTAACAAATATGTTAAGCACCTCTGTTCTGGCACTGTGCTAAGCA
2	227050077	227050197	TCTTGCTCCATCAATTCCTGAAAATCCAGGGGGACCTGGAGAACCTGGCTCACCCTGACAGTTTAATGAAACAAAAGGCCTTAATCAGATTTCAAATACAAATGGCACATGCACAACACG
2	227059555	227059675	TGGGGGCCCAACAGGGGAGGACCCCTTTTCACCTCCAAAACCCGGATCTCCCATGTCACCACGAAAACCTATTTAACAACAAAAAAAAATTTTTAATGATAACATGTGCAAGTATAGAAC
2	227060117	227060237	AAAAAAAACCTCACTGACCAGGTGGACCTGGTATTTCCGCTGTTCCTGGTGTGCCAGGTCTGCCTTTATGCCCATCTGAACCACTCAGCCCAGGGGCACCTTGGGGACCTGGAAATCCCT
2	227062491	227062611	GGGAAGTATATAAGACAGTAACTTCTCATTGATAATACCTGGAGGTCCATCAAAACCTGGAGGGCCATGCCTCCCAGGGTAGGTTACGTTGCAAGAAATTGTGTCACCTGCAATGAGAAA
2	227089789	227089909	CATTACACATCTCAGAAATGCCCCCGATCATCCATGTACAGTTGTCTTCTAGAAATTCTACCTTTGGTGCCTACTTGCCTTTTTCTCCTTTTGGGCCTCTTCCTCCTGGGGGACCAACTT
2	227098718	227098838	CAAGAGACCTGGGGGACCAGGTGGTCCAACATCCCCTGTTTCTCCATAGCGGCCAGGGAACCCTGGGTCCCCTGGTGGGCCTGCCAAAGATAATGGTACATGAGAATAAACAAATGGTAT
2	227099654	227099774	GGTGGTCCTGGGTGCCCTCGATTTCCAGGATCCCCCTGAAATCATTCATTCATTCACTTTTTAAAGGAATATTAATTTTACTCATGTTGCCTGGCATTAAACCAGTATTAGAACGATCAT
2	227109199	227109319	TCACATCAGCAGTGCTGTACTTACCACTAACCCTGGCTCTCCAGGATATCCTGTGGGACCTGCCGGTCCTCCTGCACCCCAAGATCCCTAAACATGAGAAAAATCAGTGCATCTGTTACC
2	227118671	227118791	TCTTCCTCCTGGAAACCCTGGGTCACCTCTTGAGCCATTGTGGCCACTCATACCAGGTTTGCCTCTGGGTCCAGGAGGCCCTGGGTGCCCCTGCAGAAAACAAAATTATAAGTGAAGCAT
2	227120985	227121105	GTGAATCTCCACATAAGATGTGGCTTACCTTATCTCCTTTGTCCCCTGCTGCTCCAGGAGGGCCGCGGTCCCCTCTCATTCCTTTCTCTCCTGAAAGCCCAATGGGTCCTGGGGCTCCCA
2	227121105	227121225	GGGGTCCAATTGGACCCTGTGGCCCTGGTGGTCCTGGTGGACCCTGAGAAGGAAGATTAAAAAGAAATGGGGGTGCAATTCTTAATTACTGTCTTCTAACACAAACATATACTCATTCAG
2	227140158	227140278	ACCCGAGACCCCTTTTCAGGAACACAGTGGCAAACAGAGCAATCTCTTCCTCCACAAGGACCAATGTATTTCTTTCCACTCTGGAAAGTGAAGCATCTTATTTAGTATACCAGTACTCAT
2	227147509	227147629	ATATTCTGCCAGTCTTCTCTTCCAGAAGGTTCTTGTTGACAAGTGAGGTTCTGTGTTCTGGGTCAAAGTCTGTTCCTGTTAGATATAAATATATCACTTAAAACACAGCATGCATTATAA
2	227163948	227164068	CTCCCAGGCAGGTGCCGGGGCCCCGGGACAGCGGTTGCCCCACCTATGGGCGCCTTACCTGTGGGGACGCCCGCAGCGCCAGGAGCTGCCGCCTTGCCACCCCACGGGACGCGCACCTCC
2	227164603	227164723	CCCCGGCCGAGTGGCGAGGCGAGCTTTCCAGCCGGGCTCCCAGAGCCGCGCTGCGCAGGAGACGCGGTGGCCTGAGAGCCTGAGGGTCCCCGGACTCGCCCAGGCTCTGAGCGCGCGCCC
2	227240122	227240242	CCTCGTTTTGGTTTTAACAGGGGGAGAAGGGCTTTCCTGGACCCCCCGGTTCTCCTGGCCAGAAAGGATTCACAGGTCCTGAAGGCTTGCCTGGACCGCAGGGACCCAAGGTATGTCATC
2	227246627	227246747	CTGAATAGGCTCTTCTAGAACAACTAAGAATAATAAGAAACTTTGTATGTCTTTTAGGGTGAGCAGGGGTTTCCAGGACTCCCAGGGACACTGGGCTACCCAGGGATCCCGGTAGGTTTG
2	227251109	227251229	ACTTACTCTTATTCTTCTCTCAATTTCAAGGGTTTGCCAGGCCCTCCAGGTTTTCCTGGGCCTGTTGGCCCACCTGGTCCTCCGGGATTCTTTGTGAGTATCAAGTCATCCTTGCTACAG
2	227253275	227253395	GGTTTTGTGTTTTCTTACAGGGTCACATGGGTGAAAGAGTGATAGGACATAAAGGAGAGCGGGTAATTTAAATACTATGTTTTATTAGCAGGCGAGATATTTTATGTCCCAGAGCATATC
2	227254091	227254211	TTGAACTGTTTCTTTGGCAGGACCTCAAGGGGGAAAAGGGAGACAAGGGAGCAATGGGCGAGCCTGGACCTCCTGGACCCTCAGTAGGTTATTTAAAGTTATATTGTCCCCATAACACAT
2	227254650	227254770	TACAGGGACTGCCTGGAGAATCATATGGATCTGAAAAGGGTGCTCCTGGAGACCCTGGCCTGCAGGTAAATTTGGAAATTCGGTGTCATGTGCAGTTTTGATTAGTCAGGACTTGGGACT
2	227256341	227256461	GGGAGTCAAGGGCAACAGGGGTTTCCCTGGGTTAATGGGTGAAGATGGCATTAAGGTAATCCTCTCCCTAATAGCCTATTTTAATAGGTTGGGTTTTGCCTGTGCTTTTACTTTTACCTC
2	227263775	227263895	CAAGGATCATCAAGGCCTGGCCTCAGAGGAGCCCCTGGATGGCCAGGCCTGAAAGGAAGTAAAGGGGAACGAGGCCGCCCAGGAAAGGATGCCATGGGGACTCCTGGGTCCCCAGGTTGT
2	227269840	227269960	ATTGTATTACCCTGTCTACTTAGAGTTGGCGTTCAATGAGGAGTTAGTTAATAATTCGTTGATTTGCAGGAAGACAAGGCGCAGCTGGCTTGAAAGGAAGCCCAGGGTCCCCAGGAAATA
2	227270719	227270839	AGAAGAATTCTAACAAAATACAATACAGATTCATTTGTGTACTACCCTAGGGTTTCCCAGGTGCCCAGGGTGACCCAGGACTTAAAGGAGAAAAAGGTGAAACACTTCAGCCTGAGGGGC
2	227276364	227276484	TGACCACAAATTTCCTTAAGGCCCTAGGGGAGAGCTCAGTGTTTCAACACCAGTTCCAGGCCCACCAGGACCTCCAGGGCCCCCTGGCCATCCTGGCCCCCAAGGTCCACCTGGTAAGTA
2	227277398	227277518	ATGAAGGAAAGTTGCTGATGTGGAGATGCATATGTGTATTTGTTTCTAAGGTATCCCTGGATCCCTGGGGAAATGTGGAGATCCTGGTCTTCCAGGGCCTGATGGTGAACCAGGAATTCC
2	227282334	227282454	TAATTAATTCATTCATTTATTCGTACACAGGCAGAAGAGGTAAAACGGGGCCAAAGGGAGACCCAGGAATTCCAGGCTTGGATAGATCAGGATTTCCTGGAGAAACTGGATCACCAGGAA
2	227283666	227283786	CAATCTCTGCTTCTAAGTATAATTTATTTTAGTATATGGAATATTTTGCTTTTCTCACTCTGTACAACACGTGCTGCTTTGTGTTAATTTGTTTCCATAGGTGAAGATGGAGTGATTGGG
2	227283786	227283906	ATGATGGGCTTTCCTGGAGCCATTGGCCCTCCAGGGCCCCCTGGGAACCCAGGCACACCAGGGCAGAGGGGTAAGTGATAGAGTGTCTTTCTAAATAGCAGGAAGCATAAACAATGTTCA
2	227289119	227289239	TTCTTGTTAATACCTGGTTTCTAACTTCAGGATTCGCAGGAAATCCAGGTGAGAAAGGAAACAGAGGCGTTCCAGGGATGCCAGGTTTAAAGGGCCTCAAAGGACTACCCGGACCAGCAG
2	227290696	227290816	AAGATCCTCATGTTTATCTATTTTACTCTATGTTTTCCCCCTAATTTCAGGTTCTAAAGGAAAAAGGGGAACTTTGGGATTCCCAGGTCGAGCAGGAAGACCAGGCCTCCCAGGTATTCA
2	227293130	227293250	GAATTCTTACCACATATCCTGCTTATATGAGAATTTTAAAGGTATTTGACTACATTTAAGGGGGATCCAGGACTGCCGGGTGATATGGGAAAGAAAGGAGAAATGGGGCAACCTGGCCCA
2	227293250	227293370	CCTGGACATTTGGGGCCTGCTGGACCTGAGGGAGCCCCTGGAAGTCCTGGAAGTCCTGGCCTCCCAGGTAAGGCTTGAGTTTACAATTCTAAAAGCTGGAAGCATTACTCAGAGTATAGC
2	227294950	227295070	TTTTTTTTTTCAGGTCTTCCAGGATTTCCAGGATCTCCTGGACCAATGGGTATAAGAGGTGACCAAGGACGTGATGGAATTCCTGGTCCAGCCGGAGAAAAGGGAGAAACGGGTACAACT
2	227297583	227297703	AGCAAAGTACCTACATTATTAAAGATAGTCAAGAACTCTAACCCAAGCATATGGGCATTAAAGAAACTTATTAAGCCTTCTTCTTTGCAGGAGCCAAAGGAGACAGGGGAGCCCCAGGTT
2	227300930	227301050	ATGACAATGGGTGTGTGTGAGTGACACACACACAACTCTATTACTGGAGCTGAGGTGGGAATGAGGACACCTTGGGAGGAGTCTGGAGGGCTAAGCAGGAGTCAGGTAACGGAGGTCTGG
2	227303973	227304093	CACATCCGTGAGGCCATCATCTTCTTCTTATGTTTATGTCAACAGGTGTACGTGGAGACCCTGGCACACTTAAGATTATCTCCCTTCCAGGAAGCCCAGGGCCACCTGGCACACCTGGAG
2	227304062	227304182	GGAAGCCCAGGGCCACCTGGCACACCTGGAGAACCAGGGATGCAGGGAGAACCTGGGCCACCAGGGCCACCTGGAAACCTAGGTGTGGGACTGGCAGCATTGACTTGGATCACTAGGAAG
2	227308337	227308457	AAATGGCTGGGACTACAGGCACACACCACTATACCAAGCTAATTTTTTTGATTTTCAGTAGAGATGAGGTCTGGCTATGCTGTCAAGGTTTCTCTCAAACTCTTGAACTCAAGCAATCCT
2	227311289	227311409	TAAAATTATAAAATGCCACCATATATACCTTTTCAGAAATATACTTCTTCCATAAAGAGAAATAGTCCATTAATATAATAAATTTCTCTCCTTTTTTTTTTTTTTCTTGAGATGGAGTCT
2	227328730	227328850	TTAATATGAAGCACAGAAGCAGATAGTGCCAAATAGCAAGCAGTAGTTGTTACACATTTGTGAGTAAAAATGGTCCCTTTTGGCTTACTTTCTTAGTCTTTAAATCGTCTGCATGCCAAA
2	231198639	231198759	ACGGCTGCGGAGGTGGCGGCCGGGCTGGGATAGCGCGAGTGTCCGCGGCCGAGCAGCAGGTAAGCGCGTCCCCGGATGCAGCCGGGCCACCCTCCGCCCGCCGTCCTGGTGCTGGGAGGA
2	231206147	231206267	TTCATAGGTGGTTGAAATGAAAGCTGTTGTCTTGTATTTTTGCCTTCTAGAGATTTTTGCTGTGAGAATTAATTACCAGTAACAGTTCAATATGGGGGACATTCTGGCTCATGAATCTGA
2	231216538	231216658	CACGACTGGGACAGAAGGAGCCTCAGAGAGAGGATGGGGTGAGCAGATAGACTGGGCATTGATCTGGAGACCTCAAACAAGTGTTTTCCCTTCTTCTAGGACAAAGAGGAGCTGGATGAA
2	231239852	231239972	GAGAGACCACTCTAACAATTGCCAGCGTGCCTCAGGTGTCCCTCAGTGAGTTTCATGCCATCACCAGATGTCTTTGTATCCTCCTTGCAGATCACCCCTGAGTACCTCCAGAGCGTCTGT
2	231239972	231240092	GTCCGCCTGTTCAGTAACCAGATGCGGCAGAGCCTGGCGCATAGTGTGGACTTCACGAGGCCTGGGACGGTGAGGCTCTGCGCTCAGGGCAGGGTGCCCGTGGTCTATCCCCCCAAATTT
2	231282028	231282148	AAATAACTGGTTTTTTTCCTCCCCTTAAAGATACAGCCGTATGTGAATGGAGCTCTGTACAGCATCCTTTCTGTTCCATCCATTCGTGAGGAAGCAAGAGCAATGGTAAGAAAGCGTGCC
2	231344954	231345074	TTTCTCTTTCCTTCCACCAGATCATGACCAACACGGGGAAGACAAGGCGGAAGGGGCTGGCTAATGTGCAGTGGAGCGGGGATGAGCCCCTGCAAAGGCCCGTCACCCCCGGCGGCCACA
2	231355717	231355837	TGTGATGCTGCAGTCGGCAGTCGGCAGTCCGAATCTCCTGGCTGGCTGTACTCACTGCCGTTTTTCATGTTTTTCTCCAGGGTGGAAGACCAACACACACCTCCCCAGACAGCCCAGCAC
2	231360819	231360939	CCACGGGGACCCCCCGCCAGCCAAGGGAGGCGCCCCAGGACCCAGGCAATGGAGTGACCACCAGGTAAGGGGGATATCACAAGGCCTCGAACCTGACTCTCGGAGCTCTGGGAGTGGGCG
2	233307923	233308043	GCTTGCTCAGAACAGGGGCTGGCTATTCATCATCTCAGAGCATAGAGACCCTCTCCTTGCCACCCGGCCCTTCCCACCTGGTTGGTGACAAATCACAAGGTATGTGACCACCACAGGCCA
2	233309081	233309201	ATAACTAGGATGTTCTTGACTTGATATTTAGGATTGTCTTACCTTTCTCCAACCCTCTAACACCTGACCAACACCCCAAGGTGGTAGAAGTTGCCAGGGACAGATAACATGGCAGCCAGC
2	233329442	233329562	ACACCGCCACATCTGTTCTCTTCTTCTGACCTATCTGCTGACTTTTCTAGATCTATTTCCATGGGGAGCCCATCCCTGTGACCGTGACTGTCACCAATAACACAGAGAAGACCGTGAAGA
2	233338615	233338735	CATCTGCTCTTCACCCTCCTCTGCTCTCCATCATTCTCCTTTTCCCTTCTGTTTGGGCAGCATTAAGGAGGGCATAGACCGGACCGTCCTGGGAATCCTGGTGTCTTACCAGATCAAGGT
2	234050661	234050781	CTGTTTAAGTTACAGATTGCTGCAGTCAAAATAAGCAGCCAGTGTTTGATAAAGACAGCTCCTCTTAGGAAGAACTGTCATCCCCAAACACATAGAGAGACACTCTCTGTCTCTCGATTA
2	234060338	234060458	AGAGAGAACTCACCCCTTTGTCTTTTCCAGTCCACAGCTGTTTGCAGAAGCACCGTGAAGGTATCTGCCCAGCAGGTGCAGGGCGTGCATGCTCGCTGCAGCTGGTCCTCCTCCACGTCT
3	10371978	10372098	AGATGGCTGTGGCATTGCCCATGGTCTCACAGGCATCCAGGTGGCGTACCAGGTTGTTGTCCTTCATCATTTTCTGGGAGAAGGGGCAGGTGAGAGGGCAACAGTGAGGAGAGGGGCTGG
3	10385280	10385400	GGCATTCGCACTATCTGCAGCATTTGAAGCTGCCGCACCGTCTGCTGCTGCAGGGGGGTGGGAGGGATGGAAAATGCAGTGTCACAATGGAGAAAAGCAACAACGACAAAGACATGAACC
3	10402276	10402396	TGGCGGCCCCCTCGATCCAACCTGCCTCTGCCTCTCCTTCATCCTCTGCCCCACCCTGGGCCGTCGCACATCCTGAAAGACCAGATAGAAGCAGGCAGAGTGAGGTCAACCAGACAGGAG
3	10410795	10410915	TGGAGCGGTGCCCGGCAAACCTGTGGACAGAGAACAGAGAGGTTGGCTGGGGGCCTGGGAGAGATGCAGGCATGTTCTGGGAATCTAGGGGCAGAAAAGGAGAAACAGAGCAAGAAACTT
3	10449528	10449648	GGTCATGTCACCCATGTTTGCTGCGGTCCTTGCTCGGGCTGGGCCCAAGGGTCAGCGCTGGACAAGAGGCTGCCGGGTGATGGCTGCTTGTGGCTGTCCTCAGCACACCCTCACTGGTCA
3	10449648	10449768	GCTGTGGCACCAGGCGGCCGACTCCGGGTCCCGGGGGGTGGGGGTGGCCGAGGCGGGCTGGTGACAGTGGTGGTGAGCTCCAAGAGGTGTCCTCCGGTGTGGGACGAGGTCCAGGGGCCG
3	10449768	10449888	GAGGGGCTCAGGGCTGTAGACCCAGGAGTCTCCATTCAGTGGGGCCCATGCTGCTCCCTGGAACTGGCATCTACATGGTCAGGGGTGGTGGCTCCTGTGGGACAAGCACAGAGTGAGTGA
3	10505436	10505556	TCTCATGCTGGGGGATGCCGGTACTTACTTGGCTATGAAAATCACCACCAATCCTGCACGGTTTCCCGGCGGGCAGCCCCGTAATCGCGGTGCGGCAGCTGGTGCCGCGGCTGAGCCCAG
3	12587575	12587695	ACAACCAAAGGATACTGTTGGATTTCATGTCTCTATGGATGATGTTCTTTGCATGCAAATAGCTGTGAAGGGAAAAGAAATTATTAAAAATAAGTTTGAGGGGCATGAGTAGAAAGCAGT
3	12591722	12591842	TCATTCCTGAAGGCCTGGAATTGCTCTGGGGTTGGGTCGACAACCTTTAGGATCTTTACTGCAACATCTCCTGCAAAATTAGTTGGCAGTCAGTGCAATCAGTTGAATGATCTCAGTCTT
3	12618692	12618812	GTCTTCCAAGCTCCCTGTATGTGCTCCATTGATGCAGCTTAAACAATTCTTAAACCTGGTAAGAAACACAAATAATTGTAACTCTAGAACAAAAGTATTCAACCCAAGAACACAATACAT
3	12663754	12663874	ATCCCTCAGCCCCGCCGCCCGGCTCCCCCGGCATCCACGACCCGGTCCTGCCACCTACCTGAGGGAGCCAGGCCGCCCCAACGTCCTGTCGTTCGGCGGCAGCTTCTCGCCCGCTCCTCC
3	41199601	41199721	CCCGCCGAGCCGCCACCGCAGGTCGAGGACGGTCGGACTCCCGCGGCGGGAGGAGCCTGTTCCCCTGAGGTGCTTGGGCGCTCCTTTCCTTATCCTTCCGGGGCTGCTCCCGCTTCCTCT
3	41224475	41224595	TAAAGTAACATTTCCAATCTACTAATGCTAATACTGTTTCGTATTTATAGCTGATTTGATGGAGTTGGACATGGCCATGGAACCAGACAGAAAAGCGGCTGTTAGTCACTGGCAGCAACA
3	43690887	43691007	GCGCTGGCGGCCTGCGCCGCCTTAAGTGCCGCGCCAGCCCGGGGCGGCCCAGTCGGCCTGTCAGCCGGCTTCGAGATAAGTCCCGGCGCTTGCGCGGCGGCGGCTATGGCGGCGGAGGAG
3	43699205	43699325	TGCATGTGACAATTGGTAGTTGAGAAGAGCATGAACTCACCTATTTGTTATTTTGTTTTTGGTGCTCTAGGTCAGGATGGCTAACTGGTTGGCTCCCCACATGGTGCCCTACGTCTATAT
3	43714995	43715115	TTCAATGTTCGAAGACGATACTGTGACAGAATACATCTACCACTGTAATGTGCAGACTCCAAGGTGAGGGTTAGGATTCTCAATTCACTCTGTGTGTGTGTGTGTGTGTGTGTGTGTGTG
3	45391599	45391719	AAAAACATTATTTAATCTATCTGGGATTTACTCCGGCTTATGATTTGAGGTGGGGCTCTAATTTTAAGTTTTTCTCTTATTTGTTGAATAATCTATTACTATCTAATCTGCTCCTGCTTT
3	45419648	45419768	TTTTTCCCATTGTTTCACAGTAATATTAAACACATGAGGAAACAGCTTGATCGTCTGGGCCTGTGTTTCAGCTGGGATAGGGTAAGTCAACTCTTTTTCCTGAAAGGTCGTCATTTTAAG
3	45496360	45496480	ATAATCCACACAGGTAAAACGTCCCTGCTGATGTCTTTGAGCATTTGTCAGTGTGGCTCCTCCTAGAAGCAAAGACCAAGATGGAATTAGACATGCAAGAGATTTCTTGGGGGGAAATGC
3	45520198	45520318	AATTGAACCTTTACTAATAGGTGACCACCCATTTCACAGAGGACTTCTCACTGAATTCTGCAATTTCTCAGCTGATGGGACTCAGCAATGCCCTCTCGGTAAGTGGCCTGTCCTCATTTG
3	45523938	45524058	TCTTACCCGTGCTTATTTTTACACCTCAGTCTTCTTACTTTTTTTTCCTCTTCCTTAGCAAGCCTCTCAGAGCGTCATTCTCCACAGCCCCGAGTTTGAGGATGCTTTGTGTGCCCTGAT
3	45831061	45831181	TTCTCAGTTACCTGTATTTCAATGGTCTTCAACCTTGACTTCAATTTCTCATTCTCTTCTTGAAGTCTTAAAATTTCCTTTGTGAGTAAATTCAAATTTTATTATATTAACCAAAATATT
3	45842032	45842152	CAGGCGGTGCCCCGCCAAGCCTGGGATCGCCGAGGGTAGTTGGACCACAGAAAATGGGGAAGGAGGGTAGGTTGTTTAGAAGCCTCTGGTTGCTAACGGAAACCGAGGCACGTGGACTGC
3	45913122	45913242	CTTCCCTGGGTCTTGGTTCCTCATCTGTAAAAGTGGGCTGACTTACAGCAAGAGCCTAGAAAATTATACAATTACACAAATTAAACAATGCTACTATTGTTACTATTAACAAACCAGTGC
3	45915392	45915512	GGGAGAAGACAGCACCTGCCCCACTGACCTGGAAGACGGACGTTTTGGCCTCCCAGAAATGGCTTCCTTCTCTCCTCCGAGGCTCAGTCAGAGTCGGCCTTGGGAGCAGAAAGCGGGGGA
3	46694559	46694679	CTACTGAGGAGGTGGGAGGCATCCCCCAACCTGCCAGGCTGAAGAGACCCCCAGTGGAGGTAAGTAGGGGCCTGGGGCCTGCCAAGCTCATCCCCTGGCTCCCTTGGGTTGTTGCGAGGT
3	46701371	46701491	GCTCGCTGACTACCCGTGGCCAAAGCCCGTGGCCACCGAGCGCCGGCTGGCAGGGGCAGTGACCGGCGGCCGGCCCGTTCGTCCCTGGGCTCCGCAAGCGGCGCGGTGGCACGAAGATGG
3	46709494	46709614	TTCTGGGGCTCTTCCCCTCAGGACAGTCAGACCCCAGGACCTTGTCTCACCACTATCACATGGTCTCTTCCCCCTGCCCCACAGAGGATAAGAAGAAGAAGAAGAAGAAGAAGAAGGACA
3	46709729	46709849	AGCCGTGGCCGGGGTCCAGGCATGTTGGACTCTGAGCTCATTTGGGGACCACAGAGGCTGTGGTCAGAGAGGGAAGCTGAGGCCCATGGCCACATCCTCATGGCCCATCAGGGGCAGGAA
3	46709849	46709969	CCAGACAATCTCGTAGGTGTCCTGCCCCCCAGCCTAGGCTTGGCTCCTTTCACCCCATCCACATGGGTACTGTCTCGGCAGAGGTGGTCTGGTGCCACCGTCCCTCTGCAGATACACTGC
3	46709969	46710089	TCTCCCCACCCAGACCTGCCTGTCTCCCACCCTTTCTGCCAGGGATGGCAGTGGCTGTGAAGGAGTAATGGGATATGGGGTTACTTCAGCCACCCTTTCTGGCACGAAATGGCTGAAGTG
3	46710089	46710209	CATGGGTCAGGGTGTGAGGCCACACCCAGAGTAGCCATGAGGAGGCAGAGAGGGTCACTGGGGGACACTGTGGCAGCAGGAGGGACTCTGTCTGGCCAGGGAGGAGCCCCAGTGGTGAGA
3	46710209	46710329	AGACTTCCCCAAGCCTGGCAGGGGATCCAGCTCAAGGGAGTAAGTAGAGGTGGCTTCAGAAATGGAACCCCCAGCCCAGCAGACATCAAGCTCAAGGCAATGGGCTACCCTCATTTCACA
3	46710329	46710449	CGTTGTGATGAAGCTGAGGCTGCTGCCAGGCCCGGCATGAGGCCCCGAGGCTCGAGCTCGGGGCTGGGGGCTGCAGGGCTGGGTCAGGGGTACACAGAGCTAAGGCCAATGGGCTAGAGG
3	46710449	46710569	GTGCCGGAAAGAGAGCTGGAGTCTGGGCTCCTCTTGGGAATCAGAGTATATTTAAGAAGCCAAGGGGGACCTCGGGCTGTTCTGGTGGCCCCTTCTATGCCCAGCTGTGCTGGGAGGTCC
3	46710569	46710689	CAGGGCCCTAGAAGATCACAGCAGGGCCTTCTGCCTGCTGACCATAACAGTGCCAGCTTCTTTGCAGCTTCCTCTTCTACCATTTCCCACTACGGGCACCTAAAAGAAGCATCTCTGACC
3	46710689	46710809	AGAAGACAAAGGCCCAAATAGCACCTGGGGGAGGGAAGATGCACAGAGGCACTTCCAGATGGCATCGAACAGACTAAGGCTCTGAAACCTAGGCCTGAACACTAAGGTCTCGAGACACCA
3	46710809	46710929	GAGGTTTCTGAGCCAGGAGAGCCTGCTGGAAAAGCAGCCTGCAGAGATTTGTGAATAAAGCTGATTGCCTTCTCAGAGCCAGGCCTAGAAAATGGCCTCCTGAGATGACCCCTCAGGATG
3	48466270	48466390	GCAGCCGAGTCACTACTGCCTGCCTGCCTGCCTGCTACGGTGAGTGTGGCCCCCACAATGGGATGGCGCAGGGCAGGAGGGCCATGGGTTCCCCCACCCCAGACTAAGGGGGCACTAGGG
3	48466536	48466656	CTGAGATGTGCTTCTGCCCACCCCCTACCCCACTCCCTCCCCTTCGGATCTTAACACTGGGCACTCACACACCCACCCCATGCTCCTCTCCAGGCTCAGCAGCAGGTACGTACCCAACCA
3	48467631	48467751	CCCGCTGCCCCATAGCACTGAGTGGTCAATTGGCTCCTACCCTTCTTGGCAGCACAGACCTCTGCCCACACCCAGGGACCTGGGGAGGAGGGCACAGTGTTTGTCCCTCACTTTCCCTAG
3	50191529	50191649	CTGATTGGCTCTTGGACACCCCTAGCCCCCAAATCCCACTAAGCAGCCCCACCAGGGATTGCACAGGTCCGTAGAGAGCCAGTTGATTGCAGGTCCTCCTGGGGCCAGAAGGGTGCCTGG
3	50191649	50191769	GAGGCCAGGTTCTGGGGATCCCCTCCATCCAGAAGAACCACCTGCTCACTCTGTCCCTTCGCCTGCTGCTGGGACCATGGGGGCTGGGGCCAGTGCTGAGGAGAAGCACTCCAGGGAGCT
3	50194163	50194283	CATCTTCATCGCGGCGCTGAGCGCCTACGACATGGTGCTAGTGGAGGACGACGAAGTGGTGCGTGCCAGGCAGGGCCTGTGTTCCAGGGGGGCGAGGAGGAGCTGCTGGTCCCTGGAGGC
3	50617182	50617302	CTCCCGCGACCGCCTCTCCTGCCCCTCGCCGGTACCTCAGCAAGGTGCGTTGCCGCCAGGTACGCCCTCGCTGGGCCCCCTCTGCGGCCTCCTCCGGGGACCTCGCGGCCATTAGGCGCC
3	50617483	50617603	GGCGGGACTCACTCTTCCCCTTTCCCCCAGGTGCCACTAGAAGCGCCAGGCTGGGGCCGCCTCTGAGCGCCCCGCGGGGGCCATGGATGGTGAAACAGCAGAGGAGCAGGGGGGCCCTGT
3	50641636	50641756	TTTGGGGCAGGGGCAAGGGTAGGATGATGTGCAGTTTCCCCCTCTCTGCTTATAGTCACCTCTTTTACAGCATGGAAGGTGGTGAGTTGTTCAGCAGGATTCAGGAGCGTGGCGACCAGG
3	50642182	50642302	GGAGGGATGATAGGGTGGGGGCTTGACCTTTGACTGGCATCACTGACCCCCTCCTCCTCTGTTTCTGCAGAAGCTGCAGAGATAATGCGGGATATTGGCACTGCCATCCAGTTTCTGCAC
3	50646069	50646189	TTTTGAGGGGAAATGGGTCCACCCTGGCACTGCTCCCACCCTATGCCAAATGACTTACCCCTTCCCCCAGCCTTTGTGGCTTCCCACCCTTCTACTCCAACACGGGCCAGGCCATCTCCC
3	50646189	50646309	CGGGGATGAAGAGGAGGATTCGCCTGGGCCAGTACGGCTTCCCCAATCCTGAGTGGTCAGAAGTCTCTGAGGATGGTGAGTGAACCTCTCTGTCCCAGCCTGACTCACCTGGCCCCTGCG
3	50647823	50647943	CAGGGGGGTGATGGTTCCTAAGGTCAGTACATCCTGACCTCTTAGTGCCCACCATCCTGTCTGTCCCCAGGAGGAGATGACCAGTGCCTTGGCCACTATGCGGGTAGACTACGACCAGGT
3	53494570	53494690	AGGGCGGGGGACGGCGGCGGGCGCGCAGCGTCGCCAGGGCGAAGCCGGCGTGCGGCGCGGCGCGGCGGGCGCGGAGCGAGCGGGCGGGCGAGCGCCTCCGTCCCCGGATGTGAGCTCCGG
3	53494690	53494810	CTGCCCGCGGTCCCGAGCCAGCGGCGGCGCGGGCGGCGGCGGCGGGCACCGGGCACCGCGGCGGGCGGGCAGACGGGCGGGCATGGGGGGAGCGCCGAGCGGCCCCGGCGGCCGGGCCGG
3	53494810	53494930	CATCACCGCGGCGTCTCTCCGCTAGAGGAGGGGACAAGCCAGTTCTCCTTTGCAGCAAAAAATTACATGTATATATTATTAAGATAATATATACATTGGATTTTATTTTTTTAAAAAGTT
3	53494930	53495050	TATTTTGCTCCATTTTTGAAAAAGAGAGAGCTTGGGTGGCGAGCGGTTTTTTTTTTAAATCAATTATCCTTATTTTCTGTTATTTGTCCCCGTCCCTCCCCACCCCCCTGCTGAAGCGAG
3	53495050	53495170	AATAAGGGCAGGGACCGCGGCTCCTACCTCTTGGTGATCCCCTTCCCCATTCCGCCCCCGCCTCAACGCCCAGCACAGTGCCCTGCACACAGTAGTCGCTCAATAAATGTTCGTGGATGA
3	53650718	53650838	TGTCTCCTCTTCCTCCCCTGCCCCTGCTTTTTTGGTATGTTTCTTTGTTTTTCTTCACAGGAAAAAGTAGAATATGCCTTCCTGATTATTTTTACAGTCGAGACATTTTTGAAGATTATA
3	53650863	53650983	ATGCTTATGTTAGGAATGGATGGAATTTACTGGATTTTGTTATAGTAATAGTAGGGTAAGTCTCTTTTACTTTGGGGAAATGTTGATTTGGAAAATGGGAGGTGGAGGTTGGGGGGGGTG
3	53718280	53718400	AGCCCGTCTTCTCCCCACAGCTAGCATGCCCACCAGCGAGACTGAGTCTGTGAACACAGAGAACGTCAGCGGTGAAGGCGAGAACCGAGGCTGCTGTGGAAGTCTCTGGTGAGTGTGGGG
3	53732765	53732885	CATATGTAGTCTTTATTTCATGCCTATAAAAAAAGTATTTCATTTAAAGTAGGGGAAGAGGAAGAGGAAGAGGAGGAGGATGAACCTGAGGTTCCTGCCGGACCCCGTCCTCGAAGGATC
3	53749214	53749334	GCCGTGTGGGCTGGGGGGCTTGGCAGGTCCTCACTTGGTTTTTCTCTCTCTAGGTTGCTGTATAAAGCCATCGACTCGAATGGAGAGAACATCGGCCCAATCTACAACCACCGCGTGGAG
3	53804922	53805042	CAGGGTTGAGTGACAGAGCTTGTTACCTAGAACCTTACTGCCCTCCTCTCTGACCTCCAGGCAAAACTATGGCTACTACAGCAGATACCCAGGCAGAAACATCGACTCTGAGAGGCCCCG
3	57199915	57200035	CATCCTCTCGTGGTCTGCACAGAGCAACAGCTCTGGCCTCTGCTGGCTCTGCCCCACGTGTATAGGGCTGGGATCTTCCTGCAGTTCACCTTATAGCTCCGCTGACAAGGGGGCTGGATT
3	69739413	69739533	CCCTCCCGCCCGGGTGCGAGTGTAAACTCCCCGCGCTGGGGCGGGCGGCCGCGAGCCGGCGAGCGGGCAGAGCTCGGCACTGCGCCGGGGCGCACGGCTCGGGGGACCCAGGCCCAGCTA
3	69739533	69739653	CCTTCCCTCCGCCCCCGGGCTCTGTTCTCACTTTCCAGCAGTGGAAGGACGGGAAGCGGGAGCCATGCAGTCCGAATCGGGGATCGTGCCGGATTTCGAAGTCGGGGAGGAGTTTCATGA
3	97764878	97764998	GAGGGACCCTCGCACCAGATTTCCATCCCGGAGACCGATACGAGTGCGTCCATTCCTGTTGCCAGCTCCTGCGCCCTCCGGACTAACCTCAAAAACCAGGTATCTCCTCAACGCCGGTTT
3	101229321	101229441	TCCCCCACACACACACCAGCAGTAGCTGCGACAGCAACATAAATGCAAAGTTTCCCACCTCTCTGGAAAGCTCACTGCTCTCATACATCTGTCTGATTTCTTCTCTGCTCAGCCCACCAA
3	101243450	101243570	CCTTATGTGCTAGAGGGGAGGAGGAGTCGGTCATACATGATTATTCACTAGTGCCCATGTTTCACTTTTTATGCTTACCAATTCTAAGAATCTTTGCTCCAGGGCTTTATACTCCAAGGA
3	101267471	101267591	CCCAATTCAATGGACATTAGAGAAAGTGCCAAAAAGTACCTGTCATTTTCCTTGGGGGACCTGAAAACAAAAATTAAAAATATTAAACAGAGTTTGAGACAGTTATTATTGTCACATCAT
3	101273651	101273771	GCTTCCCCAAAAGGTGGATACTGAATTCTGCAATCTGTTCACCTGCTGGTTTTGTGGCTTCTTCTATCACATTCTCAATTTCATTGCTAATCTGAATTTTTAGAGAAAGAACAATAAATG
3	101304087	101304207	AGCTGTGTAAATGCTCCTACAATAGTCCAGGAATCCCTTCCTTTGTTGTGACACTTACCTTCATGATTAAGCTTCTATGTTCCACAGATTCACTAAAATTTGTGCCCATTTCAAATATAC
3	101320367	101320487	ATCATTTGGGCCAAAACCAAAGGAATGAGGAGAGGACAGAATCCTTAATTGAGTGTCCAAATCCTTGAAACTTCCAATAACAAAGAGTTATAGGAAAGACCTAACATTTAAAAGTCTATG
3	101320487	101320607	TTTGAGAATGAACAACCACTTCAAAACCATTATAAATTAGCGGAAAGAAAAATGGTTGTCCTTTCAAAGTAGCTCTCACTTCTTTTCTGAAATAACCAGCATGCTATAAAAGCTGGTGAG
3	121770516	121770636	GATCTACTTAGGAAGAGCTCAGGTTCTTTCCCTTCTGCCTCCTTCAGACTTGGTGCCTCTGTAGTGGACAGAAAATAAACAGATGAGCAGAAGAGTCCTATGCCAAGCAGGTAGGAACTT
3	121781848	121781968	CGGCACTTCGCTAGGAATTTAAGCGCCTGGAAGAAAAAAAATTGAAGGTTTGTGATTTTTCTCCCCTAACTAATAGAACTATTTTCTCACTACAACATATGGTAGTGATCACATTGCAAT
3	121788380	121788500	ATAATCAGTGCTGATTTCTCTTCCATTTCCCGATAGTGTTTCTCCACCTGACCTAAAAAGATGATAGACACTATTACAACATACTCACTGCCATGCTTTCTTAAGTTCTGGAATCAGGAC
3	121795494	121795614	CTTCTTTAATCTCTTTCTTGTCTGAAAACCCTTCCAATAGGCTTGAATCAAGCATGCTGCTTGATGTAGTTTCTGAAATGCCGAAAATAATTTAGAGATATCTCTAGGAAGGTCTTTAAA
3	121807339	121807459	TCACCTGTTGATCTGTAGTATATTCTGTAGCATCATCATGACTGCAGATCCTATTTGGACATTGTCAGCTTGCAGTAAATGTAAGAAATGATCACTTTGTAGTACTAAAGGAAAAGAAAA
3	121808926	121809046	AGTTCAACATGGCCTCCCAAAAGCCAGAAGAGAGAATCAGTCACAATTTGGAAAAAGTGTAGTAATTCATCTTTTTCTTCAGCCTTAACATAAAAGATAAGCCCAGTTTACTTTTCTATA
3	121828876	121828996	TATAACAGGGACATTCTGCTCAGGGCTTTTTGCAACTTCAGCAGCTATAGATAAGATCCTTGGGTCTGTACCTGTTGGCTTCATTTCTCTTATTACCTATATTTTAACAGAATCAGAGAA
3	121834362	121834482	AATTATTTATCTATTTTAAGGCTACTACCCTGTTGCCAGGCCACCGGGTCCGGCCCAGCCTTGATTCTTCGGGAATCACTTCTCCCTCGCCGCGCCTGTTACTGCCTCCACGGATCACTG
3	121988317	121988437	ACACACAGGAGCCGAGAAGTAGCCACAGAAGTTGTGCTGTGCTTGGTGACTAAATGACCACACTCCTTCCACTATGAGAGCTGTCTTTCTCCTGGGAAATAGAAGAATACACACACAAAA
3	122005185	122005305	GCCTGGTGTCTGCACCTCCCCCCACCCCCAGTTCCCCTGACACCTCCCCCGCACTCACGGTTCTGGATGGTGATCTTGCGCTGCCGGTAATCTACCCCCAGCACGGGCTCATTCTGCCCC
3	122022062	122022182	TTTGGGCCATGCCATGCCGCCCCCTTTCTGGCCCTTTTCAGCTCAGGGGCTTCGGGGCACTGCGTCTTTCTTCCTCAGCTGCCGCCCCAGGACGCACCACCTTCTCCAAGGAACCCCTCG
3	122022182	122022302	GGTTTCCCCTCCCTCGGCGCAGCGGGGAGGGAGCGTCCGCTCTGGTCCCGGGGCAGGTGCCGCCCGGCTCGTCCCCACCTGCGGCGCTCCCCACGGCTCCGCCTCCCGCCCCGCGCGCCG
3	127615896	127616016	TGAAGACATCAAGAGAGGCCTGGCTCTGGCCCTGTTCGGAGGGGAGCCCAAAAACCCAGGTGAGCACCCACCTTTCCTCTGCAGGGGTGTTAGCAGCTTTCTCTTTGGGGAGCCAGCATT
3	129528618	129528738	GTCTGGGGGGGTCAGAACCCAGAGTCATCCAGCTGGAGCCCTGAGTGGCTGAGCTCAGGCCTTCGCAGCATTCTTGGGTGGGAGCAGCCACGGGTCAGCCACAAGGGCCACAGCCATGAA
3	129533528	129533648	GGGGCGAACCTCACTAACGTGCCAGTTCCAAGCACACTGTGGGCAGCCCTGGCCCTGACTCAAGCCTCTTGCCTTCCAGTTCCGGAACTGCATGCTCACCACCATCTGCTGCGGCAAGAA
3	130707096	130707216	CTTCATTTACATTTGAGTCTTGTTTTACATGTTTTCTGGCTATGAAAATATATTCAGAATAGTTAGTCTGAAGGTAGCCTTTAAAACCATTATGTGCTTTTATTGCCTTTGGAGGGGACA
3	130716533	130716653	ATAATCAAATATAGAACGACTTACTGGTTCCTTTAAAACACTGAGCAGAACAAGTTTTCTTTCAATCTATATTGGAAAAATAAAAAGGATCAGCCAAAAATATAACATGTACAGTTATTT
3	130718463	130718583	ACGAGCTACCACTGTGATAAATCCCACGGCACCATAACGTATCCATAAATTGGGATGACACAGGAAGGGGGCTAAAGAGGAAAAGAAAAGGTAGGGATCAAATAAGTTATTTCAAACTAT
3	130728571	130728691	TACACACAGCCGTGTTATTCCATTTTCCATCAAGGTTTGTTTTACAATATTTTCAGGGTCACTTAGCAAAGTAACAACTTTCTGCTGGACCATTTCATGTAAGGCTTGGAGCTCTAAAAA
3	130730249	130730369	GTTAGCATCAGCAATTCATTCTAAATAACAGGAAATCTGGAAGAGAAAATTATACAACCTGTGTCATAATTTCCATTTGGATGTGTAACCTCATCTATTTCTTCATTATTGGGGTCATTT
3	130730369	130730489	TCCATATTAAGATTTTTTAACTGTACTAATTCCAGGAATCTCAGAGCTGTTTCTGCCAGCAGAGCTATGTTTTCTATAAAATAAAAAGGAAGAAAATTTATAATTACAATCTTAACTCTC
3	130746269	130746389	AATGCCACACATATACACACACGACCTTGAGCACACATAAACATTTACCCTAGGCCTCGGGAAAGTGTCAAAATCGTTCAGAGGCTCACAACGAGGTCATAGTAGACTACTTCGGGGACG
3	132682080	132682200	TCCTTCATAGCTTTGAGAGAGAAAACAAAAACTCTTAAAATGAGAATATAACCTCTTACCAATTCAAAATGACCTTATGGGATACAGAAAAAGAAGCTGTAAATATTTGCCCATTTCCCC
3	132682742	132682862	GATGCATCCGACCCAGGCTATCTTCATAAATCTTTAATGCTCTTTCATATAATGGCAAAGCTTCAACGTGTTTTTTCTTATTAAAAAAAATGATAATGCTCATGCACACTGGGTTTCTGA
3	132687205	132687325	AAATGTTCAGCTTGTTCATATCTTAAAAAAAAATTACAGTAAGTCAAACAAAAGAAACATATTCAAAGTATACTTCAGTGAAATGAAAGCACTCTTTTCATAGTGTAAAGTCTTTTTGGG
3	132691237	132691357	AAGTAACAGTGGGGCCTTCCAGGTACTCCAATCTCACTGTTTCCCAAGCCTAGGGAGAAAAAGAAGAAATACTGAGTTCTATTTCACGTAAGTCACTGTACATCTAACAAGAGATTTGCA
3	132692755	132692875	ATAGAGTTCCATCAGTTCTGATTCACTCACACCATTGTGACTAACATTGACAAGGCAGAGGATCTAGGTAGAAAAACAAATTAACAGTAATCATAAAGCACCTGTATAAGTAACTAACGG
3	132705755	132705875	TCTACACAAATATAAGTTTTATATACTCCTTCTGCAGGATCTCCTGAGTGATCAATGATCTAGATAAAAATCATTTAAGAACAATGAGAAAAACCATAATATCAGAAGGAAGTGGTGGTA
3	132715129	132715249	GAGGTAACATCTGACAGTGTTACTCCACAGAGAATGTGAAAACAGAGGAGTAACTTGTAATAAACTAGCTACAGCAATATCCCAGTCATCTGAAAATAAAATTTCTCAAGTTCATGAAAA
3	132722329	132722449	CTCACGAGCGACGAGGCGGTCCCCATGGCGTCCGTTGCCGCTACTACCTAGTGAGTACCAGCAGGACTGGGCAGCGGAACGGAACGGGACGGGGTGGGGCAGAGGAACGGAACGGGACGG
3	142596410	142596530	GCTACGCGGGCGCGGAGAGGTAGCCGCAGAGTGGACCTGCAGGTACTTGGATCTCCAGTGGGAGCTGCCCTCTCGAAGGCAGGACAGCGGTGGCGGCAGGTACGCGGGGGTGGGGATAGG
3	142623503	142623623	GTCTTCTGAATTGTTTTTCTGGACTTCCAAATCTCAAGTGATAAGACCAGCAGAAGCAGGTATACAAAAATTTATCTCTGTCAATAGCAGTAAGACAGCCTCGGATTCCAGGCTGCTTTT
3	142664121	142664241	GTACTTCCTCTGTACCTTATATTGCTTAGTTAAATGTTTCCAAAGGCTTCATGCTTTTTTTATAATATTGCTTTTTCTAGATATAAAGACCTGAAGATAGTCTTTTCTGTCCAAAGATGG
3	142664241	142664361	AAAACAGTACTACTACCATTTCTCGGGAGGAGCTTGAAGAACTACAAGAGGCATTTAATAAAATAGGTATGCTTGAGAAAAAGTAAATATGATATTACTGGTCTGCTTGATGTCAGACTT
3	142669309	142669429	TATGAATCCTCCCAAAAGGCATCCTTATTGTACACCTTCAACAAAGATTACAAAATATATTTTATAATATATCTTTACAGATATTGACAATAGTGGGTATGTCAGTGACTATGAACTTCA
3	142676106	142676226	CAATAAAGTTTGTGAAATGAGATTTGCCTACCAAGGTTTTCTCCTTTCAGAGGAAGAAAAAGTGGCTTTTGTTAACTGGATAAACAAAGCCCTGGAGAATGACCCTGACTGTAAGCATCT
3	142677991	142678111	CTTGGAGTATTAAACTAAATTATTCTCATTTTCTCTTTAGCAAAATGATCAACTTATCTGAACCAGATACAATTGATGAAAGAGCCATCAATAAGAAAAAGCTCACGCCATTCACTATTT
3	142683955	142684075	AGACCTTAGAAAGGACTTCCTCATGTGTACTTTTTTTTTTGGCAATTCAGGAAAATTTAAACCTAGCTCTGAATTCTGCCTCAGCCATTGGTTGTACAGTGGTCAACATTGGTGCATCAG
3	142697902	142698022	TAATACCCAACATTTCCTCCTCCTTTATCTGCTTTTCCTTCCTGCTTCAGTGACCTTGCAGATGCTTTAGTGATCTTTCAGCTCTATGAGATGATCCGAGTGCCAGTCAACTGGAGCCAT
3	142703797	142703917	ACTAGGCTGGCCTATTCTGGAGATATGTTTTTAAAAATCTTTTTATACCCAAACTTTTACTTATTTATAGATTGAAAACTGTAACTATGCAGTGGAACTTGGGAAGAACAAGGCCAAATT
3	142703917	142704037	CTCCTTGGTTGGCATTGCTGGGCAGGACCTAAATGAAGGGAATTCAACACTTACCCTGGCATTGGTATGGCAGCTGATGAGAAGGTAAAGGCTGATATGTTGGTAGCAACACTGCCTGTT
3	142704484	142704604	GATCTTGGAGAGGGTGAAAAAGTAAATGATGAAATTATAATTAAATGGGTCAATCAGACTCTTAAAAGTGCAAACAAAAAGACTTCTATTTCCAGCTTCAAGGTAATCAAGAGTCCTAAA
3	142711450	142711570	AAATTAAAGGTCAGATGTTTATGAATGTTCATCTATGCTTTATTTTCTAGGATAAATCTATAAGCACAAGTTTACCTGTCCTAGATTTAATAGATGCCATTGCACCAAATGCAGTTCGTC
3	149179629	149179749	CTGGGATTTTCCATACGTAAGTGAGAGTTTCACCTAAATTCATCAAGTGTTAATGGATCTGGTTGTATTTGGTTTATATTGTACACACACACACACACACACACACACACACACACACAC
3	149181946	149182066	TGGAAAGGCTGTACAGCCTGTTAAAATGCACCACCCCCACCCCCGCCCCCGTGAGTACCTGGTAATGTTGGAGTAACTGTAGAACTCTCTGTTTGTACCCCATGGGCATGTATTGAGTAG
3	149210354	149210474	GTGGTGTTATCAGGGTAGATGGCCCCTAGGAAGCAACATGCAATGAAGGTGCAAAGTGAATGTGTTTGAACTTAAATGAGAGAATAGATAGTCCATTAATTCATTCAGCAAACATTTATT
3	149212392	149212512	TAAAAGGCACTTCTACTGAAAAGTAAGAGGAAATTCCAGCTACATGAGCTGAACTTACCCTCATGTTCCTTATAGTAAGTTATTCCATGTGAATGAAAGGTGTAGGGCCTAGAGGCAAGG
3	149221628	149221748	ATAAAAATAGTGACTTACGTGTCAACAGAAATAAGTTTCTTTTCCCCATGGTCAGAGGCATAATCCCAAGTCGTTTCAATAATTCCAATGTAATAATGCTTTTCTTTCGCCCAGGCTGGG
3	149221798	149221918	CCCCTTCTTGGAGCCTGAGAAGAAATGAAGTAAAATCAGGAGCAGGCAATTTTATAAATAAGACTTTCTTCCTTATTTGCTTGATTGACACAATTTAGTGTTGCACAAGAGTAAATTGTT
3	150941663	150941783	GGCTGTCCCCACCATGGTTAACACAATAAGGATGGCAGAGAAGAGAATGACATTGACGTGGATGCTCACTGGGATTGCTTTGAGCAAATCTGGAAAAACTGAAGATAAGACAAAACTAGG
3	150942381	150942501	CTTGTTTGCAGAGAAAGCGAAACCCTACATTTTAGGGCTTCTTTCATCTGGTGAGGCATCAGCATGCTTGGCATCAGCAAATCTGGCAGGACCAATCTGGGGAAGTTTAATTCTGTTCAT
3	155828171	155828291	CTACAATTACCTTGCTAGAATGTCCAGTAGCATATATATTAATTGTTCCTTTTGCATTTCCACGAAGATGATCCTTCATCCTGTAACTTTTTAAATTTTGGACCAAGAAAGAACCACCAA
3	155828320	155828440	CTCCACATAATAACCATCCAGGGCTGTAACACATGAGCCACCCAGTTTTTTGCAAAGCTGTAAAAATAAAACTATAATAAATACTCCACAATTTCAAAATGAAAGTATTTAGCAATTAAC
3	155853989	155854109	GGTGACATATCAGAGACGATGCAGAGCCCCGTCTGTGGGGGGCCGAGGCTGAGCGTTTTGGATCCGTCCAGTCCCAGGTCCAAGGCTGTCGCGCTGGACCAGGGTTTCGGTGGTTCACGG
3	155854109	155854229	GATGGTGGCAGGGCTCAGAGCGATAAGGGCACTTCTTACTGCAGCCCGGAGTGCTGAAGCCGGGAGCCAGTCCTCTGGCTAGAGGCCCAGAGGATGCCTGGATAGGTGCCCCCTGGAACG
3	155854229	155854349	GCGTCAAAGAGCCTGAAGGAGACCCCCGGGCAGCAGCGCCGGGCTCGAGGCTGGAGGTGTGTGCCGTGGTGCCAGGATGGAAACCAGCTCCTACCTGCGGCGGGATCGAACGGCTGGTCT
3	155854349	155854469	CCCGACCCAACACCTCCAGCTCTCGCTGCTATCAATGCGGCAGAGAGCACTTTCTCTACAGGACTCCAGAAAAAGCATATAACTTCCTGCCTCGCGCTTCAGGAAGTGGTCCCAGTCTCT
3	159839830	159839950	CAGAAGGTCACACCAGCTCCAGACTGATCCTTTTCTTTGTGCCTATAATATAATTGGCTGATTGTGCGGGTGATGAGCGCCCCCTCCCCCAGCCCGGTCCCAGCTCCATGTTCCTAAGCC
3	159839950	159840070	TGCCTCACTGGTTTCGGAGGGCTGGAGAGCAGCTCAGCTCGCTAGCTGCGCGCTTCCCGGCACAGGCAGTGCCACTGCGCAGGTTGATCAGCGAAACAGCATCCATTTTAATCTGCGGGG
3	159840070	159840190	AGCCCCTGCCTTACCAGGGCGTTCTCTCCGCCCGCCGGTGGATGCTCCGCGCCTGCCCTCCGCAGCCTCGCTCAGCAGTCCTGCGTTGGGGTCTGCGCCCTAGGATGCACTGAGATGGTA
3	159886167	159886287	CAGCTAAGTAGAACTAGTGTCCTGTTTGTTTCTGCCCAGACTGCAGAGTGGGATGAACTTGCAGATATGCTTTGTCAACGACAGTGGCAGTGATAAGGACAGTGATGCTGATGACAGTAA
3	160258566	160258686	TGATTGCTCTCTTTCTTTTGTAATTTCCATCTCAATTTTGGCTTTGATTTTCTCCCAATCTATTTGGAGCTGCAATAGAAAAAAAAAAGAAGAAATATGCTTAGATAGTGTAAGACATTT
3	160319858	160319978	TCCAGCAATCTGAGTGCCATCGATAGACCATGCAATATTAAATATGCTGCCAGTGTTGGGTTTTTCTAATGCATATGACCACTGGGGGAGAAAAAACAAGAAAAAGATGGACTTACTGAA
3	160356079	160356199	CAGGCAACTGAAGTAATGGGATGCTCATGAGGTTGTGAATTGTACAGTGGGCGGCCGTAACTATCCCATACCTACAAAAGCAATTTTTAAAAATCTTTTATAATATCAGGGAGAAGTTTG
3	160357492	160357612	TATTTACAGTCTTCACCAGCAGATAAAATAAGATCATTGACCGAGTTCCAATCTACTTTTAAAATAATGCCATCATGAGCTTTCCACTGTGAGAAAAAAGAATAAGATATTAATTATAAG
3	160365934	160366054	ACCAGACTGTAAAAAGACCACCCAGAAGAAAGAGACTCCTAAGCAAGTGCCCTCTAGTTTAGCAGTCAGGCAGACCCTGATAACAATTTACAAATGACTGAGAAGTACCTGCAAAACTTT
3	160366054	160366174	AGCATTTGGTTGAAGAGGTTTAATGATTAGCTGCTTGCCTGCTGTATAAAGAACCTTTTCTGAATCAGGGCCCCACGCTACTGAATACACTGGTGTTCCTGTAAGATGAAAAAAGAAAAA
3	160375774	160375894	AATTTGCAAAAATGAAATTGTCAATTGTAAAACATACCTTGCTGAGCTAAAGTTGATCTAAGCATCCCAGTCTTTGACCAAATTTTTATTTGTCCATCTTCTCCAACTATACAGGGAAAA
3	160381643	160381763	ACTTCACTATCTGGTGATCATCACTACATGAATACAGCTCTTCAGCAGTAGTCCAGCCCACACAGCTTACTAATTCTTGATGTGTCACCATGTTAAAGAGACATAAAACATACAAAAGTC
3	160384629	160384749	CCACTTGATTGTATTTACTGTAAAAATAAAAGGAGAGAAAATATAAAGTCAGCATTAAAAACAAATGTACGTATACAAACACAAAAGGCAAACAAAACATCATTGCACCCCAACGAGCAC
3	160399117	160399237	CACCAGGTCCAGAGGTGAAGGGATTTACCTCAAGTTCCAGGAAAGCGGTGGCGATTGCTCTCAAATACCTGGTACCTCCCCGTCACCATAGTGACTTCTAAGAGTTACGCTCCCTTCCTC
3	170467371	170467491	GCAGACCTGTGGGGCGAGGGGAAAGGTACAGGTGAATAAGCAATTGCTTTGGGATCCTGGGACTAGCAGAGAGATCACCTTCAGTGATGAAATCAAAGCTGGCGGGGTGGGGGGCGGTGG
3	170526920	170527040	TGAAGAAGCCACTCATCTTGAGCGATAGGGGATGCAGTGAAGGTCAGCTGATGGAAGGGGGCTACAAAGCCTTAGTGGATGGTTCTGGAACTCATCTAGTGAACAGGGATCTCCCTTTTA
3	170527040	170527160	GGAAAGGCCCAGAGGGACCCAGTGCAGCCTTCTCCTGGGCATGAATGTCTGCAGGAAAAACACAAGAAAGCAGAAGATGAGACCGAGTGAGAAACAAACCTTGACTTGCGGGGATGGTTG
3	170585842	170585962	AGGGGTCCCGCTGGGGCGCGGGGGGCGCGGAGGGGGACAAACGGCAGCGAAGGGGGCCGTTCACTTACCGGGGTCGGGGCTGGAGGCGACGAGCTGGCTGCCAAGGCTGGTGGCTGGCAG
3	177026403	177026523	TCTCCTGCTGCATTCCAGCAAACTTCAAATATTCCACCTGTTCCCCTATAGCTGTGAACTAGAGCACCTGTCTAAAAGAATGAAAAACAAAATCTTAAAAATCGTAATACATATTATAAT
3	177033078	177033198	ATGGATGCATATCCCTCGGTCTACATCCCATAACCTAACAGTAGAATCAAAGGATGCACTGAAAAAGGAAGGAAAGAAAGTTAATTTATAAGTAAGGAAATACTCCCCCAGCCTTGCTCC
3	177034227	177034347	TTAGTCCCTGGTCCTGTTGGACTCCATTTGATAGTATAAATTTCTTTATTATGTGCTTGCAAATCATGGACACAATTGTCTTGTTTCATACTCCATATCTAAACAAAAAAGAAAAATGTA
3	177038123	177038243	AGGCCAAGAGATTGCCAGTTGGGTCCCATTTGATAGCATTTACTTCATTCTAAAAATAATAGTAAATATTCACATTTTCATTGTATAGACTGGGTAGCTACTTGAATATTAAACATACAT
3	177051485	177051605	ATTCTTGTCTGAGCTCACTTGCTATAGTATGTGCTCCATTCTCCTCCCCATTTGCTGTGTTTTCTCCATTTTTTGCAGATCCTTGTTGGCTGGCTGCAGCTGCGGCAGCTGCAGCAGCTG
3	177064915	177065035	TCACCTGACTCTTGCAAGTATCTATATACCAAGAAGTTGACCTCATCACTGCTTATACTCATCTTTATTCCCACTTAAACCATGAGGTCACAACACAGGATATAACCCTAAAAATAAAAC
3	177098427	177098547	AATAAGAAACACTGACATTGGGAGTTGGAGAGTCTTACCATTGGCAGTGCATTGATGTGGGGATGTGCAACTGAATATCCGGTCACCGCCAATCACAAGTTGCTGTTGTTGATGCTGAGG
3	187229843	187229963	GTCCATTGAAGATCCTGGCCATCAGCTTCCGGGAGAACTTGGGGAGCCCACACACTGCATCCAAGGGAGGGAGGGAGAGACAGATCAGACTCTGGGCTCCATCTTGCCCACTGCCAGAGC
3	187234053	187234173	AACAATAACAAAACCCATAAGCCAAGGCTGTTGGTTATCCACGAGGGTTTATTTCCACTTGAGACCCCTGATGGGAGCAACAATGCAGAGGCCCTTTACAGAATGGTGAAGCATATGATA
3	187234173	187234293	TAAAAGATACAAAATATAACATCATTTACATGTGCCATTCATAGACAAAGGAGTGTGTTTGATGAGCCGGTTGAGAAAGTGGACACTTCCCAATCATTCCCTCTCAGGGGCTTCTCTGGC
3	187234293	187234413	TGCCTTGCTCTGATGGAGATTTTCAGGAGAGAGAGCTCCAGGGAGAAGGAGAACAATCAGCCCTGTGAGGGCCAGAGAGGCTGCTAGCAGTCAGGGAAGCTCTGAGTGCTCCAGCTAGAA
3	187234413	187234533	GGAACCTGCAGGGGACCTTATGCCAGCCTGTTGCTGACGGAGAACCAGAGACTCAGACAAAGAAAATGATTTTTCAAAGGTTATACAGCCAGTTGGGGGCAGAGCAGGGACTAGAACCCA
3	187234533	187234653	GGACTCCTGGCTCTTTTCACTGCCTGCCATGGGTGAGCCTCTGATTCCTTTGACTCTGAAAAATGAAGGAGTGGGTCCCTCTGAACATCCTGCGGGGTGGATTCTCCGCCCAGCTCATGC
3	187234653	187234773	CCCAGGGATGCCAGGCAGCCTGGCAGGATTTGGGTGACTTCTAATGTGCCCACCCCACTCTTTCTTCCATTTTCCTGCCCAAAAGCACAGCAGGACACAGTGTGGGTCTTTTCTTTTTCC
3	187234773	187234893	AGGTAATCGACTAAGTCCCCATATTCGGGCCTGGGCTTCAGGTAGCCTTTCAGATAATACATTTCAAGGCTGAAAGATTGCTTTGTGCTTGTCTGGAGCAGCAGGTGTGGACGCCCATGG
3	187234893	187235013	TGTCAGCTGGTGTTCCAGGGTGGCATATGGGCCCAAATGTGTTCTGAGTTGACAATGGGAATTTAAGGGCTTGGTGGGCCTCCCACGGCTATTCTGCTCCCAGCAGTCAGCACAAACCTT
3	187235013	187235133	CCCAACTTTCTCCATGTCTTTTGAAATTCCTTTAATGGGGAACATAAGGGATAAGGCTTAGACTGCAAGAAGCTTTTGGGAGAGAAACCCCAGGCATGAAGGTGCTCCAAGGGATCACAC
3	187235133	187235253	TAAGAGAGAGGGGCTTGGCTATGAGCCATCTCCCAAAACCTGAATGCTCTTCTCCTAGAGGAAGGATTAGGCCAAGGCTAGTCCCAGAAGGCAGAGCAGGAAAATATACAGATGCGGCAT
3	187235253	187235373	TCAGTTCAATGTTAGAAACCATTTTCTAATAGTCAGGTCCAAGCTCAGTTATACCAACAGTAGGACCGATGGGTTTGATAAGTGGTCAGGAGTGAATAAAGGCCACTGGGGTAAGAAGCA
3	187235373	187235493	TGGCCTGGAAAGGAGTGCTGGGATTGGCACAGAGGCCTTGGTTGAGCTCCTGCATTGTATTACTCGGTAGAGTGAGGCCCAGACAGGGAAAGAGACTTGGACAAGCTCAGGAACACAGGT
3	187235493	187235613	CTCCTGCCTGGAGCCTTTTCCCTATACCACACTCTGCCTCTCAGGGTCCTGGGGGCTGTCTCGGTAGGAGAAGCCACCGCTAGGTCAGTGTGTTCCATTCCATATGGTCTGATAAGTAAT
3	187235613	187235733	GTGGAGTGTGCTGTCGGAAGTGCGGTGTAGCTTCGCTCAGGGGAGGCAGGCCCCGAGGAAGTAAGTCAGCTCACCGTTCCACCTGGGGCTCCACAACACTTTGTGGTAAGCCCATCTGCT
3	187241471	187241591	GTGAGGTACCTGGAAGGCAGGTGGGTAGGCTTCTCCCCAATACTTTATTCATCCAGACTCCTTGGGCAGAACAGGTATATATACCTGGATTAGTGAAAGAGGTTAGGAGAGGAGGGAGAA
3	187250192	187250312	GATCCCGCCAGTGCTGGGGAGCTCAGTATCTTTATAACAACCCATTAGGCTTTCTTACTTTTACAGGTGGGAATCTTGTTACTCCACGTCCCATCCTTCAGACACTCAATCTGGAATGTG
3	187260815	187260935	GGCAGTAGTGGTCACAGGACAGCTCCTCGTCCTCCCTCTCCTTGCACTCGTCCACATCTGTAGGGCAGGTAAAGCCTCTCCATCAATACATGCATGATGATGAAGACTACAGCCAACATT
3	189631338	189631458	ACGCTCCGCCTCTTTGCAAATATGTATGAAGGAGAGAAGTGCCTAAACTTCTATGTCTGATAGCATTTGACCCTATTGCTTTTAGCCTCCCGGCTTTATATCTATATATACACAGGTATA
3	189631458	189631578	TGTGTATATTTTATATAATTGTTCTCCGTTCGTTGATATCAAAGACAGTTGAAGGAAATGAATTTTGAAACTTCACGGTGTGCCACCCTACAGTACTGCCCTGACCCTTACATCCAGCGG
3	189866651	189866771	CTAACTCTTTTATTGTTTTCTGCTCTGCAGGACAGATTGCCCCTCCTAGTCATTTGATTCGAGTAGAGGGGAACAGCCATGCCCAGTATGTAGAAGATCCCATCACAGGAAGACAGAGTG
3	189889386	189889506	CTCAGCCCCACCCAGGCACTCCCTCCCCCACTCTCCATGCCATCCACCTCCCACTGCACACCCCCACCTCCGTATCCCACAGATTGCAGCATTGTCAGGTGAGTCCACAGCATGTGCCCC
3	189890708	189890828	TTTTCCCTTATCTCGCCAATGCAGTTGGGGTGAACTTTCTTTTTCTGTTTCCTCCTTCCTCTTCCCTCCTCCCTCTGCAGTTTCTTAGCGAGGTTGGGCTGTTCATCATGTCTGGACTAT
3	189890828	189890948	TTCACGACCCAGGGGCTGACCACCATCTATCAGATTGAGCATTACTCCATGGATGTAAGTAACTGTTAGACTTTTCTCAAATTTTATTTCTTCATTTCTTTCCTCTGATGACAACCGCCT
3	189957926	189958046	AGGGTTGATATTCAGTTCATGCTTCCCTTGCTGTTCTTGATCCAGAATTGCAATCACTTCATCAGCCTGTATTCGCTCCTGCAAAAAAGACAATTTACACATTTCTGTTACAAGCATAAT
3	189972913	189973033	ATACAGAGTTGAGTTCAGCATAAAATAAGATTCTACAATCCTTCGAGCCTTTTCGCTGATGTCATAAAACAGACGAGCGCTCTTCAGTGGGACTCGACCTTCATAACCAGACTGAAAAAA
3	189973945	189974065	TCATTGGGTGTATGGGGTGAAGTTTTTCCTCTGTATCCATCACCAACAAGCATGATTCCCTGGAAGCAAATACAAGAAGATACGTCATCAATGATAACTATGAATTCATCAGGTCTTTTT
3	189984491	189984611	TTATGACACTAAGTATTTCTCCTCATAAAAAACCAGTTTGCATTCTGAATGGACTTACCGATTCTCATCCTGTCGTCCTCCATATCTGATCCAATAATTCTGTTTTGAATCGAGTAAAAA
3	189987512	189987632	AACATTGGTCTCACCTCTCTGGCCTCAATGGATGCCGGGTCAATGCTATCATCCAGCAGACTCTCATAGTAATCCACATTGTCTAGGACATCCTCATCATCTGGATGGCATAGAAGATAG
3	189994208	189994328	GGCTTGTTCGAAGTGCCTGATAGCCATCTCAAAGTCATCAGCCTCATAATGTTTAACTCCTGCATTGTAACTCTCCTGTAATGAAACAGACGGGAAAAAACAAACAAACAAACAAACAAA
3	190120342	190120462	CCCCCGAGGCGCTGGGTCTCACAGCTGCGATAACAGCGCGCCCGCCCCAACAAGGAGCGGAAAAGGGGCAGCTCAGCGCCGGGGCCCTCGCCGGGGGGCGGGGGCGGGAGCGGGTGGCGC
3	190120805	190120925	CCACCTTCCCTCGGGGAAGCGCGCCGACTCCGCCGCGATCTGGCCGCTCCGCGAGCCCCAGGTGACCGCCGGCGCTCCGCGTACTGAGAGGCGGAGGCCGTGCCTGGCCAGCCGCTCTTA
3	191329353	191329473	TCTGTCTCCTCTCTCCCTCCGTACTGGACGGCCCCGGTCCATTTCCGGGCTCCGGATATTTGGTATCGATTGGGGCCGGGGACGCGGAGCAGGTGGCCGCGGCGGGGCAGCTGGGCCGCC
3	191329473	191329593	AGCTTGGTGCCTCGGGGACCGTCTCCCGCTGCTTTGGTCACCAGCCCCTGCCCGCCCGACCCGCTCCGTTCTCCGGCCTGCGAGCCCTGCCGGCCGGACTTTGCGCCGCGTCCGGCGCTG
3	191329593	191329713	CTGCTGCGCTCGGGGCCCCGCTCGGCGCCGGCGGTGACCGGGAAGCCCGCGTTAAAGGGGCAACCGGGACCCTGGCCCGGTATGGCTGAAGTCAGCATCGACCAGTCCAAGCTGCCTGGA
3	191361028	191361148	TTTTATTTTCCTTATTCATGTTTTCACCTTTGCTTTTTAGTGAACAACAAGACTGTGAAATTGCTCAGGAAATTCAGGAGAAGCTGGCTATTGAGGCAGAGAGACGACGCATTCAGGAGA
3	193593103	193593223	GACGCACTGTGCGCATGCGCTGGTCCTCCGCGGACCGTTCGTGCTGCCCGCCTAGAAAGGGTGAAGTGGTTGTTTCCGTGACGGACTGAGTACGGGTGCCTGTCAGGCTCTTGCGGAAGT
3	193593223	193593343	CCATGCGCCATTGGGAGGGCCTCGGCCGCGGCTCTGTGCCCTTGCTGCTGAGGGCCACTTCCTGGGTCATTCCTGGACCGGGAGCCGGGCTGGGGCTCACACGGGGGCTCCCGCGTGGCC
3	193631551	193631671	CTTGCTGTACATTCTGTATAAACCTAATTCTATTCAACTAAAATTATTTTAAACATTTAGGTGTCAGACAAAGAGAAAATTGACCAACTTCAGGAAGAACTTCTGCACACTCAGGTAATC
3	193635327	193635447	TTCAAGATTTTGGAAGATTTTAATTTAGACTTAATACTATTTGATAACCCATCTTTTGCTTATATAGTTACACTTATTATTTTATTGCAGTTGAAGTATCAGAGAATCTTGGAACGATTA
3	193642734	193642854	CATTACCTCTCAGTTTTCTGTTACTATCAGGTGACTCTGAGTGAAGGTCCTCACCATGTGGCCCTATTTAAAGATAGTTCTCGGGAGTTTGATCTTACCAAAGAAGAAGATGTAAGTAAA
3	193654821	193654941	TATATTTAGATTTGGTGCTTTTGATACTTTTTTATTTCAGGGAGGAAATCCTTCAACAATCTTTGTGGGAAAGAGTATCAACTCATGTGATTGAAAACATCTACCTTCCAGCTGCGCAGA
3	193656980	193657100	ATTTATCACATCTGTTTGGCTTGAGCTCGTGTTATTTTTCATGTTAACCATTGAAGTATGTAGTAATAATATGGCTTTTTTTCTTTCAAATAATTATAGGTTGCTTGGGAGACCCTACAA
3	193664801	193664921	TTTTGTACAACTTCTCAGTGTGGTTGATCAACATGAAGAATATACAGTAACTCTGGGCTTTCTTTTTTCTCATTTTAGATTAAGGATACTTGGCATCAAGTTTATAGAAGACATTTTTTA
3	193692002	193692122	ACCTCCTGATTTGTGATACCTTTGAAAAATAAATGTTTTTCTTTATTTTTATCTCCACAGAGAAAGTTAGAGAAATTCAAGAAAAACTTGATGCTTTCATTGAAGCTCTTCATCAGGAGA
3	196248230	196248350	GGAAAAGGTTCTTCGCTTGCATCAGAGCTCGGGCGTGACCAGAGTGAAATAAGTCAAATATTCCATCGGCATAAACTCTCACAGGTCGCTCACCTAAATCCAAATGAAAGAATTGATCAC
3	196270436	196270556	GAAGGAACCCCATCTTCTTCTGTTGCCCCGTTGGGTCCGGGCGCCTCTTTTCTCCTCTTCCTTGCATTGACCTTGGCTGAACACTGTGCATCCATCTTCTTTTAACTGGTCATAGAAAGT
3	196287586	196287706	AAACAGAGACGCAAAGATAGGCACACACCTGCAACTCACGCTCCCCCGAGCCCGGTCCGGTCGGATTTCTGGCCGGCGCCGCGTCACTGACTAGGGAAGTTGAGGAGGTTGCGGGGAGAC
4	653300	653420	GCCCAAGGAGGGCCCTGGGGTGAGTCTGAGCCTGGTGGCAGCGCTGACCCAGCAACCAGGGGCCTGTGCAGCGGGATGTCCTGAGTGGGGTCTGGCCAGGACCTCGTGGAGTGCGTCAGC
4	670005	670125	ACAGGTGGTTCCACTCACCATCTTCTGTCTTCTCTTGCAGTAGGCACAGAAATTTGCAATGGCGGCCCAGCACCCAAGTCTTCAACCTGCTGTATCCTGTGAGCACTGGTCCCATGGGGA
4	670127	670247	CTATGGCTCCCTCAATCTTCACCCACTAGGATTTGGGTTCTGCCTGTGGCTATTTGCTACAAGAGGTTAGGAAGCCCAAGAAAATGACTGAAGATCATTCTGGATATTTTAATTTTTTTT
4	986993	987113	GCGGTCACATGGGGTGCGCGCCCAGACTCCGACCCGGAGGCGGAACCGGCAGTGCAGCCCGAAGCCCCGCAGTCCCCGAGCACGCGTGGCCATGCGTCCCCTGCGCCCCCGCGCCGCGCT
4	1002673	1002793	GGTCGGGGGGCGGCTGGGCAACGACCCCACGCGGCGACGGCCCCCCCCCGCCCCGCAGATGAGGAGCAGCTCTGGGCCGAAGTGTCGCAGGCCGGGACCGTCCTGGACAGCAACCACACG
4	1003093	1003213	GCGGCGCCTGGGCCGGCCCGTCTTCCCCACGGCAGAGCAGTTCCGGCGCATGCGCGCGGCTGAGGTAGGTGGGCCGCGGAGGGGCGAGGGGCCGGGCCGGGCCGGGGTCCCGGGGGGGTG
4	1003922	1004042	GGCTGTGGGTCCACGCGGCCGTGCCCTGCCTGCTCCCACCTTTGAGGACTGTCTTGACCCCAGCCTTGTTCTTGGCCTGACCTCCCCAGGTGCCTGTGGACATACGAGATCCAGTTCTCT
4	1793396	1793516	AGCTGGGCCCGCGGACAGCGAGCCGGAGCGGGAGCCGCGCGTAGCGAGCCGGGCTCCGGCGCTCGCCAGGTCCGTGCTTGGGGCCGGGCAGGCTCGCGGAGGGGTCCAACGGTGCTCGCG
4	1793812	1793932	CTGCCTTCCTCCTCCTGTAGTCTCCCGAGCGGCGCCCGCCTCCCGCCGGTGCCCGCGCCGGGCCGTGGGGGGCAGCATGCCCGCGCGCGCTGCCTGAGGACGCCGCGGCCCCCGCCCCCG
4	1793932	1794052	CCATGGGCGCCCCTGCCTGCGCCCTCGCGCTCTGCGTGGCCGTGGCCATCGTGGCCGGCGCCTCCTCGGAGTCCTTGGGGACGGAGCAGCGCGTCGTGGGGCGAGCGGCAGGTAAGAAGG
4	1807357	1807477	AGAGACAGCTACACAGAGCTTTGGTCTGTGTGTGTGTGTGTGCGTGTGTGTGTGTGTGTGTGCACATCCGCGTGTGCCTGTGTGCGTGCGCATCTTGCCTCCAGGTGCAGAGGTACCCTG
4	1807477	1807597	GGTGTCCCCGCTGCTGTGCAACGGTCTCCTGACTGGTGCTGCAGCACCGAGGGGCCTTTGTTCTGGGGGGACCCAGTGCAGAATGTAAGTGGGCCCACCCGGTGGGACCCCCGTGGGGCA
4	1807597	1807717	GGGAGCTGGGCCCGACATGGCTCCGGCCTCTGCCTTTGCACCACGGGACATCACAGGGTGGGCCTCGGCCCCTCCCACACCCAAAGCTGAGCCTGCAGGGAAGCCCCACATGTCCAGCAC
4	1807717	1807837	CTTGTGCCTGGGGTGTTAGTGGCACCGCCTCCCCACCTCCAGGCTTTCCCACTTCCCACCCTGCCCCTCAGAGACTGAAATTACGGGTACCTGAAGATGGGAGCCTTTACCTTTTATGCA
4	1807837	1807957	AAAGGTTTATTCCGGAAACTAGTGTACATTTCTATAAATAGATGCTGTGTATATGGTATATATACATATATATATATAACATATATGGAAGAGGAAAAGGCTGGTACAACGGAGGCCTGC
4	1807957	1808077	GACCCTGGGGGCACAGGAGGCAGGCATGGCCCTGGGCGGGGCGTGGGGGGGCGTGGAGGGAGGCCCCAGGGGGTCTCACCCATGCAAGCAGAGGACCAGGGCCTTTTCTGGCACCGCAGT
4	1808077	1808197	TTTGTTTTAAAACTGGACCTGTATATTTGTAAAGCTATTTATGGGCCCCTGGCACTCTTGTTCCCACACCCCAACACTTCCAGCATTTAGCTGGCCACATGGCGGAGAGTTTTAATTTTT
4	1808197	1808317	AACTTATTGACAACCGAGAAGGTTTATCCCGCCGATAGAGGGACGGCCAAGAATGTACGTCCAGCCTGCCCCGGAGCTGGAGGATCCCCTCCAAGCCTAAAAGGTTGTTAATAGTTGGAG
4	1808317	1808437	GTGATTCCAGTGAAGATATTTTATTTCCTTTGTCCTTTTTCAGGAGAATTAGATTTCTATAGGATTTTTCTTTAGGAGATTTATTTTTTGGACTTCAAAGCAAGCTGGTATTTTCATACA
4	1808437	1808557	AATTCTTCTAATTGCTGTGTGTCCCAGGCAGGGAGACGGTTTCCAGGGAGGGGCCGGCCCTGTGTGCAGGTTCCGATGTTATTAGATGTTACAAGTTTATATATATCTATATATATAATT
4	1808557	1808677	TATTGAGTTTTTACAAGATGTATTTGTTGTAGACTTAACACTTCTTACGCAATGCTTCTAGAGTTTTATAGCCTGGACTGCTACCTTTCAAAGCTTGGAGGGAAGCCGTGAATTCAGTTG
4	1808677	1808797	GTTCGTTCTGTACTGTTACTGGGCCCTGAGTCTGGGCAGCTGTCCCTTGCTTGCCTGCAGGGCCATGGCTCAGGGTGGTCTCTTCTTGGGGCCCAGTGCATGGTGGCCAGAGGTGTCACC
4	1808797	1808917	CAAACCGGCAGGTGCGATTTTGTTAACCCAGCGACGAACTTTCCGAAAAATAAAGACACCTGGTTGCTAACCTGGCCCTGTGCTTTCTGTCTCCAGTTCTGGGATAGGGGAGGGAGGGGT
4	6269955	6270075	TCTGCCGGCCCAGAGGCCCCAGGGCGTCGCAGCGCCGCGTGCGGCCCACTCACGGGCCGGTGAGTACTTCGGCGCTGGGGCAGTGGCGCGGTGGCTGTGGGCAGCGCGCAGGAGGCGGGC
4	8871617	8871737	GGCCGCGGGCTTCTCGGGCTCGGCCGGGCTCCTCGGTCCCCGCTGGGGATGGTGGCGCGCGGCTCCCGGGCGCACGCGCGGGCCGGCCCTGGAGCTGCTACCCGGACCGCTGGCGTCGGG
4	8871737	8871857	CCCCGCAGGGCAGGCGGCGGCCTCCGCGCCGGGCTGGGCTGGGCCGGGCCGGGAGCGAGTGCGCGCCGACAGCTGATCGGGCAGCCGCCTGGCTCGCCTTTCAGGTCGCCGTTCTGGTCG
4	13479465	13479585	CTATAGTTTGTTTGTACTGTTTCCCAAAAGTTTCTTGAGCAAAACACGTAGTTAAGGAGGTCTAAAAAATTGATGCACAGAATGTCAAAATTAATTCATTAAAGAAATGTAATCATAAGA
4	13484143	13484263	CCGACATGGTGTCCCGGGAACCAGGCCCGCCCCTCGAGGTGGGGGGGGAAGGGAAGGATGAAGGCTCCGGGGGCGGGGGAGAGGAGGAAGGGAGGTAGTTGCGGCAGGACCCCCGCCCCG
4	13484263	13484383	GTGTCTCCGCGCCGGCAGGAGGTATTCGAGGAGAATCACTCGGCAAGCGCCATCTTGCCCACCTCCCCGCCCTCTGCGCGCGGCCCCGCCCCCTACGCGCACGTCGGGCGCGCGCCCCCG
4	15469978	15470098	AGATTCAACAGCACCGTCTCTCTCCACTTCCATCCTAGAATGCAGAATCTGCAAAGTGCCTTTTGTAAAGTTTCTTAAGGTAAATCAGTCCCTAACCGGACTTTAGGCTGCAACAGTGAT
4	15473166	15473286	ATCCTAGTCTCTGGGGGTAAACAATAAACAAAATAATGTTTCTGCCCTCTTGCAGCTATATTCTAATGGATATGGGCTGACATTAACAAGTAAGTATGTATGTTGAGTGGTAATAAGTAC
4	15481255	15481375	CCCAGCACTTTGGAAGGCCGAGGCGGGTAAATCACCTGAGGTTGGGAGTTCAAGACCAGCCTGACCAACATGGAGAAACCCCATCTCTACTAAAAATACAAAAAAATTAGCCAGGCGTGG
4	15502398	15502518	TTTTGTTTTGTTTTTGTTTTTGTTTTTTAGGCTTACCTCCAATTCCTTCAACTTCCAGAACAGGCTTTGCAGAATTTTCCATGAGGGGACGCATGAGGGAGAAATTGCAAGCAGCGAGGG
4	15560420	15560540	GGAGGACTGGGGGGACACTGAGATGACATTAGGGTAAAAACTTAGAGTGTGGAGAGTGAACTACGAAGTTTAAATAATAACATTTTAAATAAGCTGATTTCTTTCCCCAGGTTAGAGAAT
4	15560540	15560660	CAGTGATAAATCGTTTCTTAATTGCAAAACAATATTTTCTTCTTGCTGATATGATAGTAGAAGAAGAAGTTCCCAATATCAGGTAAAAATAATCAAAGCCATTATTATCAATTCTTATAA
4	15569242	15569362	ATTTCTATGTTGCCTATTTTCACAGTCCCTGGTCATGTGCTGTCTTGCAGGGCTCCTAATGGAGATTATAGCACAGCCAGTCTGCAGTCAGTGAAAGATGTTGTGTTCATTAACATTTTT
4	15569362	15569482	GATGAAGTACTGCATGATGTCTTAGAGGTAAGTTCTCAGTTTTAAGAAAGACACTTGTATTCACTTTCATATCCTCTACCCACTACATAAGTTCCAATCACATTGTTACCAGAAAGGGGT
4	15570337	15570457	GATTAATTAAATGAGTTTCTGGAGTTCTTAAGCAATTATTACTTCCCACCCTTCCTTTAGGATGACCGTGAAAGAGGAAGTGGAATCCATACTCGTATTGAGAGACACTGGCTGGGATGT
4	15589494	15589614	TTCACTGCATAAATAGTTGAAAACTAGTTTTAATGGCCATCTTCTTTCAGGGTCCAACTGCCTATGTGCTAACTTGGGAGCAAGGTCGTTATTTAATATGGAATCCCTGCAGTGGACATT
4	15589614	15589734	TTTATGGACAATTTGATACATTCTGTCCCTTGAAAAATGTGGGCTGTTTAATAGGTCCTGACAATGTAAGTATTAACATTTCTTCTTAAATATGGTTAGCTGTCGTTTCTTTTAAATAAC
4	15597376	15597496	ATACTTTCTGAACTATTTTCTCTTCTATAGCCTGAAGAGCTAATTTACCAGCGCTCAGACAAAGCAGCTGCAGCTGAGCTACAAGACAGGTAACATAACATCCATAAATCCACATGTAAT
4	15599478	15599598	ACAAGGGAAAAGTGAGTCACCAAAAAATGGAATTTATGTTTTGTGAACAGGATTGAAAAAATACTAAAAGAAAAAATCATGGACTGGAGGCCACGCCATCTGACTCGGTGGAATAGGTAT
4	15601192	15601312	ATCTTCAAACTTCACTAATGACTACAAATGTTTTTTCCCTTCAGTTCTCTGGATTTCCTCTTCACATGCCTTATTCTGAAGTGAAGCCTTTAATTGACGCTGTGTATAGTACTGGAGTAC
4	15979797	15979917	AACTTAATTTTTAAAGTCCATTACATAATAATATCAACCTCCCCCATCCCATCTAGGAATATAGTTTTTTTAAAAAGGCTTACTTTTTCATGGGTATAGTTTCAACACTATAAAATACAA
4	15980486	15980606	AGCCGGAAGTAAAAATACAGTAGCTTTTCCTATGCCAAACCAAAACAAATTCTAGGAAAAAAAAATCAGAAGAATTAAATGTTTGAAGATAAGAAATGGGAAAAACAGTTGTTTGGGGGA
4	15984278	15984398	TAGCTACACAGAAAGACATCAACAGCAGTATCTAGAGCGGTGGCCACAGGTTTGCACGATGCCACTTTCTCACTGATCTAGGGGGGTGGAAACACAGGGAAACTTTGAGCTGCATCCACA
4	15988178	15988298	AATGTGTACTTTCTATGCCTCTGGTGTAAGAAAACCTGAAGAAAACATTGGATACATATCCTAAAGCTGTGAAGAACAGCAAATCACATGTGAGGCATCCAAGAAATCCCTTTGAATTAG
4	16023365	16023485	GTTGGGTCTCAGTCGGTCAAGAATTCCGCCTCCTAGCACTGAATTGATACCTACATGCAAATAAGCACAAAGATGGTGAGGGTGGCCTCTGCTCATCTCTCCACCCCTCCCTCATTCTCT
4	16025292	16025412	AACCATAGAAGATGCCAATGCTGCAGGAAAAGGCAGAGAGAAGAAAGAGCATTTACTGTGTGGTCCATGGTTCTTTGTCCAGGTCCAGGCAGCAGAGCAGGAGTCAGGGAGGAGCCCGCA
4	16033455	16033575	AAACAGCAGCCCCAGGACACAGCATAGAATAATCCCTGCTTCATAGTAGACAATCTGCAATTCAAACAAAAGAAACAGCACATATTGTAGCACAAAATAATAAGTAGAACATTCCATGGT
4	16038887	16039007	GCCAAAATTTTTCTCATACTTCGTATTTTTAATAATAAATACACCAATGAAAAATTACCTTGTCATAATCAATTTTGGATTCATATGCCTTCTGTAAGAATTTTCTCAAAGTATCTGGAA
4	16075921	16076041	CCAAACATGAGGTAGAACTTGGTGCCTCCTGCCTCAGAGCTTCTGGAAGCCTTGGGGAAGGCAAGCGTGTTCCTGGGCAGAAGAGGAGCAGGAAGCACTGGATCTGCTGAATCTTCAGTT
4	16076041	16076161	TTCTGTCTGAGGCTGGCTTGAGGCGAGGGATGCGGAAGAATGTTCTCCAAGGGGGTCATTCACTCAAGGCACCATCCCTGGCAGGGAGAGAAACAGCAGCAGAGTCATCAATGCGTGTAA
4	16083889	16084009	GGGGGGACCCGTTGCGGCTTCCTCTGTCCCGGACGGGGACCTAGGTATGGGGCCGCCGTAATGGAAAGGATTCCTTAAACATACTCACCGCGGCGGGAGAGCTGAGAGCATGGCCAGGTG
4	36281595	36281715	AGTCAACACCAAACTGAATAACCACTATGTTGTGAGAAAGTGCTGGGCTAGCTGACTCGGATCATCTCCTAGAGTTTAGGAGAAATAACAATCACAAAGTTTGAATTTGCAAAACCTTTA
4	36281715	36281835	GGCTTTGCTGGCAGGAGAGAAAATACCACTTTTGGATCATAAAATGGATATGGAATACATGGGCTCAGGTAAACTGGGCCAAATATTGAAGCAGATTTGGAGACAAAACCAGATGCTAAA
4	36281835	36281955	GCAGGCACTCTTGGGTGATGACCTTTGTGAGGGGGCTGGTGGGGCCACTTGGATGGCCACTGTGGTCTTTCTGGGTCAGGAACTCAGCAGTGCCCTTCACCAGCTGCTGGAGCACACCTC
4	36283935	36284055	TTTGTATTTATTCTTTGTGTGTCCATGTATGTGTGTGTAGAAATCATTACTTTCATAGACTGCCTCATAAAAATAACTGAACATTTGGGGAGCACTGCTGCACTTCTAAAGAAAGAAGAA
4	36284055	36284175	AAGGAGATTTGTAATTTATGCGGCATGCATGATGAATGTACTCCACAGCAGACAATGTCCTCCATTCAAGATACCAAAGCAGCAGACATTGCTGCAAGAGGGGAACTAAATGTCATAGAA
4	36294774	36294894	AAAATATATTTTTTGTTTAGATCCAACCAGTTGACCCAGCTCTGGTGGCACATTTAAAAGCACAGCAAGATACTTTCTACTCAGTCCAATCCACAAGCCCTCTGATTCACATTCAGCACC
4	36294990	36295110	GAAGAGCAAGTGCCACAATAAATAGGATTACACCTTCGTATTTCAACCGGTGAGTAAGTTTCTAATATTGTAAACTGGCTTAATGTCAAACAAAGAAGCTTAGATGATTAAAACTTGCAG
4	36308441	36308561	CGAGAAGGAGAACAACTTCTTTTAAGATTTACTGGAAACATATTTGCTTCAAGTAAGTATAAAGAAATCTTTTTATATATTTTATTGGCTATAAGCCACAAGCTCTTCAGAAGAGTTTGC
4	36339091	36339211	GTGTTCCTTTCCCCCAATAGCATAAGAAATTAATCAACCGTCCACAGAGTACCAAAAGAGTTTCTAAGGATCCTGTAGGTGAGGAATATTTGCTTTGTCATCATTATAGTGCTTCCCCAC
4	39186508	39186628	ATCATATCTTTATGTTCTGATTGCTTTCAGAGCTGATTATATTGTGAAAATCTTTGATCGCCATGGTCAAAAAAGAAGTGAAATTAACTTACCTGGGTAAGTACAGAAGTAGATTTAAAA
4	39214532	39214652	TTTGTGAATTAAAACAGTTTTATATAAAGATCATATATATTTTTTAATAATGCATTTTTGTTTTTCAGCATTAAAATCCAAGACTTGGTTGACTTAAAAGACATGTATGTTATACTCAAC
4	39224872	39224992	TTTTTTTTTAGACTGGTGTCGTTCAGTATTTCTACATTGAAGACTGGCAATTCGTTAATGATTATCGACATCCTGTCAGTGTGAAAAAGATTTTTCCCGACCCAAATGGGACCAGATTAG
4	39232131	39232251	TTTTCTCATCAGAATTGCTTTTATTTGTAGGGAATAGAGGACTACAATCTTTTGGCAGGACACCTTGCCATGTTTACCAACGATTATAACCTGGCTCAGGACTTGTACCTTGCATCCAGC
4	39234725	39234845	TTTTGCTCATTTGAAATTAAGGTCTTTCTCTTCTTAACAGATGAGAAGGGATTTACAGCATTGGGACAGTGCTCTACAACTGGCAAAGCATTTGGCCCCAGACCAGATACCTTTTATATC
4	39234845	39234965	AAAAGAATATGCTATTCAGCTTGAATTCGCGTAAGTCTTTGTTTTTATACATTTCAGTCAGTAGCTAATGACTGCAAATATCTTCAGTTCGAAACTTCCATTAATGATAAGGCCCTCCAT
4	39240256	39240376	CACTCTTATTTTTTTTTCAGGGGTGATTATGTAAATGCTTTGGCTCATTATGAGAAAGGAATAACAGGTGATAATAAGGTAACCTTGGATAAAGATAAGATATGCCTAATTATGTCTGGG
4	39245318	39245438	TTTGGAGTGAACACAGTACTCATACTGTTCTCCTGGACCTACCTTTCCAGGGCAAAAGTTGGTGATCTTCTGCCCCACGTTTCTTCTCCTAAGATCCATTTGCAGTATGCCAAAGCCAAG
4	39272869	39272989	CCCACAGTGACCCTGGGCCATCATCAAGGAGTTGTTTATTTGGGGGAACAAAGCATGAATTGGGGCTAATCAATGACTATAAGAAGAGTAAAATATGTCATTTGTTTCAGATTCATGTTA
4	42892692	42892812	CTAACTGATGATTTAATAAGAACTAATAGTAATAGCTCTATGCAGGCATGCAGCATGCAGCGTGTTCACTGCCCTTTAAAGAATAAATAAGTCCTGTGAGAAAACTGTGACTGCTCTTAT
4	42892812	42892932	CCTACAAACTTGGTTCCACATTTTACCTCTAACCTCTGGTTTGGACAATGAATAGTAGAGACATGTCCACTGCTCAGGTCCTTTTCAATGCCCACCATTGGCTTCAAAGTTCAAGCCTTT
4	42892932	42893052	CATTTTCTTGCCCCATACATATTTTCAGATTCGCTGCATGCCACTTTCTTGCACTTGTCCTGTTAAAGAGTCCACCATGGCTATTTAATATTTAAAGGCTGAGATCATTTTGCGGGTTTT
4	42893052	42893172	AGTTTAAAGGTAACCATAGCACACACACACACATTTATTATTAATAGCAGAGACACACTGTAAGTCCTTGGGAATCTTCTTTCCTTTTGATGTTAGTTTCACAGGAGTGCTGCCATCACT
4	42893172	42893292	AGAATTGGCTCTGATATTGCTATCTGGCAAGTGGACTAGTGCAGTAACAACGGGTCCAGAATGCTGTAAACTGTTCATATGGGTGGAGGTGACCATGCTTAAAAGGGAGATGAAGCCAGA
4	47970797	47970917	TATAGTATTTCATCTATGGGACCTCTTTTTGGAAGGAAAAAAAAGGTATTGGAAATCCTTCAAAAATACAGTATGAGGCCAAGTGTGGTGGCTCACACCTGTAATACCAGCACTTTGGGA
4	47981354	47981474	AAATATAACTCTAATTATCGTTATCACTGGGTTCTTACCTTTGGTTGTTTAAGTAATATAACTTTGTCTTCTAGAAGTGGACGTCACTGGTGTATCCAAACAAACAGGGATATACGGTAA
4	47981474	47981594	ATCTTGACATTGTCAAAATCCAGGCCCTAATTTTTTAAAAATAATAAACATGCTGATTTTTTCCCTTTCCTCAAAGATACACAAATGGCTAGTTTTCAAAATTATTCCCAGGGAAATAAA
4	55346191	55346311	GGAGGGGCTCTGCGCGTCCCCGCCCCGCGCCGCGTCACCGACGTCCCGCTAGGCTGAGACCGGTGCGCCGCGCGCTAGTGGCCGCTCTTCCGCGGGCTAGCGGGCGGTGGGGGCGCCAGC
4	55369801	55369921	TGCTTATGAGATCTTCTTTTACCCTTTCAGGAGTGGTCATTCACTGTAACCACAGGATCCCATTTGGAGACTGGTTTGAATATGTTTCTTCCCCTAACTACTTAGCAGAGCTGATGATCT
4	55370110	55370230	AATGCAAACCAGGTGATGGTTTCAATGCCTAAGGACAGTGAAGTCTGGAGCCCAAAGTACAGTTTCAGCAAAGCTGTTTGAAACTCTCCATTCCATTTCTATACCCCACAAGTTTTCACT
4	55370230	55370350	GAATGAGCATGGCAGTGCCACTCAAGAAAATGAATCTCCAAAGTATCTTCAAAGAATAAATACTAATGGCAGATCTGCGATTTCTGGGTCCACTTTCTGAGATGCTTTCTAAAACCAACC
4	55370350	55370470	AACTGATAAAAAGTAGATGAGACTTCTCCAAGCTGCTTCACAAGCAAACTAACCGAAAAACCGAAAATATACAAACAGCTTCACACACACACACACACACACACACACACACACACACAC
4	55370470	55370590	ACAAAGGAAGATCATCAATGGCTGCGGTAGCCTAGTAGGAATGGACTATATAATAATATAGCAGGTGCTCAATAACTGTTTGTTGCATTTCAGTAAAAGCAGAATAACCTTTCAAAATAA
4	55370590	55370710	TAACAGGCTGGGTGCAATGGCTCACACCTGTTAATCCCAGCACTTCGGGAGGCCAAGGTGGGCAGTTCGCTTGGGCCCAAGAGTTCGAGACCAGCCTGGGCAACATGGTGAAACCCTATC
4	55370710	55370830	TCCGTGAAAAAATATGAAAATTAGCCAAGAGTGGTGGCACATGCCTGTAGTCCCAGATACTTGGGAGTGGGCTGAGATGGGAGAATCGCTTGAGCCCAGGAGGTCAAGGGTACAGTGAGC
4	55370830	55370950	CGAGGTCATGCCACTGCACTCCAGCCTGGCCTGGGCAACAGAGCAAGACCCTGTCTCAAAATAATAATAATATATAATTTTACACCAAAAGTTTCAGGAAAAAACGAGTTTGTTGGAGTT
4	55370950	55371070	AGTTTATACTTTCACATATCACCACAAAGATCTCCAGTTAAATAACTATCAATATCCATTTCCATTCATCTCCCCCTCAAATCATAGCCTAACAGAACACTTTGAAAGCTCTTTTATTTA
4	55371070	55371190	ATATTTTTTTACATCCTTTGAAGGGAGTGCTTCAAAAATGAAAGCATCAGAAGATAAAATATTTTTATATTTATGCATAGCAAGCCTTCGTGAACGGAAGTGACACACTCTGGATTGAAT
4	55371190	55371310	AATACTGTAGCCTCATTCATATGTAGTTATTCAAATTGGATTAATGTCTGTGTGAGTTTATTTGAACTAGCAGAAAGTATCTGAAGATATTCAGGAATAAAGTTTATACTTAAAATAGCT
4	55371310	55371430	TATGTTAAAGAAAATACCTGTGATTAATTCAGAGGGAAATAAATGCATGGTATAAAAGAAAACCAAAAACTTAAAAAATAATACTATAGCCTGAGCAACACATTAAAACTGCACACTTGT
4	55371430	55371550	GCAGCGTAAGATTCTCTGGCTTATTGGCTGAGGTGTTAAGTTTATTCCTTTTATGAAGATGTCCTATTACAGTCAGCTAAGCACTAAAGCTTTGCATTTATATGTACTTTGCTATGGGGG
4	55371550	55371670	AAAGAACCTTATGATTAATAAGACACATATCAAATGCATAGTCAATCATTCCCACCCCCATCCCTGGAGCTGTAACCCAAAACTGTTAAACTAAGATTCCTTTGTTTTTTTTGTTTTTTT
4	55371670	55371790	GAGATGGAGTCTCACTCTGTCGCCCAGACTGGAGTGCAGTGGTGGGATCCTGGCTCACTGCAACCTCCGCCTTCTGGGTTCCAGCGATTCTCCTCTGCCTCAGCCTCCCAAGTAGCTGGG
4	55371790	55371910	ATTACAGGCACATGCCACCATGCCCAGGTAATTGTTGTATTTTTAGTAGAGATAGAGTTTCACCATGTTGGCCAGGCTGGTCTCAAACTCCTGACCTCAGGTGATCCACCTGCTTCGGCC
4	55371910	55372030	TCCCAAAGTGCTGGGATTACAGGTGTAAGTCACTGCTCCCGGATGCATGTCAAGCACATTGGAAAGTTCTTACAACAATTCTGATGGAGGATTTTCTCTCCCATCAACCAAACACCACTT
4	55372030	55372150	AAGATTAACCTGTGGCTCAGTCTACTTAAATAAATGCCATATTTATTTTACTTATCATTTAGAATTTGCCATTCTCAGGAACAAAACTTTTTGTACATTGGAAATGGAAAACATTGCAGT
4	55372150	55372270	TTGGTCTTAATTTCCACATGAATATCAAGTGTAATTTTTAATAAATTATTTGGAGAAAAATGTATTTTATTTTAGCATGCAATTTTATGCCCAGGTTAGACTAGAGATTTGGCTGATGTT
4	55372270	55372390	CTGGAATCTCATTGTACTCTTAAGTAAAATAACGAGCATCCCATGACGCACCCTGTCAGGGGTTGTGAGAAAGCTGCAGTGTCCAGTTTCCCACCCCTGTTTCCTGCTGTCTCTCTCCCA
4	55372390	55372510	CTCATCCCTGTTTCTTACTCATCCCTTTTCCTTCTTTGCCCAAACATCATATTTCTAGGCAAAGATAAGAGAGGAGATAGTGATGTCCTGAAAGGGGTTCAGAACAACGTAGCATGGCCT
4	55372510	55372630	TTGGTGAAAGCGTCACCGATGGGAAATAATTGAGAATTGTGCAGTGCTTGCAGCGTCAGAATCAGCACTGTTTTTTGTGTTGGTGAAAATATTCCATGTGCGTAAAGGGAGAGCATCAGG
4	55372630	55372750	GACTTTGCAAATTCTTCACAAGGACCCAGAAATAGCTTAAAGATTCATGGTTTTCCTGTTGGCTTAAATAGCCTTAATCTTTCATTTTCTACTACCATTAAGTCGGGGAAATGACATTGA
4	55372750	55372870	ACTACCTCATTAGCAGCCTTCCCTTGATTAACTACTGACTAAAAGTGTGCTGAAAATGGCCTTTGTTTTTGTGAAGCTCATCCTATACACTAACATTTGCTTAACCATGGATTATTTTGT
4	55372870	55372990	CTCTACAAAGCTGTGCCCTGTATTCGATTTTTACTTCAATGAGTGGTTATTGCTAGAATTCCTACAAAAAAAAAAAAAACCGTTGCAGATATTTTTGTATGTAGCTTAATAGATATTTAG
4	55372990	55373110	TTTAAGGAGACTGCAACATTTGCATAAGGTGCCTAAAAACTCAAGAACCATTGATAAGTGAGATCACTCAAAATGAGCTGATATATTAAAGAAGACCTTAAAACAGTAAATGAGCAAGTC
4	55373110	55373230	GAATTTCTTTACCCCTGTAACCTGTCTAAGCAACTTCTGCCCACTCTTTCACATTACTTATTGGGGGGAAAAAAAACAACATTCAACTGGTTTTTCATAAATACATTAGTCTAATCTAAG
4	56908154	56908274	GTAGTCGGAGAAGGAGCGGCGACTCAGGGTCGCCCGCCCCTCCTCACCGAGGAAGGCCGGTAAGTGGGGCGCTGGGCTGGGGGCTCGGTCAGGGTGGGGGAGGGCCGCCCGGGCGGCGGC
4	56927535	56927655	ATATGAATTTGAGAATGTTTGAGATGAATTTTCATAAATGTCAATTTCCGTTTTTCTACTATGCATTCCATTGGACCAGTGGGGTATGGATACCATTTGGTAATATTTACTAGAGTGTGA
4	56931105	56931225	TCTCCTCCCATGGAGGTGGTCCAGAAGGAACCTGTTAAGATAGAGCTGTCTCCTCCCATAGAGGTGGTCCAGAAGGAGCCTGTTCAGATGGAGTTGTCTCCTCCCATGGGGGTGGTTCAG
4	82705411	82705531	GGCTGCAAGACACAAGCAGGGACAACGTCAACAATGGTCCCTGAGCTTTCAAACACCCCCCATGCTTTTTCTCTCCTGAACAGGGACACACGTGAAATGGTGTCAGGGGGGAAAGCTGCA
4	82798510	82798630	CCCCGCGTCGGTGGCCGGGCCTGGCATGGCTGGGCGAGGTGGGCGCCCGCAGCAGCGGCAGGCAGGCAGGCGCTCTGCCCGAGCGGAGCTCGAGGGTGGGGGCGGGGGCTTCTGCCTTTT
4	82798630	82798750	AGGGGGGAATTCTCCGCACGTCCAGTCCCCTCCTTCCAGCCCTTCTCCCGGGCTCCTGCGCTCTTCCCCAGGGTCTTAGCGTGGCCTAGGGATGCAGATCTTGGCGGCCGGCGTCTGTTG
4	82798750	82798870	CTGGCGTATCCCCCATATGGCTGCCCGGGCTGAACTCGGCCGCGAGAAAGAGGAGGCGCGCGCGGGGCGGGAGGGGCGCGCGGCCGGGGAGGAGGAGCTGTGAAAATGGAACGGGGCCGG
4	87608541	87608661	GGACAGTGGGCCACTTTCAGTCTTCAAAGAGAAAGATAAGAAATTCTGGATTTTCAAAATCCTTTTGAAGCCTTTTAAGGTAAGATGAAATATCCTTTTTACTCAGAACCAACTGATTCA
4	87610820	87610940	TAGTACTATGATTTTCCCTTTACTTTATAAGTAATTTTGTGCTGTTCCTTTTTTATACAGCCATTGATTATTATTATTCCTAAAGAAAATGAAGATAATTACATATTTTTGCATTTGGGC
4	87614329	87614449	TAGCAGCAATAGCAGTGATAGTAGTGACAGCAGTGACAGTGACAGCAGTGATAGCAACAGTAGCAGTGATAGTGACAGCAGTGACAGTGACAGCAGTGATAGCAGTGACAGTGATAGTAG
4	87614969	87615089	AGCAGTGACAGCAGTGATAGTAGTGACAGCAGCAACAGCAGTGATAGCAACGACAGCAGCAATAGCAGTGACAGCAGTGATAGCAGCAACAGCAGTGATAGCAGCAACAGCAGTGATAGC
4	87615089	87615209	AGTGATAGCAGTGACAGCAGTGATAGCGACAGCAGCAATAGCAGTGACAGCAGTAATAGTAGTGACAGCAGCGATAGCAGCAACAGCAGTGATAGCAGCGACAGCAGCGATAGCAGTGAC
4	87615422	87615542	AGTGATAGCAGTGAAAGCAGTAATAGTAGTGACAACAGCAATAGCAGTGACAGCAGCAACAGCAGTGACAGCAGTGATAGCAGTGACAGCAGTAATAGTAGTGACAGCAGCAATAGCAGT
4	87615542	87615662	GACAGCAGCAACAGCAGTGACAGCAGTGATAGCAATAGCAGCGACAGCAGTGACAGCAGCAACAGCAGCGATAGCAGTGACAGCAGTGATAGCAGTGACAGCAGTGACAGCAGTGATAGC
4	87615662	87615782	AGCAACAGCAGTGATAGCAGTGACAGCAGTGACAGCAGTGATAGCAGTAATAGTAGTGACAGCAGCAATAGCAGTGACAGCAGCAACAGCAGTGACAGCAGCGATAGCAGTGACAGCAGC
4	87615782	87615902	GATAGCAGTGACAGCAGCGATAGCAGTGACAGCAGTGACAGCAGCAATAGCAGTGACAGCAGTGACAGCAGCGACAGCAGTGATAGCAGTGACAGCAGTGACAGCAGCGACAGCAGTGAT
4	87615902	87616022	AGCAGTGAAAGCAGTGATAGCAGTGACAGCAGCAATAGCAGTGACAGCAGCGATAGCAGCGACAGCAGCGACAGCAGCGATAGCAGTGACAGCAGCGATAGCAGTGACAGCAGTGACAGC
4	87616022	87616142	AGCAATAGCAGTGACAGCAGTGACAGCAGCGACAGCAGTGATAGCAGTGACAGCAGCAACAGCAGTGACAGCAGTGACAGCAGTGAAAGCAGCGACAGCAGTGACAGCAGCGACAGCAGT
4	87616142	87616262	GACAGCAGCGATAGCAGCGACAGCAGCGACAGCAGCGATAGCAGTGACAGCAGCAATAGCAGTGATAGCAGCGACAGCAGTGATAGCAGTGACAGCAGCGACAGCAGCGATAGCAGCGAC
4	87616262	87616382	AGCAGCGATAGTAGTGATAGCAGTGACAGCAGTGACAGCAGCGACAGCAGTGACAGCAGCGACAGCAGTGACAGCAGCGACAGCAGTGACAGCAATGAAAGCAGCGACAGCAGTGACAGC
4	92303935	92304055	GGCGCAACCCCCCCGCCACCGCGCCCCAGCAAACCGGCTCCCCGGGCCCGCCTCGCCAAGCTGCGTTCCGCGCCTCACGCAGAAAGGGAATTTTCTCTGCATTACTATCTGCATTACCTT
4	92304055	92304175	GAAGTTCACTTTTTCTACCCCTCTTGGAGAGGGCTTTTTTCCCCCCTCCCTGGTGGAATCTGGCTGCTCCGTTTGGAATCTCCTAATCTTTCCTTTCCACTTAGATTCTGGCAGCGAAGA
4	92304175	92304295	CCAGTGATTCTCTGCGGGCTGTAGGGGCGGGGGCGGGGGTCTTTTTTGGTCCGAGAGGGTGCGGGGAAGGGGGCACATCCGGCGTGAGGGGGGTGTTGGAAGTTGCAGCGGAGCTGGGAC
4	92304295	92304415	CGGAGACCCGCGGCCCCCGCGCAGCGATGGGTCTGATCTGAGCCCCAGCCTCTCCCCCTGCCCAAGAGCAGTAGAGGCTGGATATATTTTTCAAAAGCCAAACTGCAAACAACTCTGGCG
4	92304415	92304535	ATGCCAAAATTCCCCTCCAAGTGACACGGCTTTGCGAAGGAGGTTTCCTCAGGCTGGGCTCTTTCTGTCATTCCCTTCTGCCTTTCTCGGCGACGATAAAAGGCTTTGCTCTGGCAATAG
4	92304535	92304655	GAATTTAGAAAAAAAGAAAAAGCTGCGCTAAACTCCACCGTGACCTCAAACTCTTTGGACTGTTTGAAAAAAAAAAAATTGGAAGAAAATCCATCCTCCAAGAGAATCGGCATAGGAGGA
4	92304655	92304775	GATGGAAGTTTTCCCCTTTCTCTTGGTTTTGTCCGTCTGGTGGTCTCGAACCTGGGACTCGGCGAATGCGGATTCGATCATTCACATCGGTAAGAAAGTGTTGGTGCAGCTCGTGGTTAC
4	93110687	93110807	TTATGCCTTCCTTCTGTACAATAATTCACAGGTATTTTGATGGGCTTTTGATGTTTCCAGATATCCGTGGAATACAGGAGTTCTTGGACAAAGTCTCTCAGCAGGGAATGGATGTTGCAC
4	93224553	93224673	TCCTTATTCCTGATGACTGGTGTCAATGATTCTAATGATCACTTTCTAATGTCTTTTCAGATTTCCAACCTTTACATATATGACACGGTGCTTCTGCTTGCTAATGCTTTTCATAAGAAG
4	93422700	93422820	TAAAGAATTAATCTTTGCTTTTAGGGAGCACTATAGATTGACATCAGAAATTTCTCTTATTTCCATGTAGGAAGAACCTTTTGTGATGGTCTCTGAAAATGTCTTGGGTAAGCCGAAGAA
4	93455641	93455761	TTTCTCTTTCAATTTCTCAGAGAGCCGACATAGGGATTTCTGCTTTAACCATCACTCCAGATCGTGAAAATGTGGTGGACTTTACGACACGTTACATGGACTACTCAGTGGGGGTACTAC
4	93626218	93626338	AATTCCAACTTTAAACCCTATTTCTTCTTTTGTTCTTCATTTTTTCACAGGTAAAATATGGAAATTATGCTTTCGTATGGGATGCAGCTGTATTGGAATATGTGGCTATCAATGACCCAG
4	93828732	93828852	GCGCAGCGCCTTCAGCAACCGGAGAAGCATAGTTGCACGCGACCTGGTGTGTGATCTCCGAGTGGGTGGGGGAGGGTCGAGGAGGGAAAAAAAAATAAGACGTTGCAGAAGAGACCCGGA
4	99574768	99574888	GAGTCTGACCTTTCCCCAAAGATAAACATGATTGTTGCAGGTTCTGAAGAGGGTCACTCCCTCACTGGCTGCCATTGAAAGAGTCCACTTCTCAGTGACTCCTAGCTGGGCACTGGATGC
4	99583466	99583586	AACTTGGAAGCTCTGCAAAGACCTACGCTCCTTCATCTAATCCATGGAAAGGTAAAGGGGCGTTTAGATTCCACAACTTTTTCTCCAACTTCATATTTTTCTTCCCTTCAGTAGATATTA
4	99591164	99591284	GCCACTTCTCACTAGAATTCAAATGGCCCACAAGGAATCCCAAGCATTATGCCCTTGCCTTTCTTTTTAGGTAGATATCTCTGGAAATTGTAAAGTGACCTACCAGGCTCATCAAGACAA
4	99601550	99601670	TCCTTGGAAATATTTAAATGTCTTGGTAACCTATTTTATCCCTGTTTGGTTAATAGAGTAAGTTCAAAGGTTCTATTGGTAGCAGTGACATCAGAGAAACTGTTATGATCATCACTGGGA
4	99606667	99606787	GACCCAAGAATAAAGCCAGTCTCACCCAAGTCTTCTTCAATGTATGGTCATGCATATATCTAAGGTATATGATTTTTCAGGCAGTAGTGGAAGCTAAGAAGTTAATCCTGGGAGGACTTG
4	102868953	102869073	GGCCCGCCGCCCCGCCCGCCGCCCAGGCCGAGGCCGCCAGTGCCCGCCGGCCGCTTCCGCTCCCGGCGCAGGCGCGGCAGCTTGGCCAGAGCGGAGGGGGCTCGGGAGAGGAGTGGACGC
4	102869291	102869411	GGCACGTGATCCCCGCGCGCAGAGGAAGGTGGGCGCGCGCCGACGCAGCTGCCTGGGGAACGCCTGTGAGGCAGTCTCCGGGTGCTTGATGCCCCAGGGTCTTTTGTCCTCGGAGTTGTC
4	102869411	102869531	TCCGGTGTCATTCCGTGGCAAGATACCAGGTTTTTGCAGAGAAGGTGCTGAGTTGGGAACAGGCCAGTCTCTTTCATCTCCTGTCCTGCTCATCGCTCTCTGTAGCGTACTTGTTTATTT
4	102874489	102874609	TATTAAAATATTTTAAAAAGGAAATTTGGGCACACACAAAGGGAGAACACCATGTGAAGATGGAGGCAGAGATTGGGGTGATAGACCTACAAGCTAAGGGACACCACAGCTTCTCCCTCA
4	102874609	102874729	GATCCTCCAGAAAGAATCAACCATGCTGACACCTTGATTTTGGACTTCTCGCCACTAGAACTGTGAGTGAATACGTTTCTGTTGTTTTAAGCTAAAAAAGAAAACGAAAATGCAAGCACG
4	102882660	102882780	AGGTTACCAGTGTGTCTTAGAAACAGCATTTTACATTTTACTTAATTTTAATTTATTTACATGTGAATAGCCACATGTGTTTGTTTTGTTTTGTTTTGTTTTTGAGACAGAGTCTTGCTC
4	102882780	102882900	TTGTCACCCAGGCTGGAGTGCAATGGCATGATCTCGGCTCACTGCAACCCCTGCCTCCTGAATTCAAGCGATTCTCCTGCCTCAGCCTCCCAGGTAGCTGGAATTACAGGCGCCTGCCAC
4	102887260	102887380	TTCTGAGAGCATTTCACAAATGTTTCTACCTAATGAATCATATTTTAAAAATAACACTTGTAATTCTTTTTTCTTTTTAGTTTCCTGCCTGCGATGGTTCACATAATAAACACAATGAAT
4	102887380	102887500	TGACAGGAGATAATGTGGGTCCACTAATACTGAAGAAGAAAGAAGTATAATAATAATAACAATATTTTCTCATTCTTTGTGTATAGAAAATTTTAAAATGGTGGTCTTAATTATTACTAC
4	109848046	109848166	TGCAAGATACACTTGAAGGTTAAGTAACTACAGATCTCAGCTAATCCCGTGTAATCTGCTGTTACTAAATGGCTGTTTGTATTCCAGGCATACCAGGTTCTGAATGCTTAGGATTCGGTT
4	109870732	109870852	GTGGAATCTCAGGTGACTTTTAAAAGTGAAGGTTCCAGACCAGAGTATTATTGCTAAGGTTCTGCAGCTCAGGTGCATGTGAGCTACAAAACTAGCATCTAAGGGTATAATTGACCCTAG
4	112315803	112315923	GTTCTTCTAAATCAGGAATGGATTGAAATCTAATGAACCGAAACTTTGGGTAAGTTTTCATATGAAACTTTTGAGTTAAGTTATTTTTTCCTAACTACATAGCAATACGTAGTCATTGTA
4	112377627	112377747	TAATTGATGATGCTTCAGTTAATCATCTTTCCCTCTCTTTTGTTCACCAGGTACTTCGGCCTTCAAGGGGCTCCTTTATTGAGAATCAATGTCTTCTCCTAGGTAATTGATCACCCTAGA
4	112425614	112425734	GCAAGGCTATATCTCTGATAATTCAAGGGAATTTTCATCTTTTCTTTTAGGTACCTGGCTGTACAGAAATGAAAGTGACAAGGTCCTGGTGCAGTCGGTCTGTATACAGATCAGAGGGCA
4	112430387	112430507	TCCTGATTCACTTGCAGTTTTCAATTCAATATCTGATTTGGTATTTGGTATTTTTCCCAGAATATCCGTGGCACGTGTTTATTGTCCTACAGTAGTTCAAATGACTGTCCTCCAGAATTG
4	112438418	112438538	TCTCTTACTCCATAGTAAGTAAGACCACTTTTGCATTTTGTTGTGTGGATTTTCTTTGTTCATAGGTATGTTGGGAAAGACTATAAGGAGCAGAAGGGGCTCTGGCACCACTTCACTGAT
4	121833335	121833455	ACCCAGGAGTGAACTTCAGCAAAACTGAACTGGCCTGTTAGGGTCAGTGTATTCATGGGTCTGTAATATAATAGTAGAGGCGCACATTTATGTGTGGGAATACATGAAAGTATTATATGT
4	121843901	121844021	AGAATTCTTTTATATTTTTACTCACCTCAGAATCACAGCTGCTAAAGCTAACAACAGCAGAATTTTTATCCACATCAAGTAAATCTATTGGAACATCACTCTATAGTCAATATTAAAAAA
4	121855514	121855634	ACAGTAGGGGGTCCAGGAACTTCAACTGCATACATCACATCAGATCCCTGAAGGAGAAGTATTTAAAAACTGAAACAGAATACAAACTGAAAATAATAGAGGCATTCATGAATAACATCA
4	121863198	121863318	TCACAAAGCTATACTTACTGCTGCTTCTCCTTTCTTCATGCCAAAGCACATAACTACCCCATCATGATCTCCAATAACCACCTGTAATAGATGGAAGATAATCTAAAATTACTATTATTA
4	121870300	121870420	AAATCAGATCCATGATGACTACGCGGAGGGGCTAAGCAGCGCCGGACAAGAACAGGAGGGACAGAGGCTTCGGGCCCGCAGGCCTCCGACCCAGTCAGAAGGCTGCCCGCGCCCCTCAAA
4	121870420	121870540	AGCCAGCCCCAGCTACCGCGCCTAGGTCCTGGGCTGCACAGGCGGGGCGACAGGGCAGTGGCGTCCTGCGTGACGTCAGTACGCTGCTGCGAGGGGCTCCTGGAAGAAGATGAAGGCCCG
4	122732805	122732925	GCTGTCCCAGCCAGAATCGCGTCTGGCCGGTGGGAAGCCGGGAACTCCAGCCCCCTGTAGGAGAGGAGAAAGGAGCGAGGTTAGTAGTGAGGTGCTTCCGCTGACTGCTAAGCTAAGTCT
4	122923027	122923147	GATTACGGCGCAGGGGCGGACCCTCGCTGACTTCTGCCCCGGAAGTTTTTCTCTCAGTTGAAGCGCGCACATTGAGTCGGCTTTTCTACTGCTTCGGCTAGGGTACCTTGTGACCATGTC
4	122926500	122926620	TAGATTTGCACCTCATATAAGAAGGAAAAGAAATGTGTTGGGGAGTTGTTTTGTAGTGACAGAATAATGTAAATCATATGGGTACCTTATGGTTTTCCTTTCCTTGATTTAATTTCTTTT
4	122927583	122927703	TTAACTTCTGTTACAAAGTAGTACAAAAATAATTTTCTTTTCCTTCATAGTAGATGACAAAATTCCTAAAACATTCCAGAATTCCCTTATTCATCTTGGACTCAACACTATGAAGTCTGC
4	122935643	122935763	GAACTTGTATGACAACATTTATAAGAAACCTAGTAATGGTGAATCTAGTGTTTTCTACTTTTTCTTCCAGGAATTCCTGCCCCTAGAGGAGTGTTACTTTATGGTCCTCCAGGTACTGGA
4	123028135	123028255	CTCTGTTTGTCCTGGCAAAACTTATATTTGGAAAATGTTCTATTTTTCAGGTATCCTGGTCAGATATAGGAGGACTGGAAAGTATCAAACTGAAGTTGGAACAGGCTGTGGAATGGCCCT
4	123056356	123056476	ACACTGAACAGTTGTTTTCTTTTCATGCAGGGGCCTGAATTAATGAATAAATATGTTGGTGAATCTGAAAGAGCAGTTAGAGAGGTAAGAAATTGTGCCTTTAGTGGCACTCAGCACAGG
4	123313837	123313957	TACTGATTGTTTTCTACCTCCTTTTATTTACTTATTTTTTAAAATTTCAGATTGTAGCTGTCTGCAGAGAGGCAGCTCTTCTGGCTCTGGAAGAAGACATTCAAGCCAATCTCATCATGA
4	123313991	123314111	ACCTAGAATTCCTGAGTCATTGAGACGTTTTTATGAAGATTATCAAGAGAAGAGTGGGCTGCATACACTCTGAGAAAATATATATATTCAAGATGCTGAAAATCCTTTCCAGAGAAAATT
4	127880862	127880982	CCTATCCGGAGCGATCCATCTCGTTACGTCACCACCAGCCTAGCTCGGACGGCAAGCGGCGGGAGATTTTCAAAATGGGAGCCCAGAGGCACCGCCCAGGCCTCGGAAGGTGTCAGGGAG
4	127880982	127881102	AACTTTCCGTGGTTTCAGCGTCGTCGCCTGGAGCGGCGGTTTAGAGAGCCGAGCCTGATGGGCGCCAAGGCCGGCTGGCTGCTTGGAGCGCTGCCTCGAAGGGACTGCGTGAAGGAAGCT
4	127892294	127892414	CAATAAATAGATAAAACTGTATGTCAGGTCAACACTTTCTTCCCTAATGTTAAGTATTTTTTTTCCTTAGAAAAATACTGGCGAAAATATCAATATGCTTCCAGGTTTGTACAGCTTGTA
4	127894912	127895032	TGCTGAGGAATAATATCTTCCTGTCCTTTATTCTTTGTAGATGGTTACAAATGAAGGACTTGGTCTTACAACTACAGCTTCTGGAACAGACATCTCTTCTAATAGTCTAAAAGATTGTCT
4	127896760	127896880	TTTCTGTGCCTGTTCTTACCCATGCTTATTATTTTTCTAGTTAACTAGTGGAGCTGTGTGGGTTCAGTTTAATGATGGGTCCCAGTTGGTTGTGCAGGCAGGAGTGTCTTCTATCAGTTA
4	127898358	127898478	TATAATGTGCTTTTTGGGACTCTCATGAGAACCAAGTAATTCAGTTACGATTTTGTCTTTTTTTCTTTTGCTTCACTTAGGTATGGAGAAAATGAAAAATTACCAGACTACATCAAACAG
4	127921466	127921586	TGTTGAGTGCTTACAAGTATATTTTCTATAATTGCAATGTCAGGGTACCTGGCTTACCTGAGGTTTTGGTCCTAGAATTTTTGAATATAGAGTATAGGACATAAGATTGCAGACTGGATA
4	127949808	127949928	GGAGATATGGCCATATGGACATCATCACTACAGAAAACCCTGTGAAGAAGCAAACTAGGTTATTTATACTTATAATAATTTAATCATTATTACAGATACAATTTTCTGAACCGTGGCATG
4	127957539	127957659	TAGATCTCCATCGGCTCTTATAATGCTCTTCAGTCTCTAAAATGTCCCATTCTCTAGGTGTAAAGAAGAAAAAAGTAGTATAAATTTATCTCATTACATGTGGATCTTAAGTGTCAACAG
4	127965171	127965291	GCGACACCTGCTTTCTCCCATCCCGGGTGGCGTGAAGCTGGCAAAACAAGCCTGTAAGTGCGCGTGCGCACCTGACGGTCAGACGTAGGCGGAACGCCCCGAGGTCATAGGCGGGGTCAC
4	127965798	127965918	AATGGGGGCGAGCGCGCGGGCAGTCCCTTCCCCCCGTGAAAGGTAGAGGTGGCTTCCAGCTCTCTTCTCTAGCTCGGCTAAATGCAAAGGCGCCTTACCTGGAGGGCTTGTCAGAGCCAG
4	154744133	154744253	CTGAGCCGGTCGCCAGGCCTCGCTGTCCTCCTTTGCCTTCCTCTCTCCTCAGCGGCCGTACTTTGCGCCGTACCTCACCTGGCCTGCAGGTGAGCAGCAGCGCAGCACCCCTGCCCGGCG
4	154748920	154749040	GATATATGTGATTCTTCTTGGGTTTAGCCACCTTTCCTAATTTTCCAATATTTTATTTTCCAGTTTTGTGAGACTGTGAAGATAATTATTCGTGATCAGAGAAGTGTTCTTGCTTCAGCA
4	186191526	186191646	CAGTGCAATCACTACGCCCTGGGGCCCGGAAACCGTTTTCCGGTCTTTCGCTTTCGGCTGGGGCGTGGAGGCCGCGGTGCTGCGTAGGCCGGGCCGGGCGCAGGAACAGCCCCGTGGCGC
4	186191646	186191766	CCTCTCTGGCCGCCGCCCGGGCGGGAAACGTCGTTCCGGGGACCGGGCGACCCCGCAGCGGGGAGCGCGCCAGGTCCGCGCGGGGAAGTGGGCGGTGTGCGGCCGGCACCGCCTCGCACC
4	186191766	186191886	ACGCCCCCGCGGGCCCGCACTTTCCCGGAGTGCACCCCGCGGCCGCCAGCCGGGGCGATGGCGGGGCTCTGGCTGGGGCTCGTGTGGCAGAAGCTGCTGCTGTGGGGCGCGGCGAGTGCC
4	186197472	186197592	TAAACACGAGATAACTAACGTGCGTGAATTGAATGGTTGCTTCTCACCCATATTTTATAGAAACAGCTATGGGGAAGAATATTGGTGCTCAAAGTAATGATGATTCCGAGTATGTCCGTG
4	186198886	186199006	GTACTAAAGAAGTGCTCAAGAAATACACATTTCTGATACAACAGCTGATGTATTTTTATCCCATTTATAGAATGAGTGAGATGATATTTCGAAGAATAAAGATGCCCTGGCTTTGGCTTG
4	186199006	186199126	ATCTCTGGTACCTTATGTTTAAAGAAGGATGGGAACACAAAAAGAGCCTTCAGATCCTACATACTTTTACCAACAGTGTAAGTCCCTGACTTTTACAATTGTGGTAAAATAGACATAACA
4	186210398	186210518	CAGGACCTCTTGTTTCTCACATTTGGGGTAAATCTATAACTAAAGCGATGGTATCTACATTAATTTGAAGGTCAAAAGTTTGCTGTGATGGAAGAAAAGACCATTCTTTCGTGCATCCTG
5	218250	218370	TGCGCAGGCGCGGTATCCCCCCTCCCCCGCCAGCTCGACCCCGGTGTGGTGCGCAGGCGCAGTCTGCGCAGGGACTGGCGGGACTGCGCGGCGGCAACAGCAGACATGTCGGGGGTCCGG
5	254362	254482	TAAGAAACGTGATGGTGTTTCTGGCCTCAGGTGCGGATTGATGAGTACGATTACTCCAAGCCCATCCAGGGGCAACAGAAGAAGCCCTTTGAGGAGCACTGGAGGAAGCACACCCTGTCC
5	254482	254602	TATGTGGACGTTGGCACTGGGAAGGTCAGTGTGGAGCTCGTTCTCACCACAGCCCAGCACCCACACGGCCCCGCCCAGGCCTGCGGGCTGGCCTTGCTGATGGTGAACGGGGAAGAGCAG
5	14871433	14871553	GGGAATTTCACCATAGTCCCCGCCGTGGGCTGACCCCACACACATCTGCTGCCGCGAGGGGACTCTGCGGGGAGGCGAGGGGCGACGGGGCGACGGGGCGAGCGGGGCGCGGGCCGACAG
5	14871553	14871673	AGGCCGCGGGCGGCGGGGCCTCGGGCGCGGCGGCGGCGGCTCCTCCTCGCGGCTGCGGCGCCTTCTCCGAGCGCGGCTGCTCTAGCAGGGGATCCGCAAGCTCAAGTCCATCCCTGCTGC
5	14871673	14871793	CCTCCCACACAACAAAGATCTGCCGGGAAAAAAAAGAGGAGGGACGGCGGCGGCGGCGGCGGCGGCAGAAGGTTCTGCTGACAGCGGCTCCATTATAAGCGCTCTGGGGCCCGGAAATAA
5	37125397	37125517	TAATGCTGAATTCTGAGAAATTTAACAAGCAAGACATCATTTGCTTTTAAATTTGTTAAGCAGATAAGATATATCATGACTAAACACTATTTATCCGGAAATATTTTGCCCCATCTTCAA
5	37139288	37139408	ATCTACACCCAACTTTAAAGAAAATTGTGAATTAACTCTTAAGATATTTACCTCTCACACAATTCATCACTGCTATTCATACCTAAAAAAAAAATCATTATTAATAAAAATTTTGGGTTT
5	37142462	37142582	TATGGGTCAAAAAACGCACTAATCCAGAGTATATATTACAATTAAAATAAAATAGTAGAGGAAAAAAGATCACATGGAAAAGACAATTGCCACTATTTCCAACTGGCAACCCAGATATTA
5	37157274	37157394	TTCAGGAGAGGGTCATGCTATACCTCTTGGCTGTTTACCTTTGTTCTGCTGTATGTCTGATGGTGTAGGTGAGGTGACACTAGGCTCCTTCACTTCTGTAATGCCTGCTCTCAAGCTTTT
5	37157394	37157514	TCCATCCAGACAAGCTGGAGTTACTTCTGCAGGTTTAGAAAATAAATCCATAGAGGAATTGGCTGATTCTATCAAGACTATGAAAAGCATTCAAAGACTGATTCTAAACTTCTAAATAAG
5	37157784	37157904	ATTTGAAGGCTCTTCTCTCACAGGTAATTCCTGTAGAAGATCATTAGCTTCAATGTCAATCACATTTATATAAGTATGTCCAACCTGAGCCAAAACACATAAAACCAAAGAGGGTTACAT
5	37158391	37158511	TAAACTGCTCCAAATCATCAGCTTTGTATGAACAAGTTAGCAACAAACAACATAAATTGTACTTCTTGAAATCTAAGTAGAAGTGACATGGGTATAAATAATTAAAGCACATTCTATTCT
5	37162550	37162670	TCATCTTGTAGCATTTCTTAAATATAATAAAACATTGGAAGTAATCATTGAGAAGCTAACAGATTACCAGGAGCCCAGCAGCACAGTACCTAACTCAATGGAAGTAAAATATGGGGTGTC
5	37164246	37164366	ATTACATTAATCATACACATACATACCAAAAGGAACGTCGAAGTCATCCAAAGGATGGGAACCACAATGTTCTTGTTGTTCCTAAATGAATTCCCACAGGATTACTCTATGATTAACTCA
5	37165635	37165755	TTTTCTTGCAGCTCTTTCTCAGCTCTTCTTCTTTGCCTGTTAAACATAATAGCATAAAACATACTTTTACAACTATAGCAACATTTGCTTTTCATTTATCATGCTATATAGGGATACAGT
5	37179344	37179464	CTATTTATTGACTTACTTCTTCTAACTGCTGTGGTAAAGTCATCATGCAAATGGCAAGACTGGGACTTCTGAAACCTCCAACAGATTCTTCAATGTCTTCTAGCGATAAGTGAAGATGAA
5	37180107	37180227	AGTATTATGAGTGATGGAAATAATATCATCATTGATTTCTTTTATATCAGGATTTTTTGCTTCAGTTGGCATTCTACTGAAAAAAATGCAGCAACTAAAATTACAACTATTCTTGGAGAT
5	37195927	37196047	TCCTTTACAGTAATTAAGTAATGACTGAGGAAAAGGACTCAGTGAAGGAAGGGATCCTTTCATTCGAATCTAAAAGTAAAGAATAACCGAACATGTTAATTATCAGCTGTATAAATCACT
5	37205375	37205495	TAAAACACACTGCAGTTTTTCCTGAAAAATCTGTGCTGGAGTCATACGGAGTGGTAGATTCAGACTCTTTTTCTTGGACCTGAAATGACATCAAATTAAGGGAAATGAATCCAAATTTTG
5	37221445	37221565	GAAAGATAATAGCGTATCTGAAGAAAATACGTCCTTCTTCCTCCTGAAACAAGAAGTAAGCTCACCTTAAAAGTATGTAAGCAAAGGAATGCCCTTGGTGTAGTGCTCAATTGACGGGAG
5	37227432	37227552	TATCTGTAATTCTATTATAAGCAATTAAAAATTCTATAGACAACTGTATACAATTCAAGGACATTATTGTCAGTAAAGTTTTAAATTTGAAAAGAAAAAGGCAACTTTCCCCAATGATAT
5	37243059	37243179	TAACTTCAGGCATTCCCCAGAATAAAAAGTAAATGAACACAGGCAGCAGTCTCCAAATAACTGTAGATAAATTTAATATACTTTAGTATAAAATTAATCTGAAAATAAATCAAGATACTA
5	37247688	37247808	TTATCTCCATGTTTGTTAAGCTATCAATGACCAATTAAGTAAAACAGTCCCAAGATTCTGTAAACAATAATAGTAATAAAATATAAATGATGCATAATATTCACTGGGCATTTTTTTTTT
5	37249176	37249296	GGACGCCCGGGTCCGGGGAGCTTACGAGGAGGCCAGGATCGCGGGGTAAGGAATCCGCGGGCAGTTACCTCCGCCAGGGGCAGGGTCCGGCCAGTCAGGCGCGAGAAGGCTAGGCGAGGC
5	64768899	64769019	GAGTACATTGGAATAACCCTTCTCAGGGTTAGCGGTGCTCGGGTCCGGTAACAACATGGCGGCGTCCGTGAGGGGCTCCTTTGGGCAGGGGTAGTGTTTGGTGTCCCTGTCTTGCGTGAT
5	64769019	64769139	ATTGACAAACTGAAGCTTTCCTGCACCACTGGACTTAAGGAAGAGTGTACTCGTAGGCGGACAGCTTTAGTGGCCGGCCGGCCGCTCTCATCCCCCGTAAGGAGCAGAGTCCTTTGTACT
5	64781909	64782029	TTTTTTTTCAGCTTATTATGACAATACCATTTTTCATAGAGTTGTGCCTGGTTTCATAGTCCAAGGCGGAGATCCTACTGGCACAGGGAGTGGTGGAGAGTCTATCTATGGAGCGCCATT
5	64801231	64801351	TTTGGGTTACAAAATAATTGTGTTAGTTTTACCTTGAAACTAAAATTTGTTTTGCTTATTTTTTTTATAGTGAAAAAGGTGATGCACCAGATTTAGTTGATGTAAGTATTTATTTTGGTA
5	64804158	64804278	ATGCAATAGATCTCTAGAAATGAAAGGGGAAATTGAGCACCTGGCAAATACTCATTTTCCATTTCTACAGGATGGAGAAGATGAAAGTGCAGAGCATGATGAATATATTGATGGTGATGA
5	64971682	64971802	AATATTCTACTATTCTTTAGAGGAAGAAGCCCCTCCAGATGGTGCTGTTGCCGAATACAGAAGAGAAAAGCAAAAGTATGAAGCTTTGAGGAAGCAACAGTCAAAGAAGGGAACTTCCCG
5	65018069	65018189	GTTTCATTATGTCGATGATAGTAGAGTATAGAATTTCTACTGTAAGTTCCCATGCAAGAAATCACTGAACCATCTCTCTCCCTATTTAGGATGTCACATGTACTTCAGTTTGAGGATAAA
5	69415131	69415251	TCCTGGGCAGCGTGCGCGCTCTTCCTGGCGGCTGCGCAGGTAAGTGGGACCGGGGTGGGGCCACGTGACCGGGAGAGGAGGGCCCGGCGGCCCCCGGCCCAGGTGTGCTGCGACGGACGG
5	69419320	69419440	TGAGAGGATAAGTAACTAATCATAAGTGATAACTTTAAATTTGGCCACAGGTGTGAAAATCACAAATGTCAAATGATGGAAGATCCAGGAATCGGGACAGGCGCTACGATGAGGTCCCAA
5	69440369	69440489	TCTAATTCTCAGTGTGCTTTGAGATATGATTTGAGTAAATGCAAATGTTTTAACTTAAGTATACAATGTATTATTTTTAGGAACATGAGAGAATTTCAAGAATCCATGAAGAGTTTAAGA
5	69441423	69441543	TGTAGAGACTTTTGCTATGTATGATCATTTCCTGGGTGACAATGTATGTTTCTGTGTTTTTCACTGAGGAAGCCAGGAGCCAAAATAATACTTATATTTCTTTTACAGGATCCTACATTT
5	71455620	71455740	GGCGTCCTGTGAGCGCGGGGATGCTGGGAGGAGGGTGAAATTTAGCCATCGGTGTGTGGCAGGGTCATGAAAAAGCGGCGGCGGCGGGAGAGAGGAGGAGGCGGCGGCGGGGCAGTGAAA
5	71455740	71455860	CTACGGTAGCTGCCCCCTGAGCTGGTGGTGTGGCTTTGTGGGGAGGGCGTAGTTCCTAATCCCCTTTCCGGGCAGCCGCCGGGGCTCGGGGCTGTGAGCGGCCGTGAGGCTGCCTCCCCG
5	71461706	71461826	TAATATTAAAGCACTTACAGTGAACGCAACAGTGGACTGTATATTTGCATATAGTACATCTGAAATTCTTTAATATTTATAAAAGTGGATCTGTGTGTTTATGTATACAGAAACAATGGA
5	71461826	71461946	AAAACAAATATGCTATAAATGAAAGTCAGAGGCCACCAGATCGTTCAAAAATGACTATGAGAGACTTCATATATTATCTACCAGATAATAATCCAATGACGTAAGTAAAATTTATTTCTG
5	71463997	71464117	TAGAATTGGGAAGATATAAATTAATAATTTATTAAAGATATTGTTATTTATGTTCAATAGTTCTTCACTGGAACAAGAAAAGAAAACTGAAAAGCCATCGACTCCAGTCCAGACAAGAGA
5	71467323	71467443	TACATCTATTTAAAAATGTGTTTATTTCAGTTTAACTGTAGAAGTTTTAAGAACAAAAGGCCCTTGTGTTGTTGAAGAAAATGACCCCATATTTGAGCGCGGTTCTACAACTACATACTC
5	71489636	71489756	AATGCCACTGTTCAGGCGGGTCCTTCTAAAGGAGAAAAACACAAGAGTAAGTTTCTTACATATTTAAAAAGCCTCTATATTACTTGAGAAGACATGTACAGTAATATGGTATGTAACTTA
5	71497221	71497341	GGACATGACTGCATGTTTGATGCTATTTAAATAATGTTAATTTTTCAGGGAAATTGATCAAACAGAAAATGTTAAACCAATGTTGAGAGGTCGCTTCCAAAGACCTAAACCCAATTTGTC
5	71501441	71501561	AGGATTACAGGCTTGAGCCACCGTGCCCGGCCAGTTCTGTTGTTTTAATTTCCATTTGTTTATTACAAAGTTTGAACTGTTTATTGTAAGTAGATAAATTGTAGCAAATTAAATTCACAG
5	71501561	71501681	AACCACGTGGAAAAAGATAAAATGAATACATTGGACATTTTGAGAATGGAGACTACAGAGAGAGAGAATCCAGAAGCTGAAACTGTATCTGTGTGAGTATTCAGGAAGTAGTAAAAAAAA
5	71502548	71502668	AAATTGGTGACTTCAAAATAAACATTAATTTTATTTCTTTGTGGTTCTAGTTTGGGTGAAAAAAATTGTCTGCAGGAAGGGAGTCAACTAAAGGCTTTAAGACCTGTACAAGTGAGGGGC
5	71510406	71510526	AGAGGAGGTTAAGCCTCTAGGTGAAATGCAAACAGATTTGAAAGCAACCGGAAGGGAGATTTCCCCAAGGGAGAAGACACCAGAGGTGATTGATGCCACTGAGGAAATAGACAAAGATCT
5	71513317	71513437	ATATATGAGAAGAAATCAGAAACCAAGAAAATGGAGACTATTGTGATGCAAGAAAATAATGAACAAACTGATACTCTCCCTTCTCAACATGTGAGTGTATTTGAGATGGAAGTTCTGTGT
5	71514853	71514973	TCACGAAGATGATATCAGTTTATACTTGTAAAGTTCTTATTTCCTTATACTTTTAGCAACTGTGAATGAAATTTTTTTTCTGTCTTCTAGGATGAAGCTTCCCTAATGATATCAAGAGAA
5	71515064	71515184	CTAAAGAGGAGTCTCAGTCAGCACCAGTCCAGAAAAATGACTCAGTTGTTTCTGTGGGGTAAACAGTGATTTTCTTTGACAATATAAAATAAGAGAGATACTTCTTTTAAATATTTCTAA
5	71516020	71516140	CAGTCAAGCGCCCTGCCTTTCTCCCTGTCCCCTTGTTTAGGACTAATAATGTAAACACTTTCCAGCAAGAAATGAAGGAAAGTGTTATCCAAACTGCTCGACAAGTAAGGGGCCGACTTC
5	71517291	71517411	TAACATACTAATATGATTTTGTCTTTTCAGTCAAATTCTCAAATTGAAACTGAAATTGAAGTTCCATCGTCCGCAGTTCCAGAACACAGAATGTATGAAAATCAAAGTCAGGTGGTTCTT
5	71522388	71522508	GAACCAGTTTTAGAAAAAGTCACAACAGATCAGAGCAAGGAAGGCAAGCCAGAAGATCATTTGCTGCAGAAAGGAGCTTCCAACACCCAGCTCCTTCTAAAAGTAAGTTTGGGCAAAAAA
5	71522705	71522825	ATAGAGATTGTTTCTGTAGTAATACTAGCTAATTTCTTCTTAAATTTAAGGAAAAAGCTGAGCTTCTGACATCTCTGGAGGTTTCAGCAAGAAAAGATTGTGTAGGTTCCAAAGAGTCTG
5	71532264	71532384	TTATAATATGCCAAAATGAAATGATAAAACTTTATTTTGACAGCTTGAAATAACTGTGAATGTCCCAGATGTAGGATGCATAGCTGTTGTTGAACATGAGCTACCAAACACAGATGTGAC
5	71541438	71541558	TTTTTTTTTCTTCAGTAGGAGTATGTATAATTCCTCATGTTCATTCAAAGGATAAAAGCCATATTCCTTCTAGCCTAGATAATGTAAATCACAAAATTGTTCATGAATGTCAGGAACTTT
5	71544246	71544366	TGGAAGAGTCACTATATAGGAATCTTCCTTTTAAGAGGGCATATGTTTCTAATACAGGGATTTTAGCTGTATTATTTTGGTCTATATCGTAAGTGTGCTTTTTGTTTAAGAAACAGAGAA
5	71544448	71544568	GCATGTGTACATGGTATCAAAGGGACCAGTATTTCTTCAGAAGTAAACCTAACTGAAAGGTAAAAGAGTGAAGAGGTTCTGAGATTCAGTTTATATTGTTTCAGCTATAGCCTTAAGTTG
5	71545137	71545257	GGGTCTTGGTGAAAATTCTGTTGAAGAGCCCCAGATAAAGGACTCTAAAGGAGACAGTGTGCTTACACTTCCTGTGCCAGAGGTAAAAGAATGTACAGTATAATAAGGGATAGCAAGGTG
5	71548631	71548751	AATGTAAGATTTGGCCAACCTGACTCTTTCATTTTAATTTTTTATGGCAGTATACACCAACAAGTATTCCAGAAGTCCAACAAGAGAATATAATCAATCCTCAAGACCTAACAGGTATGA
5	71559921	71560041	GATTACATGGAGTGTATTAACTTCAGTATCCTTGCTTTCCATTTGCTCTTTTTTTTGAAGGGGAGTCTCACAAGGGACAAGATATTTTTCTTACCTCAGGAAGCACACTGACAACTCCAG
5	71562223	71562343	GAATGTGTCTTCCTGGGTATTCTTGAATATCGTTACATTTGTATTTCTAGACCTGGCAGAAGACCCCTGGGATTTTTATCTTTAATATGCTCAAAGAATAGTTTGGAGTCTGATGAACCT
5	83471924	83472044	CACCACGCTTCCTATGTGACCCGCCTGGGCAACGCCGAACCCAGTCGCGCAGCGCTGCAGTGAATTTTCCCCCCAAACTGCAATAAGCCGCCTTCCAAGGTAATCACGTTTCTTTTGTTC
5	83579919	83580039	GACTCATATTAGTTGAAATACTTAGATTATTTGGAAATAACCCAATTTGCTTTCCTTTAGTCGCTTGCGGCCAGCCCCCTGTTGTAGAAAATGCCAAGACCTTTGGAAAGATGAAACCTC
5	90558746	90558866	GGAGGGGGAGAAAGGGGAGGAGGATGGAGCCCTCCTCCTGATCCTGTAGTGGTAGTAAGAATCAGCAGCGCGGGCAAGGAGTACGGACGGGAGTCAGAGGCAGAGCGAGGGTGTGTGGAG
5	90558866	90558986	GGCCGGCGGGGACCGCCGGGAGCGCGCGGATGTCGGTGTTCCTGGGGCCAGGTAGGCTATGGCTGAGGGGTGGTGCTGCGAGCATCGCTGAGCCCCAGGGGAGCGCCTCAGCATCAGCAC
5	90614734	90614854	GTCTAACTCTTCATACTATGTTTATATCTATAGACAATACAATCTAATGAGAATAGATTAGATATATTTTGTGAATAATATTTTTTTCTTTTTGTTTTAGGGATGCCCTCTGCATCTTTA
5	90619037	90619157	ATTATTTTATTTTTAATTCATTATTTTATTTTTGGGATTTTATTTTAGAAACCTTCAGCAAATGTGAAGCTTGGATGGCCAAGGACTGTTACTGTGACAATATTATCAAATGACAATGCA
5	90628502	90628622	TATCTAAGGGAAATAAAGTGTACTATGTGACAATATGTATTTCTTTTAAAACATTTAAGATATGAAGAAATCACAGTGGTTAGAAATGGAGGAACCCATGGGAATGTCTCTGCGAATTGG
5	90642989	90643109	AGAAAGGGAGATAGTGATCACCTTGCTAGCAAGATTGGATGGGATACCAGAGGTATGGGATTTTATATTTTCTTTGTGTTTCTCTGTAAGATTGATAGTATTTGGTATATTATGAATATA
5	90644657	90644777	AAAGTTTCGTATGTCTTCATATGTATTATGTATGTTTCCATTTCACAGCTGTTTATGATGTAGTAAGAAATCGAGGCAACTTTGGTGATGTTAGTGTATCATGGGTGGTTAGTCCAGACT
5	90646024	90646144	AAAGTGGGAAATAGAACAACTGCAACTCTGAGGATTAGAAGAAATGATGACCCCATTTATTTTGCAGGTGGTATTGCTGTCTTATTTGAATGAGTTTACATATTTCTTAAATAGTATATA
5	90658231	90658351	ACAATGCAAATGGCTTGTTTGGTTTCACAGGAGCTTGTATACCAGAGGTAAGTAGTGAGCTTGGAGAATTTTGGATTTAAAAATTCATTGTAGGTGGATTTGTTTGGGACTCGGCTTTCT
5	90679546	90679666	AGTAGCTGAACTCTTTAGGGTTGATGGAAGTGGTAGTGGTGATGGGGACATGGAATTCTTCCTTCCAACTATTCACAAACGTGGTAAGCAGTTTTTCCAAGGTCCTTTACTATTATAGGT
5	90703584	90703704	TGGGATTTGGGTTTTGTTGAGTTCAAATGTGAAGTTTATTTTCCATTAAGTATTTATCAATTTACACATTTTACTTGCAGGAGAAATTTTACAATTCCATGTGATAAGAACTTTCCCTGG
5	90706161	90706281	AATTCACAAGGGGATATTATTGTAAACATTTAGATAATTATAAAACATTTTTGCAACCTATTCAATTAGGAGCTATCAATGTCACATATACCACGGTTCCTGGAATGCTGAGTCTGAAGA
5	90712266	90712386	GCTTTTACCTTTTTGACCAGATTCTTCATTTTGCTGATGGAGAAAGGTATAAAAATGTCAATATCATGATTCTTGATGATGACATTCCAGAAGGAGATGAAAAATTTCAGCTGATTTTAA
5	90712386	90712506	CAAATCCTTCTCCTGGACTAGAGCTAGGGAAAAATACAATAGGTAATTAATAATTTCTTATAAACAGCTTCCTCTCCTTCATGCTGGGTTCCTTAATATGGGGGAAGATGTAAAGGAATG
5	90750490	90750610	AAAGAAGTCTGATTAGGTAATTTCAGGGAACCCCTTGTGACTTTCTGTGTATTTTTTCAGAATTCATTATATAAGCAAGTGGAAGAAATGGAGCAAGATAGCCTAGTAACCTTGAACGTT
5	90756910	90757030	ACTTTAGAAAGATGACTTATGAGAGTTACCATTTTATCTTGCCTTTCAATTATATTCTTTACTTAAAGGGCGCTGGGGAAGTTATTACTGCCTATGAGGTGCCTCCACCCTTGAACGTTC
5	90774115	90774235	GCTAATGACAACATTCAAACTTTGGCTTTGGTCAATCTGGAAAATGCACTGTTTCTGTCATTGGATGTAGACTGAGTCCCAGAAGACCATTGTGTTGCACACACTTCAAGACACAGTGTT
5	90778824	90778944	TTAAACATCCAAATCAAATAAGAAAATGCATTTTGCATAGGTTAACATCACAATCATCCGTTCCAGTGGAGATTTTGGCCATGTGCGACTCTGGTACAAGACGATGAGCGGGACAGCGGA
5	90789631	90789751	ATATGTTGGATACTATAATTTCATCCCTATTGTTTTATAAATTATTTTCTCTGTTGTTTATATTTTTTAGATACAAGAGTTTGGTGACCCAAATGGAGTTGTTCAGTTTGCTCCTGAAAC
5	90789751	90789871	TTTGTCTAAGAAGACTTATTCAGAGCCTCTGGCTCTGGAAGGGCCCCTGCTCATTACCTTCTTTGTCAGAAGAGTCAAGGGCACCTTTGGAGAGATTATGGTATTACTTTTCATTTGATT
5	90807561	90807681	GAAATAATACCCTACTTTGCTTTTTCATGTTTTCTTTCAGGGAGCCTTTCATTTTCCCACGGTGAACAAAGGAAAGGAGTTTTCCTGTGGACGTTTCCTAGCCCTGGTTGGCCAGAGGCC
5	90807681	90807801	TTTGTTCTTCACCTATCAGGAGTGCAGAGCAGTGCTCCTGGCGGAGCTCAACTCCGGTAAGACCAACCTCATTCTCACCCAAGAAATTCTCTGAGGAATAATCTGGAATTCATCCATCAA
5	91072376	91072496	TGATACATTCTGCATTTAGAAATATTTGCGCTGAAAGTGTCTGAGTTACTTCTTCTCATTTCTCTTCCAGGTGTTTTATTCCAAACGTCTATGCTGCTTTGTTCACTGCAGCTCTTGTTC
5	91102198	91102318	TCTTTTTTTTTTATTTCTAGAAATTCCACTGATTTTATATCTCTTTGCTCTGATTTCCGTGACATGGCTTTGGGGAGGACTACACATGGCCTACAGACACTTCTGGATGTTGGTTCTCTT
5	91153150	91153270	TTGGGTTTCATAGTGAATGTGTATGCATTCATATTATGGTTTCTTTTTCCCCCCATCCCAATCTAAAAAGGTGCCACCTGACTGGGAGAGAGCATCCTTCCAACAGGGCAGTCAGGCCAG
5	93583171	93583291	AGTAGTGTCAAAGTTCACTATATACAGACATTCGCGCAGATCCCCCTTTCGGAAACATTGCTCTGCGAGTCCTCCCGTTTAAACGCATTCAATTTTTGGGTCTCTCTCTCTCTCTCTCTC
5	93583291	93583411	TCTCTTCTTCTCTTCTCTCTCTCTCTCTCTCTCCTCTCTCTCTCTCCTCTTTCTCCCCCCTCTCTCCCTCCTCTCCTCTCTCTCTCCTCTCTTCTCTGAACCTCTCTTCTCTTTCTCTTT
5	93583411	93583531	TCTTACATATTCTACTAGTTGTTTTCCCCTTCTTCTTCTCCTTTCTCTCCTTTTTCTCCCTCCTCCTTGTCTCTTTTACTCCATTCCTGCAGAAGAGAGAGGGCTAAACTTAAAGAAAAA
5	93583531	93583651	AAAAAGGAGGAGGAGGAGGAGGAGGCACCCCCTTCGTATTCTTCTTATCGTTATTTTATACATATATGATTTTTTTTGGAGGGAGGGTGTTGGTTGCCGGCTGAAGAGCACTTATTTAAA
5	93583651	93583771	ATACTAAAAAAAGAACATTTTTGGGCGATCTCCAGGGTTTTTTTAACTAGCTCTGTGTGTTATAGCAGAAGAAGCAGAAGAAGGAGCAAGAAAGAGGAAAAGAAGAGGATTATTTATTCG
5	93583771	93583891	ACCTACTTTGGATGTCTCTCTCGCTTTTCCTTTTTCCTTTTTTTGGCAATTATTTTCTTCTGATTTTTATTTTTTCTATTTCGCTGTGATTTCGTCGCCGGCGTGAATTATCCCGTATTT
5	93583891	93584011	TTCTCCCCCTTCCGTCACCTCCCGAAAGAAGAAGGCAGCGAGAGCCCGGCGCCACCGGCACAACAAAAAGAGCAAAGTGTGTGATCTTCCTCGCCGGCTGCCTCCCGCTCTCCAGCGCTG
5	93584011	93584131	CCTTCCTGAATGGCTGGCTGCGTCCGGCCCTGGACCTGGCCCCCCGACACCCGCGCGCCCTGATCGCCGGCGGCAGCCTCGCCCAGCGCCCTGCTCGGCTCACCGCGCTCCCCGCACTCC
5	93584131	93584251	CGAGCCCGGCGAGGGCTCCCGCCGGGACAGCGGCGGCGCCGCGGGCGGCCCCGGCCTCCGCTCGCGCTCCGGCTGCGGCCCCGACTCCTGCTCGGACTCCGGCCCGGGTCCCGGCTCCTC
5	93584251	93584371	CAGCGGCGCTCGCCGCAGCAGCTCCGGCGGCAGCTCCAGCGGCGCCTGCAGCCGCGACCTCCTCCTCCTCCGCCGCCGCCGCCGCCTCCGCCCTCGCCGGCTTCCTCTATGTCGGCTCAG
5	93584371	93584491	CCCGCGCGCTGCGCGTAGCCCGAGCGGCCGGCGGGCGGGCGCCCGGCGCGGGTGAGCGACTGTGTGTGCGAGTGTGTGTGTGCGCGGGGGTGCGGGCGAGGCGGAGGGCGAGTGTGTGCG
5	93584491	93584611	CGCGCCGTGGCCCATGCCCGCCGCCCCCGGCGCTGCGCCCCGCGCCGCTCCCGGCTGCCGCCTGTGCCATTTCTGATTTTGCAACTTGGGGAAGAAGAAAAAAGCGAGAGAAGGGAGCTT
5	93584611	93584731	GCTCGCCGGGGGGTGGGGAGGGGGGAAGGAGAGCGCGGCCCCCCCAGGAACGGAGCGCGGGGGGAGCGGGCGAGGGGAGCAGGGGTGTTGGGGGGGGAGCCTGAGAGCCTGGGGGGGCTG
5	93584731	93584851	CAAAAAGAGAGAAAGAAAACAGCAGGAACCACAACAAAACGCCAGCAGGGCGGGCGGGCGCGCAGCAGCAGCGGGGCGGCCGAGGCAGTAGCGGCGGCAGCGGCGGCGGCGGCGGAGGCA
5	93584851	93584971	GCGGCCGGTGTCCGGCTCGGGCTCGGCTCCTGCGACCCCGGGGCGCCCGGCGGGCCCCCCGCCCCCTCCCCCTCCCCCCTTCCCCTTCCCCTTCCCCTCCCAGCGCGCCCGCGCGCCCCG
5	93584971	93585091	CGGCCCTCGGCGAGCAGCTCGGCTCCCCCCAGCGCTCCCCGGGCCCAAAGATATGGCAATGGTAGTTAGCAGCTGGCGAGATCCGCAGGACGACGTGGCCGGGGGCAACCCCGGCGGCCC
5	93593501	93593621	TTGTCAGCCTAACCGTGTGCTCCCTTTCCCTGTCTCTCCCTCCTGTGGCTGCTTGGGCAGACGCCTGTGGCCTGTCGGATGCGGCCCACATCGAGAGCCTGCAGGAGAAGTCGCAGTGCG
5	103120409	103120529	GGGATGAAAGGGGGTAACCTAGACCTGAATGGGCTTGACCATCTCACAACTGCTCGCGTGACGACCGCATTCGTGGCAGGTGAGGGCCCAAAACCGGAGGAGAACCGGAGATGCGGAACC
5	103129265	103129385	GAGTGCACTCTCCAAAATTAGTTTTTTCATTGCATTTTAGGTAAGAAGATTGCTGTATCAACTCAAGAAAGCAGTAACTTCACTGTCTTTGTATTTTGAATTGCAACAACAACTTTGATA
5	103129385	103129505	TCAACAATGAAGCAATGATATCTAAGAACAAAAGAGTATTTGCCAACAGTCATCATAATATCAAGTGATTGTATAAGCAGAAACAAGCTGTCACAGACCTGTGCGTCAGCTAATATATGG
5	103129505	103129625	AGAATGCTTTCTTCTGATACTATTTACTTAGAGGCAGTTTTAATATAAATCATTTCAATTATATCTACATCAAATAAAATAAAAATGAGTGAAGCCCCCAGATTCTTCGTTGGACCAGAA
5	103146446	103146566	AAAGTCCTCGATAATAATGTGGTGTCCTGATAATATAATAAGAATATGTGATATTTCTTGCAATCGTGTTTGTTTTATAGAATGTAATCTGATTGAAGGGGAAGATCATGTAGAAGTAAA
5	103149071	103149191	TTGTATTTGTTGTCTGTTGGTTACACACACACACACACATACATATATATATTTATACATTTATTAAACATTTGTGAAAGGTTTATACAGTGGGTCCAGATTATGCCCATGCTGAAGCTC
5	103152607	103152727	AAACGTACTAATTTTAAATCTTTTCTTTTTTGTCTTGAAGAAATATTGTAATGCGAGAACTTGCTCCACAATTTCATATTCCATGGTCAATACCCTTAGAAGCTGAAGATATCCCAATTG
5	103159115	103159235	ATTCGTGTTTTCTTTATTTAATATGCTTAGGGGCTTTTAGCTTTGGAAGGAGAGCTTACACCCATTCTTGTTCAAATGGTGAAAAGTGCAAATATGAACGGTCTTTTGGATAGTGATAGT
5	103167108	103167228	TATATATATATTGTTCTCTTAGACAATTAGGCATAACCAGATATAAAATATATACTTTACTCATTTGTAGCTTACTCCATCTGGAAGCATTTCTCTTATCAAATCAATGCATTTAATTAA
5	103183213	103183333	GCCCCCTTTCTCACTTCCAGGAAGAGAGCCCCCTGAGTGTGTCTAGCCCAGAGGGTACTGGTACCTGGCTGCATTATACCAGTGGTGTGGGTACTGGGCGTCGAAGACGCAGATCAGGGG
5	103186249	103186369	ATGCTGCATGAATTCCCAATGTGAATGGAAGAACACCCGTTGTGTATGTATTTTCTCTAACTCCCATCAGGGTCTCACTGTGCGGGCCTGTTTAGCACCTCGGTGCTCGGGGGTTCTTCA
5	103194809	103194929	GGGTCACTAAATTATAAGAAACTTTCTATGATGTTAAGAGATAATTGGCAGGAAATTATTAAATTAACATGTTTGTTTATTTTTTTTCAGCCTCTACAGCTTTACGTTCCAGTCCAATAA
5	103201441	103201561	AATCAGCAGTATTATTTGAACTTGGATTGTTTGTGTAAATTTAAGCAATAGTTTTTTTTTTTTGTTTTTGTTTTATGTAGCTACAAGTGGACCTTCTAGTGCAGTTGTTCCTAATACCTC
5	110738946	110739066	AAGAGGCTATAATCACGTGCTCCGAAGACTTCCGGGTTTCCAACGTGACTTCCGGTTGTCAGAATTTACCCCTGACGCGGCGGCGGCCGACGGGAAGCTGTGTGTGCTTAGGTCGTGGTG
5	110743669	110743789	TGTTGTAAATTTAATTTATCTCTATGTAGACATACATATACATAAATTATTTTTATATAGTCTCTTTACAGAAAATGTATTGGCACATCCTTGCATTGTTCTACGCCGCCAATGTCAGGT
5	110745395	110745515	GGAGCCCGCCACCGTGCCCAGCTAATTTTTTGTATTTTTAGTAGAGACGGGGTTTCATCGTGTTAGCCAGGATGGTCTCGATCTCCTGACCTCATGATCCGCCCGCCTCAGCCTCCCAAA
5	110745515	110745635	GTGGTGGGATTACAGGTGTGAGCCACTGCGCCCGTCCTGTTATAACCCACTTTCTCTGTAAAGTAATGCTTCCTGTATTTGTTAGCTGTTAGAGTTCAAAACAGTATAAATCATTATAAA
5	110748112	110748232	GTTTCAGATGTAGGTATTAACAGAAATAACATGAATTTTGTTCAATTTAGGGACCTAGAGCCCTGTGGAAAGGAATGGGAAGTACATTTATTGTCCAGGGAGTCACACTTGGAGCAGAAG
5	110755404	110755524	ATTCCAGATGTTTTAAATAACATGGCTTTTGTTTTATTTAAGTTTATTTTTATGTTTTAGGGAGGTTTTACATAAATGGAGTCCTAAACAAATAGGAGAACACCTTCTACTGAAATCGTA
5	119452466	119452586	CAAGTCACTGACCCTCGTCCCGCCCCCGCCATTCCCCGCCTCCTCCTGTCCCGCAGTCGGCGTCCAGCGGCTCTGCTTGTTCGTGTGTGTGTCGTTGCAGGCCTTATTCATGGGCTCACC
5	119474387	119474507	TCCTTTCCCTCAGATTCAGTGGAAGAAGGAGAGAAGGTTGTGAAGACAGCCCTGGATGCTTTTGGAAGAATAGGTGATGTTTCTTTGTGTTATGGCTCTTGTGGAGCAACTTCTACCTTC
5	119477396	119477516	AAAATAATTTATTGTTTTAGATATAATCCACAGAGTTCATTTGCGGGGTTCATTCCAAGTGACACGGGCAGCATGGGAACACATGAAGAAACAGAAGTATGGAAGGTAGAGTTGCATGTG
5	119499286	119499406	AAATAAATTACTTTTTAAAACTGTTCTTAGGCTGGAGCTATTGGCCAGAAACTCCCTCCATTTTCTTATGCTTATACGGAACTGGAAGCTATTATGTATGCCCTTGGAGTGGGAGCGTCA
5	119525185	119525305	GTTCTAGTTATGTTTATGCTTTCTCCACAGGCTGCTTTGTACCGCCTCAGTGGAGACTGGAATCCCTTACACATTGATCCTAACTTTGCTAGTCTAGCAGGTGAGTTGTCTTTAATATGT
5	119529873	119529993	TTTTTTCTTCTCCTCCTAAGGTCCAAGAAACTGGAGACATTGTCATTTCAAATGCATATGTGGATCTTGCACCAACATCTGGTACTTCAGCTAAGACACCCTCTGAGGTAGGTTATAAAA
5	119541884	119542004	TTTCCCTCCTCTCCTTGCAGGCATTCTTTAGTGGCAGGCTGAAGGCCAGAGGGAACATCATGCTGAGCCAGAAACTTCAGATGATTCTTAAAGACTACGCCAAGCTCTGAAGGGCACACT
5	128083735	128083855	TTAAACAGCGGGGCCCGCCCCGCGCCCGCCACACTCGCGCGCTCGCTCGGCTGCCGGTGGCCTCTGTGGCCGTCCAGGCTAGCGGCGGCCCGCAGGCGGCGGGGAGAAAGACTCTCTCAC
5	128083855	128083975	CTGGTCTTGCGGCTGTGGCCACCGCCGGCCAGGGGTGTGGAGGGCGTGCTGCCGGAGACGTCCGCCGGGCTCTGCAGTTCCGCCGGGGGTCGGGCAGCTATGGAGCCGCGGCCCACGGCG
5	128114144	128114264	AATGCTTACTATATAATGTTTGATTATTCTTCTTCCTCTGTGTCTTGGCCTCTTTTTCCCTCTTTAGGTACGTTGTATGTTAAACATTTGGGGTGTGATGCTTTTCATTAGATTGTCATG
5	128141779	128141899	AATGAATGTAGATATTAACTATATTATTCTTGTTGTCACTTGTGCTTTAGGTTCTTGTGTTGTTCGAGATGCCACTGGAAACGTTAATGACACTATCGTAACAGAGCTAACAAACTGTAC
5	128148693	128148813	TATCAGCAAATCTGCATGTCTAATTTTAATATGTTTCATTTTAATGTTTTCTTTCATTAGGCTCTATGTAAGGACAACATCTACCCAGCTTTCCAGATGTTTGCTAAAGGTTATGGGAAA
5	128178466	128178586	AAACATCTGAATATACAAACATTAGGAAATGATAGGAATTCAGCAAAAGGGACTTTAATATTTACTTTGCTTACATTTTATATTTTGCTTAATCCTTTAGAATCCAAAGGCCCTATTGTG
5	128178586	128178706	CCTTTAAATGTAGCTGACCAAAAGCTTCTTGAAGCTAGTACACAGTTTCAGAAAAAACAAGGAAAGAATACTATTGATGTCTGGTGGCTTTTTGATGATGGAGGTAAGGTTGTTAATTTT
5	128180794	128180914	TAGTAAACATGTTTTTCGAGACTAAATTGATGTTCCTGATTAAGAAATTTGCATTTAGTAAATGATTTATTACATTTTTATAATTCAGGTTTGACCTTATTGATACCTTACCTTCTGACG
5	128182784	128182904	TAGATATATGGATTCAGCCCAATATAGAATGAAAATACTTGTATCTTAATTCTATTTATTTTTGTTGTAGGATGGCTACTTTGCTTAGCAAGTTCCGGATAGACTTTTCTGATATCATGG
5	128184305	128184425	TCTTCCTGTTATGTAACTTAAAATAAGATTAGTTGTCAGTATTCTTTCTGTTTTTTAAAGTATTATAGCTTTTGAGGAAATCATTGAGCCATACAGACTTCATGAAGATGATAAAGAGCA
5	128186475	128186595	TTTTCTCTTTTTGATACCAGGAGTCTCCCAGTTGCACGAAAAGGTGCTGTGTCTAGTGCTCTCTACATGGCATGGTTAGAAGCTCTATCTAAGGACCTACCACCAATCCTCCTAGTTCGT
5	128186595	128186715	GGGAATCATCAGAGTGTCCTTACCTTCTATTCATAAATGTTCTATACAGTGGACAGCCCTCCAGAATGGTACTTCAGTGCCTAGTGTAGTAACTGAAATCTTCAATGACACATTAACATC
5	132294363	132294483	GCGCCCGGCCGGGGATGGGGGTGTGGTCCCAAGTGTACAGTGGCATCAAGCTCAGCGCGAGCTCCCGGGAACGCTCCAACGCCTTCAGCCTGTTTCCCAGGAACGGTCCCCGGCTTCGCG
5	132294483	132294603	CCCCAATTTCTAACAGCCTGCCTGTCCCCCGGGAACGTTCTAACATCCTTGGGGAGCGCCCCAGCTACAAGACACTGTCCTGAGAACGCTGTCATCACCCGTAGTTGCAAGTTTCGGAGC
5	132312090	132312210	CTCAGAGCTGGGCTGGGGTTGAGGTCTGCCTCAGGGTTGGGCTCACGCTTCATGCTGTCTTCCTTGGCAGTGGAATCTGGTGTGTGAGGACAACTGGAAGGTGCCCCTCACCACCTCCCT
5	132322116	132322236	ATAATGATATAAAAAGCAAATATTAAAGTGAGTTAATATGCTAATACTCCTCCCTTGTTTTGAACAGGAACAGAAATTCTTGGCAAGTCAGTTCGTATTATATTCTCTACATTAGGAGTG
5	132327196	132327316	CTATTTGGGGGAAACTCAGATTTAATAGTATCCAGCCCTGCTGTTGTGAAAAATTATTAAATATTAAAAATAAATTATAGGTTCATTCCTGAATCTCCCCGATGGCTGATATCCCAGAGA
5	132331685	132331805	TGCATCATAGCCAAAGATACTTCCTTACTACCTCTTAATCTCATGGTTATTTGCATTATTTTGGTTACAGGAGCTAAATCCCCTGAAGCAGCAGAAAGCTTTCATTCTGGACCTGTTCAG
5	138753481	138753601	GAATTTAGCGCTCGCCCAGCTAGCCGCAGGTAACTTCGTACCTCCCTCCTCGCGGGCGCGGTCTCTCGGGCCAGGCCGAGAGGGTCCTTGGGCCGGGCCGTCCCAAGCTGGGCCCCGCGA
5	138781852	138781972	GAGAAGATTTGTTACATATTTCATGTTTGTGTTTGATGTTTGCCTGACTGACTTTTTGTTTCTTATTTAGAAATGACTGCTGTCCATGCAGGCAACATAAACTTCAAGTGGGATCCTAAA
5	138781972	138782092	AGTCTAGAGATCAGGACTCTGGCAGTTGAGAGACTGTTGGAGCCTCTTGTTACACAGGTAAGAATCTGAAAACACAAATACATTGTAACATGGTTCTATAGCACAGGCCTGGGTAACAAC
5	138783116	138783236	AAAGATATTAGTTTGTCATTTTAATTGACTCCAGTTTAATGTTAAAAATGAAACTTTTAGGTTACAACCCTTGTAAACACCAATAGTAAAGGGCCCTCTAATAAGAAGAGAGGTCGTTCT
5	138824754	138824874	GGTGGAGGAGGAGGAGAACTGGCATATGCACTCAATAACTTTGACGTAAGTTATGCTTGGGTGGAAATTTCCAGCTCTTGACCATCCCCCAAAAGATAACAGATTTCTGGGGAAAAGTGA
5	138929165	138929285	ACCTGGCCAAGAGGCTCAGGGTGGCTGGGGGCTGGTGGCCCAGAGATGTGTCTGACCTGTGATCTTTGTCTGGGTGGCAGACCCCTGAGGAGTTGGATGACTCTGACTTTGAGACAGAAG
5	140674270	140674390	GGGGCTGGCCTGTTCTCCTTTTGATTTCCTCCACAAGGTCTTCTCTTCGGACATCCACCTGGCCAGGATGGGAGAAGAAGGTGGTATAAGCATCTTCCATTCCACTGCTCCCCGAGTGCC
5	140690896	140691016	ACCCAGCTGTGCCTTCAGTTTCAGGAGTTTCGCCACCTCCTCCTCGATCTGTGGAGGGAAAGAAGGCGCTGAGCTATCCATCTGTCACTCTCCTCCCTCCCCCGCCATTCATTCAATATT
5	140691300	140691420	CCATCCCGGCTGTCCACTTGAGCCGCCTGCTGTCTCGACCTGCGGTGGTTGCCCCAGCCTCAGCAAGGATGACTTCCGGCTATCGAGTCGCTGGGTCGCACGCCTAGAGAGCCTCCGCCG
5	140691420	140691540	AGCACAAAAATTATTTCCGGCTCCTCCCGGAAGTGCCGAAGCTGGCTACTAAGGGAACTTGGGAGGATCCCACCTCAGCCTTCGTGACTAGTGAGGTGCGCAAACGCCCGAGTTTTCCCT
5	140691540	140691660	GGTGCGCGGGTTCCGCCTTTGCAGTGCCCTCCACCCTTCCTGGTGTCTGACCCGCCTCCTTCCCAGGCCTTTTGTTCCTGTCCCGGAAAGCCGGCGTCCTGCCGCGCGATGCCCCTGCTC
5	141527581	141527701	TTCAACAAACTTGTCTTTTTCATCTGTGGCAGCTGGGAAATTCTGAACATCACGTTCCACATCAGAAATTTGTTTCTTCATCTGATCTAGGTTCTTTTGCAAGTTTTCAGCAGAAACTAA
5	141571436	141571556	CTTCAGGAGCAAAGTGCCAGGAGGGAGAAGGCATCCAATATTGGAAAGAAATGGAAGGAAGAAAAGGAATCACATATGGTTCTTGTTACTGTAGACAGTCACTCAGTCACCCAAACTGTT
5	141573453	141573573	AAAGATTGACTGGTGAAGAAATAGACAGAAACTCTTACCTTGGACCAGTTTGGCCTCCGGAGCTGCACCTCTGGCTTATAAAGCTTTTTGGGGGTTAATCCAAATGGCAGAACTGGGGCT
5	141573573	141573693	GCAGGAACTCCAAATCCAAATGGGGGAGGTGGAGGCATACCCATTCCGGGTGGAGGTGGAGGAATGCCAGGGCCTCCGGGAAATGGAGGAGGTGGAGGGATTCCAGGACCACCAGGAAGA
5	141573693	141573813	GGGGGAGGAGGAGGTGGCATTCCTGCTTCTCCAGGCAAGGGAGGAGGTGGGGGGGGAATTCCAGCACTCCCAGGCAAAGGAGGTGGTGGTGGGGGGATTCTAGCACTCCCAGGCAAAGGA
5	141573813	141573933	GGAGGTGGGGGGATGGCAGTACCTCCAGGCAAAGAAGAGGGTGAAGGGATGCCAACACCCTCAGGCAAAGGAGGGGGTGGAGGGATGGTAGCATCCCCAGACAAAGGAGGGGGTGGAGAG
5	141573933	141574053	ATAGCAGTACCTCCAGGTAAAGAAGGGGGTGAGGAGATGCAAACACCCCCAGGCAAAGGAGGTGGAGGAGGAGGAGGAGGAGGAGGAGGAGGAGGAGTGGTACTATCCCCAGGAGCAGGT
5	141578529	141578649	TAGCCCCAAACGCATCAGTTCACTTCTGATGTGAACTCGGAAGTCAAGTTCCTCCGCTGGTGTGATGAGAGCATTGATCAGCTGTAGGCATCCAACCTAAAATAAGAAAATTCAGCAGCT
5	141582303	141582423	AATCTCACCTTGTTGTTCATAAAAGCTTTCAAGCAGCGAATGATCTCATGCTTGTTCCGGCTATCGTAACTCCTGTATATAGAAGACATAATCAGTGAGGTCCCTTTATTCTCTACCCCT
5	141618918	141619038	CGGTTCACGCTGGCCGGCGACCCCGCGCCTACGCCGCTCCCGCCTGGCAGCTCCGCGCCCGCCGCCGCCCAGTCGCTCTTTAGCCAGCCGCCGCGCCCCGCCTCATTAGCATGCCGGGCT
5	145872915	145873035	TTCCGGGGTTTGCCATCACTCTTCTGATTCAGCTTTTTCTCAGGGTCCTCCATCAGCAGAAAGTTGACCCTGTGGTCTCCAGCCTTCCGTGCAGCCGGTGAAACTTGGGCCTCTGAGAAA
5	146338808	146338928	TATAAAGGCTGTGGAGGGGGCGGCCGCCGCGGGCGCAGAAAGGCGCGCCGCTAGCTGCTGTCTCTCCTCACCTCCCGGGCCGCCCCTGCGAGTCCCCGGCGCGTGAGCACGCCTGCGCGC
5	146338928	146339048	GCCCGGGCCCTTCCTGGCAGGCTGCTTGTAAGATGAGTGAAGAAGCAGGTGGGGGAGAGGGGAGGCAGCGAGCGAGAGGGCGAGGGGAGCGCGGGCGCTGAGCAGCGCTCACTTGGAGAG
5	149886314	149886434	AGCAGCAGTGACCATGGCCAAGGCCTCTAGGTCCGTGAAGTAGCGCTTCAGCTTTCCCGTCTGGAAGGGCAATCAGAGTGCAAATCATTCCTTTTGTGTAGGGGCTGGAAGCAGGGCTGA
5	149896671	149896791	GTTATACATCGGGGCTCGTGCTGCCCCGGTTCAGCTCACCAGGATCTCAGCCAGCTCCTCTTCCTCACACTCCCATGGCTCCTTCCCATACACCTCTCTGGTTTTCTGCCAGGACCCAAA
5	149898442	149898562	GTTTATTCATTGACTCATAGGTGTCAGGATTTAAGACAGACCAGCCCAGAAATTGAGTCAAAGACTGAAAAAGAAAGAAAGGAGGAATCAGAGACAGAACACCTAAGTTTAATCTTGACT
5	149899490	149899610	TAATCATCCATCCAGACTCATCCAGAGGTTCTTTCTACAAGAGAAGGGCTAGATTAGGTTTCCTCTTGTTTCAGGCCACAGAGGCAACGATGATAGATTTCACCCTACATCATGACCCTG
5	149914908	149915028	GTTGTCATTTTGTCTTTTGACAGGTGAAACTTACGGGATGACTTTGATGTCCTCTTTGCCATGCAGGATGTAGTCAATGACCTTGTAAAAGTTAATTTCCTGGCAAAAGAGAGAAAAATT
5	149921618	149921738	GTCAGAGAGAACGTACTCTTCCATCCGGAGTCCTGGGACCAGAGTAAGGTGGAACTTCACCCATCAGAACCGGCCACACATCAAAAAATTCCTAGGAATGAGAAAAACAATAATTACATG
5	149944141	149944261	ACCCCAGAACTCCATGTAATAATGCCCCATGCCCTCTCTCTCATGGGGAAGAGAGTACCTCCTCTGTGTTGGGGACGTTAGCAATCTTCTTAGAGTGTGCGACATGGCCCACGATGCCCA
5	149944659	149944779	GTCACCTCGCCCATGGCTGGGAATCCCACTGGCTACTCTGTAGAAGGACTGGGACGGAGGCCTTCCAATGGCAGTTTTGCAGTCTGCAACAAGTCCAGTCTGGACTTCTCTGGGTCTTGT
5	149944779	149944899	CTGCAAAACATACTGAGATGGCCTGCACAGGAGAGGGAGCAAGCTTGGGAGATTAAGTCATTAATATTTCTCAAGAACAAGGATTATGAGGATCAGTGTGTTCCAGATGCTGTGGGGCCA
5	170105876	170105996	GCCGGGCCTGCTGAGCACCTGTCAGGGGCAGCTCCGGGGTGCAGGTGCCAGGCAGGTGGCTCCGGCCAGCCCAGCCCCAGCATGAGCTCCTTCGACCTGCCGGCGCCCTCCCCACCTCGC
5	170105996	170106116	TGCAGCCCCCAGTTCCCCAGCATCGGCCAGGAGCCCCCCGAGATGAACCTCTACTATGAGAACTTCTTCCACCCACAGGGCGTGCCCAGCCCTCAGCGGCCCTCCTTCGAGGGGGGCGGC
5	170106116	170106236	GAGTATGGGGCCACCCCCAACCCCTACCTCTGGTTCAACGGGCCCACCATGACCCCGCCACCCTACCTGCCCGGCCCCAACGCCAGCCCCTTCCTGCCCCAGGCCTATGGAGTGCAGAGG
5	170108239	170108359	TCACCAGGGGGCACCACCAGCTCCCCAGAGAAGCGGCCCTCCCCTCCCCCATCAGGCGCCCCTTGCCTTAACAGCTTCCTTTCCTCTATGACAGCCTATGTGAGCGGGGGGAGCCCCACG
5	178989196	178989316	CCTTCCCCCTCCCCACCCTCACCACCCTCCCCACCCTCCCCACCCTCACCACCCTGGGCAGCTCTCACCTGTGCATTTGCGGGTGGAATCGTCTGACTGGGTACCTGAGCTGGTCAGTTT
5	178989316	178989436	GCAGTTAAAATTCTCTTCCCAGAACTCGGCGAACCAGATGTTCCTGCGGTTGTTCTCCAGGGATCGAGTCATGAAGTACTGGTCAAATCCTACAGACAGGGAAGAAGGGGGAGGGTGGCG
5	178995217	178995337	CCTCTTCCTCGGGGTCCATCCCCAGCGCACACCCAGGCTCCCGCCCCAAGCCAGTCACCTGCGCCAGCCGCTGTCGGTTCAGGACAAGTCTGTGACAGATGCGGCCGAGGCCCTGAGCGA
6	2949032	2949152	ATTGCTTAAACATCATTTGCACAGGTTTCTCCTCATTCTACAAAGAAAACAGATAAACATCAAGTTGAAACAAGACCCCACTGACACATGGGACAAATGTGTCGGAGCTGGCCACTCTCT
6	2954660	2954780	GCTCCTCCATCTCTGCTTGGTAGAATTTTTGGCAGGAATCTCTAAAAGACTAGGATAGACAGAGTGACATAACTGCCTGGCTACAAAAATGATGAACACCAACGGCCTACTTCTTCATTG
6	2971484	2971604	ACAAACCCAAGCCAGCGTGTCCGAGCGGCTCCCAAGCCAGACACGTACTCCAGAGCGGGGAGCGAGCGAGCAGAACGGCGGGCAGAGGCGCCGGAGCCGCCCCGGACCTCAAATACTCGC
6	10770196	10770316	GACTGATTGTAAGTAGCATAACTTCCAAGATTTCCTAGTGACATATCATAAAGTTTCACAGTCAGAAGGTGAATATTTTAGGCACAGTAGAATAACATTGAATACTACCCCATTACTTCT
6	10773034	10773154	TTGTGGGTCCTCTAATTTTTCAGGAAAAGTTTCATTGCATGATAGTTTTTCGATTGGTTTAATTATGCTTTCTTCTAAAGAGAAGACAGATGGAAAGAAAGAATAATAGTAAGGAGAATG
6	10791626	10791746	AAGTTAATGCATGGCAAAAATATTTTTCTGAGGAATTTGAAATCTTACCGAAATGGAGAATCTTTTTTCCTTTTTTCTTTAAAAACACCCATGCTTGGCTTCTTGGAATGGGAGGCTCCG
6	10796274	10796394	ACCTGACCAACTTGAAAATATGGGTGTTTCAATGCCTATAAAAACACAGAGAAAACAACAAATGGAAAACAGTTCCACCTAAATGTATTGCACATAAACTATGGTTGGCCCTGTGCGAGG
6	10803663	10803783	AGTAGCAAGATAGAAATAATCAAAAGTTATAGCAACTTAGGGACAAGAGTACTTACTTTTTTGGGAGTCCCTAAAACTTGGCAAATTTTAAAGATTTCATCGACCTCACTTGTCCCTGGG
6	10808914	10809034	TCTGGTTTCATGTCCCTATGAAAAAAGCCTTGATGATATACGGAGAAAAAAAAATACAGTAAATCATTACGTTTAAACATAGCTTTATTTGATTTATAAACAAAATATAAATGAACCCCC
6	10817761	10817881	AATCTTTCTCTCATAAAGTATGACATATCAAAAGGATCCAAAGAACTCATGGAGAGAATAACAGGGAAAAACATGAATAAAAACATACCTGTCTTTCATTAATTGATAGAGGTTTTCTTT
6	10817881	10818001	CATATATTCAAATATAAAATAAAGATGGTCATTTTCTCTGATAACTTCTTTCAATTTAATAACATTGGCATGATTAAGTTTCTTCAGAGACTGAAAAATAACAAATATGCCTTAAAATTT
6	10818867	10818987	TCATCTTTAGGATTTTACCTTAACTTCTCTCAAGTTCATGCATTCATCCCAAGAATAGAACTTTCTCTTCATCCTAAAATAAATTAGGGAAAGTTTAGTGTTCAGGGATTGAGGATTCAA
6	10830661	10830781	TGCAGCAGAAGTTGTTGATTGAAATGACTTCCTTGTTGAATATAAATTTGAACGCTTCTTAATTTTTATTTGCTTTTGTCCTCACACTGTTGTTGCTACACTGGTGACAGGTTTGTCATC
6	10830781	10830901	ATTAAATATAGTCTCTCCCCCAAGATTACAGAGGTTCATGAGATATAGCATGAAGGAATCGGGCAAGGAAACAACACTTCCATTCTTATAAACACCCTAAAGAAAGAAAACAAGGATATC
6	10838454	10838574	GTGGCCCTGCAGCCCGCTGGGGATTACCTGTCCGCGCCTGCTGCTTACCTCGTTCGCTCCCTTGTGAAGCTCCGGCGTCTTGTGTGTTTCATCTCCTAGGAAACGGCGGGGGCAGCAGGC
6	24174776	24174896	CTTCTGGACTGGTAATTTTTACTTCTGGCCTTGGTGGTCTTTGAGGGTCTACATCAGCCTAGAAGAAAATAGATCAAAACAAAGGTATTCAGCTGTTTGGTTCACAAAGGTAATGACATT
6	24205041	24205161	TGGACTTCTGCTGCCCCCCGTGTTTCAGACCTCTCTGCTCCAGCTTTGAAAATGCCTTCATCTATTGAGACAAACACACAGTGAAAATCAAAATCCAATTGTGACATCGTGTGGCTGAAT
6	24278133	24278253	TTTCCCTTTCCTCTTCAGGGGCTGAGGAGATGAGTTGTCACTGGATCCAACTGTTGACTTAGAGTGGCGATCATTTCCCTAAATGGCAAAGTATTAGACCCTTATTATTAGCTAATGAAC
6	24288823	24288943	ATCAACGAGGAAAGCATCTGATACTTACACTCCCTTTAGACTTTCTGGATCCTACAATAGGAGGTAGTGAAGAAGCTTTCTGACTGTGGAAACAAATTGCAATTTAGAAATCTGAATGTT
6	24290976	24291096	TAAGGCAGTTTCTTAAACTTATCTCTGCCAACAGCCACATAAAACTGCCCATTCTCCAACTCTGCTCCACTCTCAACAAGTTTTCCTTCTAAAGTATAAAGCCTGTCGAAAATATGAACA
6	24353556	24353676	TATTTGCATTACCTCTGTATTAACAACTTCCATTGGTCTTTTCTTGATTTCTCCTATGTCCAAGTAACTGAGGAAAAAACAAACAAACAATAAGAGTTGCTTTTATAGACTTTAAGTCAG
6	24357961	24358081	AAGTTTTTCACCGTGGCGTGCACAGCCAATCAGGACCCGCAGTGCGCGCACCACACCAGGTTCACCTGCTACGGGCAGAATCAAGGTGGACAGCTTCTGAGCAGGAGCCGGAAACGCGCG
6	24809748	24809868	CTGATTTCTTCAGTATCAGATTGACACAATGTCACCAGCATTTTAATGCTTTCAGTAGCCTATGGGGGAAAAATAGGTTAAATCGTGTTTTGACATTTAGGTCTAGAGTACCACGAGACT
6	24825187	24825307	CCAGCTTCTGGCTTGATGGCCATGGTTTAGTGTCTTACCTTTTCCCTGAAATGCTGATTTTTGGAGGCTGCTGCCAAGTAAAGCGTCACAGCCTCACTAACTTCGTTGTCCTCTCTGGTT
6	24839042	24839162	ATCAGCTGTGACAGGAGAAATATAAGGAGACACTAACTTCAGACTTACCTGTGTTTCTCAGTCTCAGTGTCTGAAAATACTGAGTCAGCACCTCCGCCAACATTACAAACCTCATCACCA
6	24870837	24870957	AGCACCCCAACACGGAATGGCAACTTACCTTGTCTAGGTCATACAGTACACCCTACAATAAAAAAAGGAATATCTGCATTTAAACATTATCCTTCAAAAGGTTACCCATCTTAACAGAAT
6	24872842	24872962	GAACAGTGTTAACATCATAATGACTGCATAGTACCTACCAGGCGAGAGTTTCTTTTCATATCTTTTAACTGAGCTGTCAACTTGTCCAGCTCCGTCTGGTGAACCTCCAGATATTCACTG
6	24873595	24873715	ACCCCTTGGGTCTTTCCTTAAAGTACATTATCAGGTTCAAGTTCTTACTCAAGTCCATTTTTCAAGGCCCTGTAGACTTCTTCCACCCTTTTAGGCTGAGGCTCTTTGGGGGGATTGTTG
6	24873694	24873814	GGCTCTTTGGGGGGATTGTTGTTTTTGTGGCCTAAATTGTGCATTTTCTTCAGTTTGGCCTGAGGCTTCTTGAGAGCGGAGGAATTTTCAATGAAGGAGTTACACCTATGGAAAGAACAG
6	24875774	24875894	TGGGATCCTACCAACATGATTTCCGGGAGTCTGGTCGGTAGTCCTAGAAGACAGTGGAAAGATCATGACAATTTATAGGCAGGTTCAGACAGAAGATGCACTAAGCTTGTCAACAATGAT
6	24935895	24936015	CATCTTGGAGAGGACAGGCGCGAGAAGCAGCAGGCAGCAGCCCCGGCAGTCTCAGCAGTCACACTGCCGACCGAGGTGATTTCCTTTCCTTGGGTTGCCCAAGCCCTCTGGAGGGCAGCT
6	31866102	31866222	GCACGAGGAGTTCACAAGGTGGGCCTGGGAGGGTAGACGGGGATAGAGTAGGCTCAGGCATCGGGGGCCTCAGTATGGAGCCTGGGCGTCCCATTCCCAGTAGCTCCTGCCCCTCCCAGA
6	31869577	31869697	AGGAGGAGGACAAAGGTGACCAGTGGGTAGAACATGGTAGACATCATCTGTCCCACAGCCCTGCAGGGAGACAAAGCTGTTAACCGGCACCGCCCCAGCTGTCCATCTTCTCAAGGGGCT
6	31871514	31871634	GAGCGCCGGTGGAGTAACGTTGGTCCATGGAAAGCAGCGCCCCAGAGCTGGAAGGGAGAGCCGGGCTGCTGGGTTGGGGGCCAGGAGCTCTGCCTGGAGGGTCTCTGGCCCCCTCCCAGT
6	31878917	31879037	CCCGGGCCTCGCCCCAGTCTCACCGTAGGCCTCGTCATCCTCGTCCCGCTGCTTTCCCCCCATGGCTCAGTCTCCGGAGTGATTGGAGCCCTGGAGACCTGGCGTCTCACCTGCTGCCCG
6	33167327	33167447	GAGGGGGCCACAGGGGTCAGGAGGAGCATCCCCACACTGCACCCCTCCCATGGCCCCTCACTCCCACCCCAGCCCAGCCCTTCCCTGCAGTGACTCACCACTGAGCCTGGGAGCCCCCTC
6	33168926	33169046	CCCCTTCCCTTCTCTGAGTAAGACTCACCCGAGGGCCACCTTCTCCAGGGGGGCCAGGGTCACCAGGAAAACCAACAGGACCCTGATCCAGATGGAGAATAAGAGTCAGGGTCACAGCTC
6	33170507	33170627	GAGGGGGGTGACTAGTATGGTGGCTAGGGTCAGTAGGGGTCACACTCACCATAGGACCCACATCTCCTGTTTCTCCCTTCTCCCCAGAGGGGCCTGGCAAACCCTGTGCAAGTATACAAA
6	33170879	33170999	CCCTGGGGTCCCCGAGCTCCGGGCTCCCCATCTGCTCCCTGCAGGGTTGAGGGAAAGCAGAGACAAGGACACAGGGATGGGTCATGGGTCAGGTGTTCTCTATCCACAAATACCACACAC
6	33172334	33172454	GCAGGACCATCCTTCCCTGGGGCCCCAGGGGGACCAGGGTCACCCTAAAAGGAAAGGAGAGGTGATGAGCCACAGCCATGCTCCCAAATTAAACAGAGAGCTCTCCAGCCCCCCCTCAAA
6	33172461	33172581	CTACCTGTTCCTTTCAGCACCCCAATCCCCAGCTCCCCCACTTCCCCTCTGCCTGGCCCCTCACTGACCTTTGTTCCTTCTTTTCCAGCTGTCCCAGGTAGTCCCTGCTCTCCAGGGGGC
6	33172581	33172701	CCCGGGGGGCCTGGGTGACCTCTCTCCCCCATAGGGCCGGTTTCTCCTGCTGCTCCCTAGACAAAAGCAGAGAGAGTTCCTGCTCTCAGGCCCTTCATCTCGCTGTCTGCCAGAAGAGCC
6	33173463	33173583	AGAGAAGCGAGGTGGGTCAGAGCTCGGGGTCAACTTACCGGGGGTCCTTTCGGTCCAGGAAACCCGTTGGGACCCTGAGGTCCAGGGAGGCCCTAGAGACAGAGGTGGGGGGAGTCAGGA
6	33176415	33176535	GCCTGGTGGTCAGTTACCTTGACCCCTCGAGGTCCTGGGTATCCTAGAGGTCCCTGAGGTCCAGAGGGACCCTGGAAGATAAAAGAGAGGCATTTATAAAGGGGCCTCAGAGTGTCACTG
6	33179746	33179866	TGAGCCTCCTGGGCCGCCACCACAGGGCCCTTGTCACCCCCACCACTGCCAAACCGGAACTGAGGTCAAGGAGAGAAGGTCCAGGTTCTCTTCCAAGAAAGCCATGGGACCCTCCCAGCC
6	33180265	33180385	TGAGAGATGTGCCAGGAGGACCAGGAGCCCCATCTGATCCAGGGAGCCCTGCTCGGCCAGGGGGGCCCTGGAGTGGGAAGAGAATGCAAAAGATGGGGTGAAAGATAAGGGGACATCAAG
6	33180639	33180759	CCCCGTCACATGGAGGACACCCCCTTACCCTCTCTCCAGGGTCTCCAACTGGGCCTGGGTTCCCCTGGATGCCAGGGGGACCAATCAATCCCTGAGGAACAAAAGAGTAGGGGTCAGGTG
6	33184255	33184375	GCCACCCTCCCCATATTCCTCTGCCTGGAACCTGTCGGCTGTGGGGGGGACCTGGAGATCTGTCTGCTCCTTCCCAGGGATGGGGAGGGAGAGGGGTAGATGGGGATGTTAGGGCTGAGA
6	33184980	33185100	CATAGAGTTACCTCCTCAAGGGGTGGCAAGAGGCTCGACTCCAGGATTTCTTCCTCTTCACCTGGGGTGGGGTCCTGACCCCAAGGAGAGAAGGAGAAGAGTAGCACGGGGTGGGAAGGA
6	33185682	33185802	GGGGTCCCTTGAGTTTACCTGATAATCAGGGGTTGTCCCCGTAGTCATCACATCATAATAGGGGGGCTCGTAGTCATAGTAGAGAGACTCAGTGGGCTGGGATTGGGGGGTGGGCATAGA
6	33186727	33186847	TCTGGCCCCCCTCGCATTCCAGCTCCTTCTGTTCACATGATTCATAGGCTGCCTGGACCCCTGGGACAATGGCCAGCTCCTGGACATCACCCTGCAAAGACATGAGAGAGATGGAGCGGA
6	33192264	33192384	CCCAGGGACCCAGGTCGGCCTGAGACGCTGGATGCCCTGAGGCTGACAGAAGACAGGGAGCAGACTATGAGCCTCAGACGCCGGGGTCCCAGGGAGGTCAGAGGCTGCGGGCAGCGACAG
6	33192384	33192504	CTGTCAGCGGCCCAGCTCCATGCAGCAAGGCGCCGTCGGGGCTCCCGGCACTGCTCCCTCCTCGGTGGCTGCCGCTTCTGTGTGTCCCCGGCCACCCTGGCGCCCAGAGCCCCCACCTCG
6	35503841	35503961	GTTGGACCTGCAAGCAGGGTAGAGCTTGGGGTGGGGCTGAGGGGATCCTACATCCCTGCCCCAGGCCCCTTCCACACAGCCAAGCAGTTTAGAGAGCTTCCTACAAGGGTGGGGGTGAGT
6	35505703	35505823	ACCCAAGTCCCCCCAGCCCCAGGAAGCCCAGCCCCACCTCAGCTTCCCGATGAAATTCTCCCCTCCTCGGGACAGATTGGTAGGGTCGATGGAGATGAGGTAATTGGCTGTCTTGCTCCG
6	35509180	35509300	TCAGCCCCCTGCCCCTCTGGGCCCCAACCTTTTTGCCTTTTCCTTTGGCTTTGCCCTTTTGATTGCTCTTCTTTATCACCGTAGCTGCCTCCTCCTCCTCTTCTTCCTCCTTCCTCGCGC
6	35509300	35509420	CTTTGGGAGTGCCTGAGCGTGGAGGGGGAAACAAGGCTGTGAACTCCTCACCCTGGTTTGCAAAGTGCTTCCAACACCCATGTCTCACTTGGATGCTCCCCACAACCACAAGAGAGTCGA
6	35509857	35509977	CTCCCCTGCTGGAGCTTCCTTATTCCTAACACGCAGAGGTTTCGGTGGGGGGTCAGGGCTTCCCAGGTCTCCTGGAAATGGAAGATGGGGGTCAGGCAAAGAAGGTGTCTACTGGGGCTG
6	35510958	35511078	TCCTCTGCCTCCTCTTCCTCGTCCTCCTCGTCCTCCTCTTCCTCCTCCTCCTCTGCAGGTAGAAACTCTTCATAATGGGGGTTTGAGCCGGGCCCTCCTTATCTGGGGAGCCCAGTTCCT
6	35512131	35512251	CCGCAGCCCACACCCTGGGGGTCCACCCGGGCTCTGCACCCCGCCCACCTCCGGGCTTCCGGGGCTTGGATCCCGTGGGGCAGGGGGATTCGGGGGCCTCCGTCCTCTTCTTCCTTAGCC
6	35512251	35512371	TCTGTGCCGGGGCGGGTCGCTGCGGAACGGGGGTCAAGAGGAGGTCGAGGAAGGAAAGGGGGGCGCTGAGGCCCGCCCATCCCCCTCTAATCCCTTGAGCCGCCAGAAATAACCGCAGAT
6	35805331	35805451	ACGGAGGAGGGGGCGGGGCTCTCGGGAGCCGTGAGCCGGGAAGAGGGAGACGGGCAGGGCGGCGCCAGCAGGCCCTGGTGGGCTTGGGAGGAGGCAGGAGACTGGAGACAGCCTCGGCTA
6	35805451	35805571	GAGCGGACACAGGCACCTGGCAAGCTTTCCTTGACCAAATCAAGGTTGTCCTTGTCCTATTAAGCCTCTTCCCCTTGCCTTGAAGGGACCTCACCTGGTGCCCTGACCTCAGCCTCCTCC
6	35805571	35805691	CCAAACCCCGCTGGGGAGTGACCTGCTTCTAGGCCTCCATCCACAAAGCTACGGACTTGCAGCCCACGGGACCCCAGCCCAGGGCCTGCTGCCCTCACCATGGTGAAATTGCTGCCGGCC
6	42173333	42173453	GTACAGTCTCCCCTGGGGCTGCAAGGATTTAGTGGAGACTCTTAACACCAGTTCTCTGGCATCTGTGAGTTTGAGTGTGGGCCATCATCTTCTTCCTTCTGCTCTCTCCCTCTCCACATT
6	42173453	42173573	TCCCGGTACCATCTGATCCATCAGGCCCTTCTTTGCTCAGGCCTGAAGGACTCAGGCCTGTGAGAGAGGACGGCCCCGTTGTCGGCCAAGACACCTTTGGGCGAGGAGCAGCGAACAGGG
6	42178751	42178871	GATAGGATAAGGATGGGCCCCTCTCACTTCTGCCCCTTCTTCCCTCCCAGGCCATTCGCGCCATTAACCCCTGCAGCGATACCACCATGACTGCAGAGGAGTTCACCGATACAGTGTTCT
6	42194854	42194974	GTATCTCCTCCCTGGCTTCTGCTGATGGATCTCTCCAACTAGGGCCCTCTTCCTCCCTTTCCAGGAGGCCTGATCAGCCTCTCCATCATCTCCTGGGTGACTGAACATGATCAGTCGGTG
6	42722322	42722442	CAGTAGCGCCATGCTTGCCAAGTGTAGTCCGGGTTGCTTCCCACAGCACAGCTCCCACCCCAAACCTTAACGAGCCCAGAGGCGGAGACTTAGGGCCTTGGGAAAAGTGCAGATGGCCCA
6	42722442	42722562	AGCTGTAGGGAGCTGCCCTGGGGGCTACCCATGTCGAGTCCCACTAGCCTGGGATCCCCGTGAATGCAGTAGTGGTGGCAGGGGTCTCGGAATCACAGCTTGAGCAGGGGATAGTCCTGG
6	42722562	42722682	TCCTGGGCGTTGTTTCTTCAGCGCCCTTCCCAGCCAAGAAGGGGCAGCCTGAACGCTGCAGATTAAAAGTGGGATCCACAAGACATTTTGCTAATCTCTTTAGCCAGGTTCATCCCATTA
6	42966100	42966220	TCACGCTGAGTGAGAGGATGTGAGAAGGTGAGAGCCGTCAGATGCACATACACACAATTGACCTCTTGGGCAGCCCCTCCTGCTCCCCAGCCTGCTGCAGCCCCTGATCCACCCACCATC
6	42968897	42969017	ACTACAGGCAGCAGCAACTACTGTGGTCTTCCCACAGCCTGGGGGGCCCCGTAGAAGGACACTGCTAGTTCCTGTCAGCAGGGCACCCCTGCAACCAGAGAACAGACATTCGTCTCCTTC
6	45903213	45903333	CTCAGCCGGGATATCATAGTTGCGGTATTTCTTGGCCACAATCTAAAACAGAGATGGCAGGACAGAGGTGGTGTGAAGGCATGAAACAAATCATTAGAAAGTGTTAGTGGCCGTCCCAGT
6	45949307	45949427	TCTTCACGTCCCCGTTGAAGGTCAGGAAGGGCGGGTGCGTGCCGGGGGCTAGGTTGTGCAGGTCAGCTGGCTTTCTGTAGAGAGAGCAAGATTCAGGTGTTGGCTTACAGCAGGGTGCTT
6	46015394	46015514	CCGGAGTCCAGCGCACCCCGAGCCCTGGTGGGTGAGCCCGGCGGGAGGCGCGGCAGGTGCGGCGGGAGACTGGACCCCGACCTACCTTCACAAAGAGCTCGATCTCGGGGTCCCTGTCGT
6	46015514	46015634	CCCCGTTAGCTGTCGCCGAGTCTGTCATGCCGTTGGCGCCCGGGGCTACCGTCCCGGGCCGGGGAGGCGCCACCTCTGCAGCACCTGGGCCAGCACTCTGCGCTCCTGCCGCTGCCCAGC
6	46015634	46015754	GGGGCTCCTCTTCAGGGCGGTGTTTAATTTTTCACAAAACCATCTATTCTCCAGCCCGAGCAGCGGGGTCTGAGAGATCAGTGTCCCAGATGCTCACATGAAAAGGAGCGAAGCCGGGAG
6	46015754	46015874	GAGGCGGGGGGCCACGGGGAAAGCCGGGTTAAGGGAATGACAACAGGTCGTGGGAGCAACAAGTGCCGGGCTGCCCGGAGGTGTCACAGGATCCGCGACTGTCAGCGATCCCGCCGCCGC
6	63726609	63726729	AACATGAAAGGAAGCAAAAGACATCCAGGATAACTCATTGCTTCTGAAAGATGGATCACTTATGGATAAAGCTGAGGGAAGGAGAGAAAGAGAACTCTGGGAGTTATCTGCTGGATTAAA
6	63788177	63788297	AAACTGACTGAAGACATTGAGACCAACCAGTCTTCCTGGGGCGATAATGGATTTATTTTTATGATCATCTACCTTCGAAAGGGAAAAAAAACCTATTAAAAAAGGAATTAATTCCCCAGG
6	64066479	64066599	TATTCCCATTACCTTTAAGAAAAAAAGAATATATTAGTAATTATTGTAGATTTATATTTTATTGGTTAACAATAATTAAACACAATCTTTGCCATCAAAGACTAATGATTTAGGGGGTTG
6	64081940	64082060	CTTCAAAAAGGGCAGTTCTAAATAGGAATTCCCATTGAAAGATGGAAAGAATAAACCTGCATCTAAAAAAGAAAATGGTATTAATATGTTCTGATAGCATTATATTGCTACTCAAGTAGA
6	64230727	64230847	AGAGGGGCTGACAGAAGTCCACATGGTATCAACCCCTTGTGTCACATCAGAAGCATCAACAAAGGAGGCTGTTGGAGACAGCATAAATCCCTGGGATCTGTGATTTATAAACAGACAAGA
6	64307005	64307125	GATGGAATGAAAGATCTCCAGTTATTTATTTCTATAACTTCTATGCAGCCAGTAAAATTCTTGACTGGTACAGGCATCTGAGAGAGAGAGAGAGAGAGAGAAGTAGAGATAATTTAAATG
6	64912666	64912786	TCATGCATGGATCAGAGTCGCATTCATTTATTTCTTCACTACAGTTCTGTCCAGTCCATCCAGATGTACACTCACATCTGAAATAAAATATTAAAATTTTTAGAAGTGTGAACTCTTTTT
6	65384403	65384523	ATTGAAACACCATTCTTCATTCAGACAGTTGATGCTGAGCAGTTTACAGTGGTCAATTGCTTTCTCACAGTTTTTTTCAGTAAATCCTGATATACAGCTGTAAATACATCAGTGTAAATT
6	65402499	65402619	ATTTCTTACATGTAGCATTATTCCTCAAAGGAAATGACTCACATGATGTTTGAATGCTCTTACAAAGCAAATCTGTAAATATTGGTGAACAGATGCACATAACATCCTAGGAAAGATTAA
6	65405274	65405394	CATAAGTATAAGCAGAACTGCTATTTGGGCAAATTCCTCTTTTCCAAAAAAGCAGAGAAACACAAGGTTTTGCTGACACCTCACAGAATGGACCTTAAAAAAATCACACACAAGAAAAAA
6	65490608	65490728	CACATTCACAAATGAAACTATTTGAAGTAATATTGCTGCAGTTTCCATGGAAACAGACATGTGGTTGACACTGGCCAATTATTTCTGAGCAATTCTTTCCTATAACAATGAAAAAAAGTT
6	65495414	65495534	GGGTAGCTGTATTTTACAGTTTATCATAAAGAATTGCTGCAAAATGGTGTTTTAAGTATTACCGGAAATTTCCAAGTAAAGTTGTGGTTAAGGATTCCTGGGAATTGGAATTGACCTTTT
6	65495534	65495654	TTCTATACCCAAAGTAGCTTTGATGACAATGTGCTTTGATGGAGAAACAGGAATTCAAATGTTGTAAATATTCCTTTAAACAGAAAAAAACATATATTGTTAGTGAAGTTTTCCCTAAAT
6	65495800	65495920	ATAGTCACCTGATTCTGAAAAGTTCTGGTTTCATGACATAATTAAGCCAGCAACTTACTGCGGTCTTTTGTGTTTTCTCTTTACACCAAGCTTCAATCTAATCAAAACACAGCACAGCCA
6	70225909	70226029	CTCAGCTATACAACACACTTACCTGGGAGACCTATAGCTCCAGGCAAACCGTTGGGACCTCTTCCTGGAGGGCCACGCTCCCCCTTTTCTCCCAAGTCACCTGCATTACATTAAAGAAAT
6	70239225	70239345	TTATACCATTACTATTCACCATACTTACAGATCCCTTTGGGCCAGGTAATCCTATATCTCCCTAAATCAATAAAAGAAATTTATGTTAGAACAATGTATTCACATTTGATAATTTCCTGA
6	70260628	70260748	TATTATATTATTGTCATCACCATCTTACTTTTTCCCCTTTGTCCCCAACTATGCCGGTGATGCCTCGCAAACCCTGGGCTCCCTGGAAATGTGAAAAAGAGAAGTGAATTATTTTAGTTG
6	70266678	70266798	TAATCACAATTTATCCACTAAATACCCATTTTCCTTACCTTGTGTCCTTGTCTTCCTGGTTCACCAATTTCTCCTTTAGCCCCTTTATGACCCTAACAAATGCAAAATAAGTAATTGTCT
6	70270261	70270381	TTCAACCCTGACTCTCAGACACAAACAGAAATTCAAGCTGCAAATAACTTACTCTGGGTCCTGGGGGGCCAGGGGGGCCAGGTGGTCCTCTTCTCCCAGGGTCACCCTAAGTTATTTGAA
6	70271631	70271751	TCAAAGTGCACTGTGGTACTCACAACAGGTCCTACACGGCCAAGCTCTCCAGGGAGTCCTGCTGTCCCAGGAGGACCCTGAAGTCAACAAATCAAAGCAAATGGTCATTTATGAATATTT
6	70272026	70272146	ATAGACTGCATAAAAATAAATGATGAAGTGATACTTACAGGGGGTCCAGGAATACCACGGCCCTAAAAGAGTACAATAAAAATGGTTATAGCTTGAGGTTTATACTTAGTATAAATATGA
6	70280925	70281045	GAGACCCTTCAGAAACAGGGGGCTGCAAAACACGTCTAAAGGAAGGAAGTGGAGCGCCATATGCTCCAATCAACTTACCGGGGGGCCCGGGGGGCCCTTAGGACCTCGGTCACCCTGGAG
6	70301972	70302092	TTGAAAGTCTAGAAACTATGGCCCTTACTGGGGCGACGCTTGACAGCTGCAGATGCCCAGGGTTCCAGGAAACTGCACACAAAGAAGAAAACTGGAATTTTCCTGAAGAAGAGAGAAGAA
6	70302986	70303106	ACTGTCCCCTCACGACCCCTTCACTGTTACCCTAGGACTATGTGTTCTGGGCCCAGCCTTGGTCCCTCCTGCCCCCGGTGAGGGCTAAAAGCAAAGGGAGAGAACCAGAGGCATCTCGTG
6	72242293	72242413	CCCTTTTTTTTAAATTCAAGGGGATGAAGTTCTAGAATGGAATGGTAAACCCCTGCCGGGAGCTACAAATGAAGAAGTTTACAACATTATTTTAGAATCAAAATCAGAACCTCAAGTTGA
6	72251150	72251270	ATGATTACTATTACATTATGTTTTGATAAAGGTACTTGATTTAATTTGAGAATTACCCTCTCAGATCCTCATAGAATTGGAGACAGCGCTTTTAGATGATGAACCGCATTGGTATAAACT
6	72252740	72252860	TTTGCCTTACTGTTGTGCAGGATCTCAGCGAATCAGTGATAGTGACATCTCAGATTATGAGGTTGATGATGGTATTGGCGTAGTTCCTCCAGGTGCGTGGGTGAGGAGCATGACCCTGCT
6	72274328	72274448	CTTGTTCACTGGGCAAACAGGGGTAGATGGTCCCCCTCCCTAGATAGGAGACGACCTCCTAGTCCCAGGATTCAAATCCAGCATGCGTCTCCGGAGAATGACAGGTACTAGTCAACTCCT
6	72333543	72333663	AGTGATGCTGACCTGTAATTTATGGATGCATATATGTTTTTACTTTGTAAATATAGTTCATTTACCCCCAAAATGCAAGGCAGACGGATGGGGACTTCAGGAAGATCCATCATGAAGAGC
6	72392667	72392787	TTCCTTTGGTTTTTATCCTTTTGCTGATAGTTTAATATTTCCTGGAGTGCGACTGGGAGCTGACAGTCAATTCAGTGATTTTCTTGATGGATTGGGACCAGCCCAGCTTGTTGGCCGCCA
6	72398904	72399024	TAGTTGAATTTAAGGAATAATTTCTTATATGTTAATATACCTTTGTTTAGCTCCATATGTCAAAGTATATCTTTTGGAAAATGGGGCCTGTATAGCCAAGAAGAAGACAAGAATTGCACG
6	75749354	75749474	CACCGCGCCCTCCAGCTTCACCCGTACAGGTAGCCCCGCCGCCGCGCACCTGCCTTCGCTCCCGCACCGGTGAGTGTCCCAGAGACCCACTGCGGGGCGTCGGCGCCGGGGTCTCGCGTT
6	75817461	75817581	AAACTGATTCATGTTGCTGTATTTGTTCCTTTGAAACAGGTGACAGTGGATAGTGGAAACAGGAGATCGTGGATCCTCCTTCAAAAATGGAGGATGGAAAGCCCGTTTGGGCGCCACACC
6	75841183	75841303	AATATATTTTCTCTGTGTTTTGTTTTTTAGAGCTCAGTTGTTGGAGGATTTGTTTCACATTATCTCCTAGAGAAATCTAGGATCTGTGTTCAAGGCAAAGAGGAAAGAAATTATCATATC
6	75841324	75841444	GCTTCTGAAGATATTAGAGAAAAACTTCATTTGAGTTCACCAGATAATTTTCGGGTAGGTCAGAAGAAAAGAAATTTCATATAGCCAGGTGCAGTGGCTCATGCCTGTAATCCCAACACT
6	75844826	75844946	TTGTGTTTTCTCCTGTATTATTTCCCTGTGGATCATATATGTTAATTATGTTTAATTTGTTTTGTCATAGTATTTAAACCGAGGCTGCACTAGATACTTTGCTAACAAAGAAACTGACAA
6	75848280	75848400	CCTGGTGTAGTAGTTTTAGTGTACTTAAATAATGTAACGATCAGTTAATTGGTGTCTTCTTGTTTTGTAGTACCTTAAGGCAGGTTCTATGAAAGATCCTCTGCTAGATGACCATGGTGA
6	75857026	75857146	GGTGCACTCTGTGGCATTTTCACAGTGCACTATTATAAAGAATTTTTACTAGCATAGTTTTCTTTTATAGGGTACCTCTGAAAGTGGAGCAAGCAAACAATGCTCGTGATGCCCTGGCAA
6	75858826	75858946	TTACATTTTATCCTATGATAAATTTATATGAAGTTGATCTCATAATGACTCTTGGTTCTGGTTTTATATTTTCAGAGTACTTTGAGCATAACAGTTTTGAACAATTTTGCATCAACTATT
6	75866901	75867021	AGAAACATTCCTGTTTGATTTATTTTTCAGACCCAGTTTGTGGAGAAAAATAATGATGCTTTACATATGTCTCTTGAATCCTTAATATGTGAATCCAGAGATAAGTTTATACGGGAATTA
6	75884207	75884327	AAGGTCAGATCATCCTAGGAAATTGTGAGTAACTGAAGTTAAGTAGATTTCTTTGCTGTAGGATTCTCAGAGGCTTCACTCAGTATGTTCATTGTGAACCTCCATACAGAAGTATAGTGT
6	75898322	75898442	ATGTAGTATGACTTTTATGTAACCATATTGTATTATCGTTTTTCTTGTAGGGAACAAATGGCCAAAGAAATGTCAGAATTTTTGAGTAGGTTAGTGCAGTGTAATTGGGGGAAATAAGTG
6	75908481	75908601	AATGTAATCAATAGATATTGAGCTCCTGGCAGCTTGCAGAGAAGAATTTCATAGGAGACTAAAAGTGTATCATGCTTGGAAATCTAAGAACAAGAAGAGAAATACTGAAACAGAGCAACG
6	75913982	75914102	ATTGGGGTATATTTTAGGATTAAAGGCTCTTTTCTTTTCCCTTGAGCTGCTGGTATAACTTTCCTTGTTCTGTGTAATAGCTCAGCAAAACCCAGCAGCTCAGATTCCTGCCAGGCAGCG
6	75947463	75947583	TCCCGTTTCTGAAGTTAAGTATTTCAAGTTGCTTAAATCCTGTAAGATTGGATCGTAGATATGGAACCAGCTGCAAAATAAAAGATGGTTTCCTCTTAACTGTGTTCTAAGTGCTCAGCT
6	76018748	76018868	TAATATGGGGACTGGGAGTCAGCGAGCTCTGCCTTGAACTTCTGGTTTACCAGAGAGACGCTGAGCTCCACCCTCTGCTCCTCCAACACAGCGAATTCTGTTTCTCTTTCCTGAGTTTAA
6	76072513	76072633	TGATAACAATCACAGAACAACCTCAAATCTCATTAAAAAGTAACAGAAATGTGAAAAATAATTATATATTGATACCAGATGATTGAGGATAACCTTCTTGGTTTACCTTTATGAGGGTGT
6	76072633	76072753	TAATTTATGAAGAACATGTAGCAGTGTCTGTTTCTGGAATAATCTGCTTGTCTTTCCCTCAGGTGTAATCTCTGCTTAAGGGCCAGCTGGAGGAACCTTTATCTCATTAACCTTCTGGAG
6	79489169	79489289	AGAATCCCTGCTTCTCCATGCCTGTCTTGCTTTTGAGATTGCAAGTCCTATTATACGTTAAAAAAAATGCAAGTTCACAAATTATAGAAAAGGGGGGGAACTAAGCAACACAGATTTATC
6	79513685	79513805	TCCCACTCGGACTCCCTTTCTGTTTGGTAGACCCTTAGGGCTTGGTTTCCGAGGGGCTAAAAAAGAAACAGGAATAATGTAAAGTGAAAGCTGTACCAAACACAGTGTTATTTGTTCATC
6	79518886	79519006	TCCCCCATTGTTTTGAAAAATGGTCTCTATTCACATAATTTCACAGATTATTTTCTCCAGAGGAGACTATGACAATACTGAAAAACATTTTCACAGTCTTCAGATCCTGATAATATTCAT
6	79519006	79519126	TTCTGTGCAATCTATTTTCTCCACAATGTATTTGTAGACCACAATTCACATTGGCATCCAGAAGATAAACTTTTTTGCCCTGAAATTAAGGAAGGGGAAAGGAGACTTATCATACAGTCT
6	79525105	79525225	CTCTGAGTATACTACATAAACATTTTCTGTTTAAAGTCTCTTCTGATCCAAGAATTACCTCTGCTTCATGTAGTGTCAGCTTTTCTGTTTCTTTATCTTGGGCTTTTTATTTACATACTT
6	79537106	79537226	CAGCCTCACCTCGCACCTCCACCTCCCCCGCCGTCTCCACGCCCACTTCAAAGCCCACCTCCAACCCGCAGGCTCTTCAGCAGAGCCGATGCGGCGTCCCGCCTCCTTGCCTTCCCTCTT
6	79924960	79925080	ATGAACATTATTAGAATAATCCACACTCTGGCAAATATAGCTATATCCCGCATTATATGATCCCATGAATAACTGGAAAAAGAGTAATAATATTTGTAGTAAAGTTTTAGTAAACACAGC
6	79947348	79947468	GTGGCGGCCGACGGGGCGAGCGGCGGCCGGGAACCCCTCTAACGGCGGCGGCCCGGCTGCGTCTTCTCCTGCTCCTCAAGGCGCCGCGGCGGCGGGGATGCGGCAGAAGGCAGGGCCAAG
6	79947468	79947588	CGGAAGGCGTCGTCAAGGTTCCCGGGAGAAAGACGAGGAGGTGGAGGAGGCCCAGCCGCCAGCACAGTGCGCTGCACCAGTCTGCAGCCTCGCGCAGCCGCCCCTCCAATCTCCTCAGCC
6	99606742	99606862	CTCGATTATGCAGGGGGCTGAGGGAACCACTCCATGTGACCCTCTCGGGTGGGACTCTGCAGCTGCTTCGCAGCGCAACTCTCTCACCAAACTCCGCGCCCTTGCGCTAGCGGTGCCAAA
6	99606862	99606982	AGGCTCCCGCCCCGATTGAAAAGGCGCAGTGCATGCCCGCCCGCGTCACTCCGCGGGCGGAGGACGCACGTCGGGGCGCGGCTCTCTGGCTAGCGCGCAGCTCCAGCTCTGTCACTCGCG
6	106621418	106621538	AGTTACCTCATTCCCACTGACTACAACAAACTCTGAAAGAGTGCCTTGTTTCCAAGGAGGAACTGCAGCCCAGACCTGAAACACACACAGACAGACAGCTTCATTAGAAACACAGATATT
6	106629061	106629181	CTTGGACTGGATCAAACTCTCACCCCTGAATTCAGTCAAATTCTGCCAAACCACGGGCTAGTTTCAAAATTAAGCATGCAAAACGGAGCATTCGAAAATGAAGCTAATCTAATGGAGAAA
6	106629181	106629301	CTGAAAGAAGAATACGGAACTGTTATTCCGCTCTTCGCATATGAAATGCTCGAATTAACGTTCCAGTCAGTATTCTGTCCATTCTCCTCCCTCACTTTCACCCCCTCCACTTTAAAAAAA
6	106629301	106629421	AAAGGGGGGGCGGGGCATTAAAAAGCAGGTGCGCAAACCCCCTAGATCCCTGCCCTGTCCTGGGAGCCCTCGGCGGGACAAGCAGACACCGCTCGCGATCCAACGCCAGAGAATCGAACG
6	106629421	106629541	CTTGCCGACTGCCGCCGCGACCCTGGCCCGGAATCTCCTTGCCTGCCCGCTCTCCTTAGCCGCCGGGATGGCTTTGCGGCGCCAACCAATCGCCTACAAAGATCATTTCCTCGGGCTGCA
6	109368952	109369072	GGCTGCATCAAAGGTAGACTTTCGCACAGGTTGTGAGGTTGGAGTCACAGTGTTATTTGTTGTACCTGTTAGATAAGACAAAAGAAACAACAATCCTAAGTTTCATGGTCCTCTATTGTA
6	109379617	109379737	TAACATTAAAACAGGAAACGCAGCTGTTTCGACCTTCACAGGTTTCTGGGGAGTTGGGGGGAGAGATGCATGAAATCAATGATTTTATTAGTATCTTATTTGAATCTGTATTACTTATCT
6	109382381	109382501	GTCCTCAGCGCTGGCGTTCGGGAGAAAGCTAAGGCTCGCAACGCTCAGTCAACCCCTCAATCCCCTGCGGCGCCGCCTCCGAGACTACGCTCCCCCGCGGGAGCGCGCAGGGGTCACGTG
6	121435773	121435893	ACTTCATCCTCCAAGGAGTTCAATCACTTGGCGTGACTTCACTACTTTTAAGCAAAAGAGTAAGTTTTTAAAAAATGAGAACACGTTACCTATTAGTTTCTTTTTCTACAAGTAAAACTT
6	133241690	133241810	CGCACTGAACCGCGGCTGGGACAGACACTTCGGGAACCCGAGGCGGACCGGGCGACGAGGTGAGTGACCCCTTCTTCCAACCCCCGCCCCAGGGCTCCCGGGGGAGCCTGAGTTGAGAGA
6	133274655	133274775	ACCTTACAAATGAATATAAAGATAACATTTTTCCCCTTTGTTTCCATCTTCTTGTTTTAGATAGTCATTTTTACTTGAAGGAAGCTGCTTCTACTTGGGAGTGGCAGGAGAAGTGAGAAA
6	133446589	133446709	TGCAATTTCAACTTTTCTCTGCTGCTTACTGCTCTACCAGGTCTATGGAAATGCAGGACCTAGCAAGTCCTCATACTCTTGTTGGAGGTGGTGATACTCCAGGTAGCTCCAAACTGGAAA
6	133446709	133446829	AATCTAATCTCAGCAGCACATCAGTTACTACAAATGGGACAGGAGGTAAGTGTACTACCCTGAAGATACCCAGAATCATATTTCAATGTTTGCTTTAATTTTACTTCTTAGAGATCTGCT
6	133456525	133456645	AAACTCACATGTACTTATTCTTCTACGTAGTGTCTCTTCTTGCAGTCAAAACAGAGCCCTTGAACAGCAGTGAAACCACAGCCACGACTGGAGATGGAGCGCTTGACACTTTTACTGGGT
6	133506055	133506175	ATAAGCGCTTACTGAAATTTTACCTCATTATGTGTACATTTTCTTTACAGGATCCCCCCATGGCTGTAACCCTTGGACTCCGCATGGAAGAAATGATTTTTAATCTTGCTGATACTCATT
6	135300451	135300571	AAACCCCAACCATTTATCACTGCAAATTATTTTGAAGAAGTTGCTTACTGTGTCATAGATTCTGAGCCTAGTCTGAAGTCCTGGGACTTGTTCTTATTGATTGATTGCTGTGGAAGAAGA
6	135358073	135358193	CCAGTATAATTTTGTACTTTCTTAACACTTTTAACAACGTAGCAACAGACTGTCTTACCGTTGGTGCTGTATCTACCTGATGGTTACAAGGCTTTCTTTCTATGCTGATAATCCCTGTGG
6	135455859	135455979	CTGGGTCATAATAGGAAGAATATAATCCACATTCTCTTTTTCATAGTAAGATGAAACAGGCCGTCCACTGTACAAAAAAAGATACTTCCATTAACACAATTTTCATAATTTTGAGGTGAG
6	135492208	135492328	AATTTCATAGAAGTCTTACCTGTAGGCATCTCTCAGCTTTATGCAGAGGACTGAGAATGCAAAGCATTGACTCAATCAGGATCCTATCGAAACAAAGGAGATGTATTTGTAATATGGAAC
6	135495795	135495915	TCTAGTGTCACCACTTACTGATGTGTGGCCTTGGGCAAGCTACTTAATTTCTAATCCTTGGTTTTTCCTTGTCTGGGAATTTAAAATGGCACCTATTTTAGTACTGTAAGGAGAAGAGAA
6	136822571	136822691	CCGGTCTGCCTGGTCTCTCTAACCGCGCCAGTGTGCCTCCGACTCGGAACGGCTTCCGCGGCCGGGGCAGCGAGGGCCGGGGGCGGCGGGCGGGATGAGTGCGGTGTGCGGTGGAGCGGC
6	136822691	136822811	GCGGATGCTGCGGACGCCGGGACGCCACGGCTACGCCGCCGAGTTCTCCCCGTACCTGCCGGGCCGCCTGGCCTGCGCCACCGCGCAGCACTACGGCATCGCGGGTGAGGCGGCGCCGCG
6	136872184	136872304	TTTTTTTTTGTAGTTTTCACCATTTCATGCTTCTGTGCTGGCCTCTTGCTCGTATGATTTTACTGTAAGGTACAGTGGTTTTTAATACATTTCATTGTGAAATACCAGGTAACATTTGCA
6	136898081	136898201	TAATATAAGTTTTTTGGTAGTTTTAGCATTTAAATTATTCCCTTTTATTTATCTTCACAGATTCTGGAACTTTTCAAAGCCTGACTCTCTTCTTGAAACAGTGGAGCATCATACAGAGTT
6	136898201	136898321	TACTTGTGGTTTAGACTTCAGTCTTCAGAGCCCCACTCAGGTAACGGATACAATCTCATGATATTCTCTTCTGCCCAAGTTCACAGCCAACTCTGTGTGGCATGCATTGCTTTTATGAAT
6	143450784	143450904	GGACCTGGGCTTGTCGGACCAGTGAGCGGCGGCGGCTGCGCGGCGGCAGCGGCAGAAAGCGTAGCTGCTTTGCTGTAGTCCACGCCCCCTTGCCGCTCCGGTGACAGTCTCTGCGGAAAG
6	143450904	143451024	TCACGTTTGTGATTTCGGGAGAGCACAGAACGGGACGACGGCGCTCTTGCTGGGTCATCTGGGCCAGGTGACGAAGAAACAGTTTCCTGGTGAAGCAGTCCCTCACCCCTAGTCAGCCCA
6	143470900	143471020	TCATGATTTTACACATTTGTATTAATCACAGTACCAAATGCTTTTCTTTTCTCTGTGAAGGTTTCACAAGAAGTACTGTGGCTGTATACAGTACCTGTATGCTGGTTGTTCTTTTGCGGG
6	151405196	151405316	TGAATATCTCTTGCAGTGACACTTTGGTTATCACTTGATCAGAAAAATACTCGTCCCAGCTCAAACATTACCTTAGAATAGAAAGTGAGAATTATTTCATGACGGGCAAATTATGGGTAC
6	151422512	151422632	TGAATAAGCATAAAATTGATATAATTACCTCAGGAATTGACTGAATAGATTCAATAAATTTATCCAGTGATGCTTCCCAAATTGCCAGTTTTACTGGGAAAAAAATTAATAATGGAACAT
6	151427433	151427553	AATTTATTCCAAGTGCCCCTTTCATAAATTTGATGAAAAGTTGCTTACTCTATTTTTATGTAGTTAAGTTCTTCATTTTCCCAGTGTACCAGTGCGATTTCATAGGGCTGAATTTCATGT
6	151427553	151427673	TTTTCTAGAACTTTCATCACATGCTTCATCTAGAAGAAAAGGAAGATTAATCTGAAATCATAACTGACTCCCTCAGTTCAAGTATGTTATGATTTTAATGCTTATAACAGTCTTCATTAC
6	151445231	151445351	GCTGGGGTGCAACGCACACTGGTTTAGCATGAGCAATGATCACTAAGCACGAGAGCCACGGCCACCCCTACTTTACCTCGTTCACAGACAGAACTGGAAGGTTGGTCCTGGATGGCTGTC
6	151451977	151452097	GACCACTCGAGCTGCTAAAGAAAAGGCAATACACTAACCTCTCCGCCGGAAGAGAAGAAGGAAGCGCCAGGGACGCACGCTTCCTCGGCAGGACTGCAGGGAAAGAGCCGCACCCCCAGC
6	158111470	158111590	ATCCACAGGAATTAGATCTCCAATGCCTAAATCTGAAGAAAATAAAAAAGTCAATAAACCTAAGTAAAAATATAAGCTTTCCCCTTGACAATACTGAAAGAGGCCGAATGGGTAGTTCTA
6	158114913	158115033	ACAGTACTCATTTCTGGCTTCGTAGAGGCTTCCAACAGCATCTTTTTGACAAGAAGACCTAGCCACAGACAAGGGAAAAAAACAATGCATAAGCTATTTTCCTTCCCTTTATTACTGTAA
6	158117732	158117852	ATAGGGCACCTTGCTCTCCAGTCGCTGAGGCTGGTGTCATACTCCACAGATATAATTCGGAGAGCAGGACAGTCTTTTGCTAACCATGTCTAAGTAAAATAAAACATATGTGAGAACAAG
6	158146836	158146956	GTCATCTGACTTGCTCTTCCGTAGGAGCAGCCACACAGCACACTCATGATCTTCTATATCAACTGTACTAAAAGGATCTTTGCAAAAAGAAAAAGCCAAGACAATGTGAAAAGTTAAGAT
6	158150384	158150504	TAGACGCATTTTTAAATGCAATAACTAGCTTCCATTTTTCACAGAGGATTACTTTACAATAAACTTACCATGATTTTCTCCTTTGTCTAAAGAAACTGTGTGCACATATATATATGACTT
6	158155497	158155617	AATGGTCTCCTATCCTTAGACACAAACACACAAATCAACAAGTACTAAGTGCAAATATAATGTATATTGATGACATTTCATACCTCCCCTTTCTCCACCTCCTAGTCCCTGTTCCACTAC
6	158158194	158158314	TTGTGGCCCATCTTAGAAATGGCCACAATTCTATCACTGTTCCTATAAGAAAATAAGAGTTGTTTAAGCTGTACTCACTGATATCTCTCCAGTGTGTGCCACTTTTTGGTGGGGAAGTAG
6	158158314	158158434	AGGTTCCTATTCTTCTGCAACAGATGACGCAATAAGCAGCCAGGGACATTCTGTGTAAGTAGAACAATTACAACAAATTTAATTTAGCATCTAAATCAAAACACTTGTTTTAACTACAAG
6	158168081	158168201	GCCCAGCTGCGCCGACGCCCCCGTCCGCCCCCACACCACCCCTGCCTTCACGTCCTACCTGCCGGCAGGCGGACTCAGCCCGTGCCCAACTGCTCGTCGGACCCCGTTGTCTGGGGAGCC
7	2540998	2541118	TCTCGAGGCACTCCAGGAGGACAGCAAGCGCCTGCGTCACCAGCTCCTGGGGGCCTGAGACAGAGGTGAGTGGATAAACCACCCCCACCCCCACCCTAGGACCCTCCCCATCAACTCTGG
7	2555408	2555528	CCGCCCCCCTCGGCCGGGTCTTGGCCTCCCCGCGCCCCACTACCACGACCTCGACCCCCGAAGGCCCACGCGCCTCACCGCTCGGTTGCGTCCTCCGCCGCAACCACCCCTCGCCCAAGG
7	5530475	5530595	TGCGGCCGGGCCGTGAGCCGCCTGCCCCGGTCGGCTGGCCGGGCTTACCTGGCGGCGGGTGTGGACGGGCGGCGGATCGGCAAAGGCGAGGCTCTGTGCTCGCGGGGCGGACGCGGTCTC
7	17298621	17298741	ATTCAGCCGGTGCGCGCGGCGGCGGGAGGCAGTGGCTGGGGAGTCCCGTCGACGCTCTGTTCCGAGAGCGTGCCCCGGACCGCCAGCTCAGAACAGGGGCAGCCGTGTAGCCGAACGGAA
7	17298741	17298861	GCTGGGAGCAGCCGGGACTGGTGGCCCGCGCCCGAGCTCCGCAGGCGGGAAGCACCCTGGATTTAGGAAGTCCCGGGAGCAGCGCGGCGGCACCTCCCTCACCCAAGGGGCCGCGGCGAC
7	17298861	17298981	GGTCACGGGGCGCGGCGCCACCGTGAGCGACCCAGGCCAGGATTCTAAATAGACGGCCCAGGCTCCTCCTCCGCCCGGGCCGCCTCACCTGCGGGCATTGCCGCGCCGCCTCCGCCGGTG
7	17298981	17299101	TAGACGGCACCTGCGCCGCCTTGCTCGCGGGTCTCCGCCCCTCGCCCACCCTCACTGCGCCAGGCCCAGGCAGCTCACCTGTACTGGCGCGGGCTGCGGAAGCCTGCGTGAGCCGAGGCG
7	17299101	17299221	TTGAGGCGCGGCGCCCACGCCACTGTCCCGAGAGGACGCAGGTGGAGCGGGCGCGGCTTCGCGGAACCCGGCGCCGGCCGCCGCAGTGGTCCCAGCCTACACCGGGTTCCGGGGACCCGG
7	17335565	17335685	ACAAGAGCTTTGTTTTAGGAATAATCTTTACTATATTGATTTGGGGGTTTGATAATTTAATTTTTTAATTTTATTTTAGTGATTAAGACTGGAGAAAGTGGCATGATAGTTTTCCGGCTT
7	19116676	19116796	CTCCGGCCCTGCTGAGGGGGTGGGGGGCTCCGCCTGCTAGTGGGACGCGGACATGGACCAGGCCCCCTCCATCCTCCAGACCGAGAAGGCGTAGCTGAGCCGCTCGTGAGCCACATAGCT
7	19117413	19117533	GCCCGGGCGATGCGGCCCGCGGAGGAGAGAGCAGGAGGACGGACGGGAGGGACCTCCGCGGGGAGGGCGCGCGGGGGAGGCGGGGAGGGAGGCGGGAGGGGGAGGGGACGGTGTGGATGG
7	19117533	19117653	CCCCGAGGTCCAAAAAGAAAGCGCCCAACGGCTGGACGCACACCCCGCCAGGCCTCCTGGAAACGGTGCCGGTGCTGCAGAGCCCGCGAGGTGTCTGGGAGTTGGGCGAGAGCTGCAGAC
7	23105764	23105884	CAGGCTCCTGGGCAGGGCTCGGGTTCTGCCCGGGGACGCAGCCCAGTTGGTAGCGTCGCTCCCTGAGCGTTTCTAAGGGGGCCGCCCGGCCTTGTCTTTCGGCAGTGGCCGAGCCACCGC
7	23105884	23106004	CGCCTGCCGCGCGTTCCAGAGCTGGGCGCTGCAGCTGCACTGCCGATCGCCGTGTTTGGTCGATAGAATCCCCAGTGTGCCCAGAGAGTGCGACCCCTCGCCCGGCCCGGCGAGCCCCGG
7	23123716	23123836	TGTATTGCCAAGCTAGGCTAGTGAGCCTCTTTTTATTTTATGTATTTTTCCTTTGATTAGAAAACGTTGTGTGACGTGATCCTCATGGTCCAGGAAAGAAAGATACCTGCTCATCGTGTT
7	23125082	23125202	TGGATGCAGCAAACCAATATCAGATTGAACCTGTGAAGAAAATGTGTGTTGATTTTTTGAAAGAACAAGTTGATGCTTCAAATTGTCTTGGTAAGAAATATCAGATTCCTGTTGTGTGTT
7	23152016	23152136	ACTGGTTAGTGCCTGAAGTTCTTGAAGCGTTGCCATGTATTTTACTACAGGTGGAATGAGGTACCATCTACTGTCTCCAGAGGACCGAGAAGAACTTGTAGATGGCACAAGACCTAGAAG
7	23152170	23152290	GGCTCTCAACCACAGTCTTGTAGATATTTTAACCCAAAGGTAACTAATTTTTATTCTTGGTTTTTGTTGTTGTCTTTGAAATCACTGAACACATAAGACACTCACCAACTAGAAGTAGTA
7	23167765	23167885	CTACAGTCAGTTCTTTCCAAACCCCCGCACACACTAAAGTTAAGCATGATGGGGCCTTTTTCTTTTACAGGAAACTCAGCTCTGTATTTATTTGAGTGCTATGATACGAGAACTGAAAGC
7	24749525	24749645	TCCGAGACTAATTATAGAATATACCCAAGGAAACATACCTGGACTCGGAAATTGGTCTTCTATGAGTACATCGCCAAGGGTGAGGGATAAAAACTGGTACTTGGGTCTCTGCCAGCACCA
7	24757367	24757487	CCGCAGCCCGCGCCCGCCGCGCACTTACCCGCGCGCCCGCTGCTGGGTCCCCGGCAGCCGCGCCCCCTGCGCTGGCGGAGTCGGAGGAGCCTGCGCTGGGCCGGCGGGGGGCGGGCGCTT
7	24757658	24757778	GACGGCCCAGCGCTCAGCCGGAGTCCCCGCGCGCTTTTCGGGACTCACCCGGGAGATGTCGGGGCCTCTCGGGAAGAGTGGGCTGCGCCTGCCTTCCGCGGCCGCCTCGCCTCTTCGCTG
7	27095927	27096047	CTGGTCCTGCGAAGCCCGGCGTGACTGTGCCAACTTTCTCACTTCCTCCATGGGGCCGGAGAAGAAAAATGATATGAATGTACAGTGCGCAAGAGGGGGGGCGGGAGGGCGGAGGACGCT
7	33096461	33096581	GGGGATATTGTTATCATCAGGACGACCTCACCTTACGTCCTTTTCATGTCGTTTATTGTCTCGTATGATGTCATACATGGGATCTTCATGTGCCTTAAGGGTCAGAGAAGGTTAAGGTTT
7	33099382	33099502	GTGTTCATTGCCTGGTACATCTGGTATGCAATCTTCTGGCTTAGTCTCATCTTCCTAAAAAAGGGAACAGGTATAAACAGCATGGCAAGAGCGCTGGGATTCTCTCCTGCTCCCCTTGGA
7	33129982	33130102	AATTTGCCGAACGAGGGTTCGCAGAAAGGTGGGGCAGAGCTCATCTGACGTGGCATCAGGTAAGATGGTATGTCTGTTGTTAAACTTCGGGTACATGAATACCCTTTCCATGTTTTATTT
7	33155621	33155741	TTTCTCTGTTTTTCAGAGGTACCGAAATGCTACATTTGGCTGTGTTACATTCTAGAAAACTTTGTGTCTACTCTGTCTCAGGTAAGAAATATTTTTACCAATGTAGAATTTATATTACAA
7	33177437	33177557	GTACACAAATACAAAGTAATCCTTTTTTTTTTTTCCTTAGGAACCTTGGGTAATGTGGAACATGGGAACCAATGTCAGATGAAATTGATGTATGAACATAATCTTCAGAGAACAGCCTGC
7	33272961	33273081	GAAATTTTCTGAGGTTAGCAACTAAATTGATATTGAGTTTTGCTTTGTAGGTGGATTGGACTCTAAATATTGGAGAGCAAGCCCTTGACATATGTATTGTCTCTTTCAATCAGTCGGCAT
7	33336393	33336513	TCTACTGAAATTTAAAATTATGTCTCATTTTCTCTTCCTTATTGTAGTGATTTAAAGGGAGTGATAGTCACTCTGAGTGATGATGGTCACTTGCAGTGTTCATACCTGGGGACAGATCCT
7	33351128	33351248	GCATGTGGTGAGTGCTTATTAAATTTTAACTGTTGTTAATAACAGTTGCCCCAAATTATGTAATTTATATTATTTTTACATTGCTTATAGCACCAGATTTGACTAGAACAGTAAGCTTTT
7	33605259	33605379	CCCATCTCAAGGCCGAACCTGTGTGAACCTCATGCCAAGCACAGATATAGGGCTGGCGCAGGTGCTTCCTAAAGCTCACCTTCCTGGAGATGACATGCATAGAAAGAGGGGTTGGGACTT
7	33605379	33605499	TTTACTTCACTAGGAGAACTTGTAACACCATGGGGAAGTCAGCTGAAACTTGTCTTGTTTTGCCAGGAAAGGAAGTAGTTGCCTTTGGTCATCCATCTGCTAATAGTCACAGAATACAGT
7	33605499	33605619	GAAATGACATAGTTTTGGGTTAGATTTTATAATGCAAAGATTCAGATCCAAAATAATTTCATACCCCATTTTTTCACAGAATTCTTATATAGTAAATGTATCAAGTTTAATAAAGCATCT
7	33605619	33605739	CATTGTCAAATAATATCTTGGATTTTATTTATAATTAGAGGGATTTATGAGTGATTGCTCTACATTATTTCTTCAAAGGAAAGGAAAGGAATTGAAGACTTTGCTACTCTCTGGTAAGAC
7	33605739	33605859	TTGAATGTGATTATTTTATAAATAAAAGAACCACTATGAAACTTTCATGTGATTTGTTCTATTAAGCTAAACGTGGAAGAAGGGAAGTTTTCTAGTATTGTATGAAAATGTTTAAATATT
7	33605859	33605979	TTCAAGGAAGCTAGTACATTAACATCCCCTTTTCATTACCCCATTGGGTGGCACCTTTTAAAAATCCAGGTTATTAAAGGATTCACACTTTATTACAGTTAAAATTTAAGGTTTTTATGT
7	33605979	33606099	GTAAGAAGTGAAAGAAACTTTGCTAATTTCAAGTTCGAATTACAGTTGTGAGATTGATTTATTTAAATAAAAATATGCCTTTGCCAGTTTTGGAATGCCTCTCAGTACAAAGGGGAAAGT
7	45574337	45574457	TCCAGTGCGCAGGCGCGGCGGGCGGGAGGGGACGCGCTCCGGGCGCGCGCGCGGGGCAGCCGGCGCCCCAACTCCGCCCGCCCCGCGCCCCGCGCCCCGGCGCCTCGCCGCCCGCCGCCC
7	45574457	45574577	GCCCGCCCCGGCGCCGCCGCCCGCGCCCCGGCGCCCCGGGCCGGCGAGGGGCGCGCCCGCGGCCGCGGCCGCTGCATGGCGCTGAGATGGCGGGGGCGCCGCGCGGCGGAGGCGGCGGCG
7	45659981	45660101	CTGCAGACTCTGACAGCAGTGGTTCCCCACTCATCTGGCCTCTGCCTCCTCCTTTTGTAGGAAGGTTCATATCACAAAGACGACCCTAGCGTGCTTGAATGGGGACTACGAGGTAGAACC
7	74454157	74454277	CGCTTGGGGATCCTCCAAGGTAGGAGAAACTTTTGCGGGGGGCGGGCACCGAGGCCCTTCTCCCCTTCTCCCCCACCCCCGCCCCCGATCCCCTCCGCCTCCGGGGGGGGGGGTCCCCGC
7	74538589	74538709	GTTACAGACACCAGAATGTTCTGGAAAGAGTCACTCTGCCCAGTCGGGATCATGCCAGACTTGACAGGATTCTTCCTTTCCTCCTTGCAGGAACCTCCGGGGAGCTGGGCGGGCTGAGGC
7	74539818	74539938	GACTGTGACAGGAGTATGACAGGCAGAAGATACCCGTGTCATTCGGAGTTTTGTCTTCAGACCCCTCGCCAACCTCTGAGGAAATGACAGACTCGATGCCTGGGCACCTGCCATCGGAGG
7	74539938	74540058	ATTCTGGTTATGGGATGGAGATGCTGACAGGTAAGAAATGGACCTGGGCTGGTGGTGCTTGGGACTCAGCTCTCCAGGGAGCAAAGGGAAAGGGGTGGGCCAGGCCGTCCCCAGGTGTTT
7	74555075	74555195	ATTGCAGGGCTGTGTAGACTGAGGCCCAGAGAGGAGGGCTGAGCAGTCCCAGAGATGCTTGGAGGGACCTCTGTGATAGCCTCGCTTGTGTTTTCCAGGCCCGAGCTGCTCACTGAGGGA
7	74555423	74555543	TGCCCTGCCCCCAGAGAGGGATTCCGGGGACCCTCTGGTGGACGAGAGCCTGAAGAGACAGGGCTTTCAAGGTAAGGTTGAGCTCACGGGGAGGTCTGTTGTCCCAGCACCAGGACATTG
7	74557598	74557718	ACTCAACAGCCCAAACCCATAATCGTTTTGCGCTTTGCAGAAAATTATGACGCGAGGCTCTCACGGATCGACATCGCCAACACACTAAGGGAGCAGGTCCAGGACCTTTTCAATAAGAAA
7	74559566	74559686	GGTGTCTTCCTCATCCCCCAGGCCCTCCCCATGACACCCCTGCCTCTGTTTCTCTTCTAGGCCTTTCCAAGGACTCATCCCAAAGCCTGGTAAGAGGCACTGGCTGTGGAGGGGGCACTG
7	74594983	74595103	TAACTGCCACCTCATTTCTTTCTTTTTCAGACCCTTTGCAGAAATCTGCAATGATGCCAAGGTGCCAGGTGAGTCAGAGGTGAAGAAGCCACCCTTCTGCTCCGTGGGGACTAGAGACTG
7	81707261	81707381	AATAATACTAGTTTTAAAAACACTTTACCGAGAAGGGAAACACTGTCGTGCAGTAAGAACCCAACTCTCCTTTATCAATGATCCTCCGCAGATATGTTTATTTCTGTGAAAAAGAGGAAA
7	81743424	81743544	CATCGGGATTGCGGCAATAATTATCATCAAAGCCCTTGTCGGGATATCTGCAAACCACACCAAGAAAAGTGTCACGTAAATCTGCCTGGAAACACCACCCACCCCTCAGCTCACAAAATA
7	81762648	81762768	ATAATACATGCATGCTATATTTGGAAAATTATTCTAAGAAGAAAATGAAGTAACTTACTTGCAAGTGAATGGAAGTCCTTTATTCCTAGTACATCTATTAGCACATTGGTCTGCAGTATT
7	81762775	81762895	TTGGTTTTTATCTTCAGTGCTGGATCTATTTTGATTAGGGTAGTCTTTGCTGATTTTTTGAATTCATGAATTGTATTTCTTCTTTTCCTTTGTCCCTCTATTAAATACAAAATGTTTTAA
7	81769950	81770070	CAGGAGTTTGGTCACCCACATGGTGCTGCTGGACGGGCTGGCGGATCCCTCTGGAGGAGATGCCTGGGTGAAAGAATCCTGTTCGGAGTCAGTGCCTAAAAGAGCCAGTCGGCTCTGAGC
7	83396659	83396779	AGAATTACTTCTTCCATTGATTCCATTTCTTGGTTGTAAATTGTGATTACTTTCAGCACAATTCCATTATCTGTAAGAAAACAAAACAAGAAATAAACTAGAATCTATGTCACAGTACGG
7	83400157	83400277	GTACATTAGTGGATGACTTCTTGCAAATCGGATGGCATCATCAGGATAGTCCTTGGTGGTTCCGTATCTCCCTCCATTTACTTTGCTGGCACACTGAAAAACAAGTGGATCAGATAATTC
7	83402722	83402842	GCCCGAATGCTAGACATGTGATAGACACATATAGCATGCCCTCGAAAAATATTACTGAAAAATACAAAAAAGATAATTATTCTTCTGGAACTAACTGCAGGTCATCTAGCCAAATACCCC
7	83407186	83407306	GTCATCTCTGTCTTCATTGTCAGGAATCATGTATGAACCTACAAATTTTGGTTCTATAGGAGCAAAAAATAGGAGAAAAAGTGAAATAGATATTACAACTAAATGCTAACAAGTTATTCC
7	83648410	83648530	CTGGAAAGGTAACCTACCTTTATGTGACAGGCGTAACCGGGGGTGGGTAGTATCAGCTGTATGACCTCCTGTCCAAAGCTCCAGTAAGTAACCCCACAGGAGCAAGGTGATAATGTGCCC
7	83648592	83648712	GAGTTTTACTTAGGACTTCCCTCCAGGGGCAGCGTGCGAGAGGCTTTGTCAGAAATCGAACGCGTTGTCATCAGAAAGCACAGTTCCGAAGTGCCATTTGTCAGGCTGTATTTGGCTATG
7	83648712	83648832	TAAAACCTTTCTTTCCTCGGGACAGTTGTTTATAAGCCGGGAGCAAGAGGACATTCCAAAGAGTGAGTCTTCAGAGCCATGTCCTGTCTAGAGCGCTCTTCAGCAACTACGCCGGTAGAT
7	83648832	83648952	TCAGGAAGAAGCTGTATTTTTCAGTCACTTGGGCAAAGCTGTTCATTCAGAAAAAAAAAAAAAAAAGAGAGAAAAAAACAAAACCGAGCACACGCACTCCCTTCTCCCGTGGAGGTCCTC
7	83648952	83649072	TCTTCGGGCTCCTGGAAGCCTCTCAGAAGTCAGCCTCTTGCACTGACTTGCCAAACTGCTAGTTTTAATTCACCTTTCACCTTGCTAATTAAAAACAAGAAGTGCCATTCCCTCTAGGAG
7	83649072	83649192	TCGCAGGATCCACCCAGCAGGGATGCAGTCTGTCAGTGGCTGTTTACAGGAAAGTTCAGGCAGGGTTGAGCAGCGTACTTGCTGTTTCTAGGAAGTATTTCTGGTCCACGTGCCTCGCTC
7	92487528	92487648	AAAGCTTTCATATCTGAAAAAAGAAAGAGATAATTTAATATGTATAAATACTACCATTACAAAACAAAAGATAATGGATTGTTGGCAAACACAATTATATTTTAAGAAATGAACGGGAAA
7	92489839	92489959	CAACTGGTCTTTCCCAGGAACTCCAGGCAAATCCTGAGTCATGGAGCTTGGTGCAGAGAGACATTGTGAGCTCTGCATGGTAAATTGTAGTAATGAAAGATGGAAGGAAGAGGGGGAGAG
7	92493042	92493162	AGTTACTGATGCTACATGCTGAAGGTCAACATCATCTGCCAGAGGTAGAGAGTCACTGAGGACATTTAAAATTTCAAGACGTGACACCTGAAAGGAGAAAAATTTATTTAACAAATAAAA
7	92496691	92496811	AAACATTCATAGGCTACCAACCTAATAAAAATATCCCGAACAGCTTGTTCACTTGCTCCAATGTATTTGCTGAGTAACTCTGGCCCCTATTGGGTAAAATAAGAGTTGAGATAAAATTAT
7	92499729	92499849	TCTCTCGTGCAATTACCCCAGCTAGTAAGGTTTTTCCTGTTCCAGGCGGACCATACAACAGTATTCCTGTTCTTTGTCGTATGGGCAAGTTTGCAAATAATTCTGGATACTGAGAAACAA
7	92510969	92511089	TGGGACTCAACAGAAAAATATTTTTATCTTTTTCTTTTTCCCAAGAATGAACTATACTCAGAGAAAATTCCTTCAGTCCTATTAAAAAGAAAGTAATAAATGCAGAGTTAGTACTGAAAC
7	92518995	92519115	AGTATCTCCCAATCATCTGCTGAGAGGGGTTCCACCTCAACTTGTTGACAAGATACCACATGGGAACATGGCTTGAGAAATACCTAGAAAAAATTAAAAATTTAAAACTACTTTAAAAAA
7	92528346	92528466	TGGAGGAAGCAGTCGCGAGCGTTGGTGAAGGCCACAGTCACTGCCGCCCCGCCTCCCCCAGCACCCGCCAGGCGATCGCTGCCCCACATCGTCCCGGAGCGTCGCTCTGGGTTCGCCCAC
7	92528466	92528586	CCTAGCGCCGCAAAGGACCCGGGACCCGGCAGGCCGAGGACGTCGGAGCCGGAGGAGATCGATCGGCCCCGCCCCCTGCGGCCCCGCCCCCTCTCCCCGCTGCGCATCCTGCCGTAAGCC
7	98878578	98878698	GGCTGGGGGTCGCCGGGGTCGCGGGCCGGGCCTGCAGGAGCCGGGCCGCCGAGGTCGGGGTAAGTTGGCGGGCGGGCGTCCGAACGGCCCCGGGAGGTGCGCGCGGCCCTCAGGCGCGGG
7	98910154	98910274	CTGCCTGGGGTGCCCACTGCCCCTGCAGCTCCTGGCCCTGCTCCCTCCCCAGCCCCTGTCCCTGCCCCACCTCCACCCCCGCCCCCACCCCCACCTGCCACCCCTGTGACCCCGGCCCCC
7	98910274	98910394	GTGCCTCCCTTCGAGAAGCAAGGAGAAAAGGACAAGGAAGACAAGCAGACATTCCAAGTCACAGACTGTCGAAGTTTGGTCAAAACCTTGGTGTGTGGTGTCAAGACAATCACGTGGGGC
7	98945726	98945846	ATTTTCCTCCCCATCCTCAGGAAAGCATTTCCGAGTGCGGGAGATGTCCCTTGTCTCCATTCTGTCAGTTTGAGGTGAGAACAACCTATTAACAGTCAGTTTCTGACTTGCAATGTGAAG
7	98945899	98946019	TTTCATGCTGTAATTTTTGTTTTGGTTCAGCCTGCCATGGAAGGGGTAGAGGTGAGAACTTGAGCGGAGCTACAGGAGGGGGTTGTTGTCGTTGCTGGTTTTGCTGTGACTCGTTAGCTG
7	98950845	98950965	TCTCCTTCTTTATTTAAATTTTTTTTGTAGGTTCTGCAGCATATCTTGAATCCTGCTTTCTTGTACAGCTTTGAGAAGGGGGAAGGAGAGCAGCTCTTGGGACCTCCCAATCCAGAAGGA
7	98957930	98958050	GAAATTAGTGTTGCGATTCTCTTCCTGCCTGAAAGGAGGTCCTTTTCCAGGTCTTTGGGAGGAGCCAGTCGCTACCTGGAGCAGACTCTCTCCTCGCCAAGCCCATTGACAAGCAGCACA
7	98962234	98962354	CCCTGGCATCAGCACTGGTGGGCCCAAGAGCCATAACCACAGTGCCTGGGTCCCTGCCCTGTTGTAGGTACTTCCAGTGTGGCCTCCAAATATGAAGAGCTGGAGTGCCTCTACGCAGCC
7	99004109	99004229	AGGGGCTTGAGCGTTTTTTGCAGTGTGTTAGAACTGGCCCAGATGACTAAAAACGTTTTTAATCATGTTTTATTTTTAAGATTTTGACTTCAGCGTTCCAGGATCCATGAAGCTTCATAA
7	101154455	101154575	GGAGTGGGACTGGCGCCTACGGTGGCCGAAGTGGGACGCGCCGAGCCGGAGGCTGCAGGATGGTAGGCTGTGCGAAGAGGGAGGGGAGGGGGAAGCGAGGGGCGTGGGCTGCACCTGCGG
7	101210065	101210185	GTGGGTGGGGAGGCTGCGTGGGCTCACCTGCTCCACGATTCCTTCCCCTTCCAGGGCCCGGCTGTAGTTCTCGTGGATGTACTGCTCCTTCCAGTCCTGTGAGAGGGTGGGGGGCACATC
7	101211669	101211789	TGGACCACAGCTTGCCGTGGCGGGACAGCATGGGGGCGATCACCTTCCTGCGGACAGGTGGGGGTGAGGGCTGGGCAGACGGGAGCAGGCCTGGGGAGCCCGGTGCCCAGGGCAGGAGTG
7	101216731	101216851	AAACGCAGGTACCCCTCGGTTTCAGCTGTGGCCACAGTGATCACCAGCAGCTTCTCTGTTACCAGAGGGAAATGGCACTTGAGATCCACCGCCCAGCTCCGGGCCTCACGTGCTTTGCTG
7	101217114	101217234	GCACGCCAGCCTCTGCCCCCTCGGCCGTGCCGGGCCTCCCCGGGATCTCACCTGGGTTGACCGGGTCTCGGCCCCGGGGCCGGTCGGAGGCTGAGGCCGCAGGGGGCAGCAGCAGCGGCA
7	101217234	101217354	GCAGCAGCAGGAACCGGGGTCCAGGCCCCGAGGAGGTCATGGTGGGGAGCGGGCCCAGACAGCACCCAGGATCCTGGGATCTCCGCTACGCGCCTGGATCCCAGCTCCGGAGGGGAGCTC
7	101217354	101217474	TGGAAAGGGGGCGCTCGGGCTGCTGTGCGGCCGCCGCGGGGAGCAGCTTGGCTGGGGCTACGCCCTGAAAAAAAGGCGTATCCGGAGGCTACAGAAAGCTCCAGATGCCGGCGCCACAGA
7	101217474	101217594	CAAGGCGAGGATTGTCCCGGGCGCACGGGAGGCGGGGGAGGGGCGGCGGCTCGGGCCGGCGGGCGGGAGACAGGGACTCTGGGCTGAGCCAGCCGCTTGACACATGTGGAAGCTGAAACC
7	103376779	103376899	CTTCACCCCATCTTAGAGGTATACTCACCACTGCATCCTGCTAAGTATACATATATACCGACGTCTCCATATTCTTTTACAATCTGTAATAATGTTGAAATAAAATTTAGTTTCTCTTTA
7	103421495	103421615	TTTCTTCAGCATGATCCATAGTACTCTGAAATTATTCCTTAACAGCCGGAGACAAGCATTTCCTGAGTGTCACTAGGGGAAAAAAGAAAAACTCCATTTTACTTGCCAAAATCCTACTGA
7	103443054	103443174	TACTAGTTCCAGGGGGCCGTCTACTTACCCAGATCCAATGTGCAGCACAAAAGTCGGGACAGGGGACAAGATCCCCCGCTGGGAGCTCCAGTGCAGTTCACTGAAGCCTTGATCACTGAG
7	107660806	107660926	CGGAAGGGTAGTCCGCGGGGCATTCCGGGCGGGGCGCGAGCAGAGACAGGTGAGTTCGCCCTGAAGATGCCCACACCGCCCGGCCCGGGCTCCACTCCCGGGGAGGCCTCGAGGGTTGCG
7	107695862	107695982	ATAGGTAGTTATCACATGATGGTACCTGATACATTAATATAATTCTTTTCATTTCTATTTTTTTCCCTAGGTTATCTGGGTGTTTACGTGTATAGTGTCCATCATTCTGGGGCTGGATCT
7	107701000	107701120	GGAATTATACCCTTTGAGAAATAGCCTTTCCAGATAACAGTTGCCATTAATAAGCTTTAGGTGCCAGGCATTTTAAGTAACTTGACATTTATTTCCAAAGGTTGGATTTGATGCCATTAG
7	107710013	107710133	TTCCTAGGAACTAACAAAACATTGTGTCTTTCTTTTGAAGATTATGTGATAGAAAAGCTGGAGCAATGCGGGTTCTTTGACGACAACATTAGAAAGGACACATTCTTTTTGACGGTCCAT
7	120840008	120840128	AATAATTATAAAGTATACCTCGTTTCTGCAGTTAAAGTGAGAACATTATTTAGGTAGTCCCTCATCCAAGCAGAAACTGCCAACACACTGATGGACATTAACTGGGGAGAAAAAAGTACA
7	120856763	120856883	TGTGAGCCCCGTAAGGGAGAAGCCCCATCCTTTCACCACATCCTACTCCCAAGGGCAAAACGGCAGCGATCTGCAGGGGGCGGGGGAGAGAGAACACGGGACATCTCACCATCACGCTTC
7	120857761	120857881	CCGCCGGCGGGCTGGCGGGACAGCGGGCAGGAAAGGCGACAGACGCGTGGCCACTTACCGTCGGCGCTGGGCCCGGTGCCCCACGCCCGCCTGGGGATAGTCGGGGACGCACGGCGGGGG
7	128396644	128396764	GCCCGTCCACACCAGCATCAATCAGGTTCTTGGCCTGGGCTGCTGTCACCACTGGGGGTGGGGATGGGGCAGAGGAACAATGTGAGGATGGGATGCCCCTGCCTGCCCAACAGCCTCTTG
7	128401056	128401176	GGGGGAGGAGATCAGTGGCGTCTTCAGCGTGATCTTCCGGGTCAGGGCTGAGGTCAGGTCCTGAGGATGGAGGCACAGCCCACGTAAAGAGTTTATCACCCACTGGACACTCACTCACTG
7	128403619	128403739	TCTCCATGCCCTGCCCCTGAGCAAGAAGTCAGCCTCTTCCACCACATACACAGCCCCCTCCCCTTGTCAAAGGAAGAGGTACTCACCACCTCATCAGCTATGAAGTCTATGAATCCTGGG
7	128403739	128403859	AGAATCAGGAAGTCGCTGTGAAGACAGAGAAGTGAGTGTTATTAGTGGGGAGGGGTGCCCCAAAGGGGCAGAGCCTGCCATGCCAGAGGAGGCAGCAGGGGGGTACAGAAAAGCCTAGAG
7	128409910	128410030	GCAGCTCAGGGCGGGCGGGAGCCTGGAGGCTCCCGGGGCCCCGGCTGGGCAGTGAGCGCAGCCCGGTCGAGTCCCGAGGAGGGGCGGGGCCGCCGGGGCGGGGCCTCGTGCCGGGGGCGG
7	129774673	129774793	GCAGCTGCGGGTCCTGCTTTTCCCATATTGGCACTGCACATGATTGCTCAGAGCGGAGAGACACAAGCAAAAATGTGCTAGTGCCAAAATCGGCCAAGCAGATGGCACTGGTGCGGGCTC
7	130400182	130400302	CCTGCTGGCAAGATGCTGGCAGGGAACCAGTAATCAGTCCTTCCGGGAATTTCTGAGCTAAGACTTTTAGACCTAGGTTTGGAAAATCATCAGAAAAAGCTGCATTAATATGGCAAGGCC
7	130412173	130412293	CTTACCAGCTGGGCAAAAGTTGTAACTTTTAGTCTCTTGAAAAGCTCATCTTTTTTGTATCTATAATCTGAAAAATATGGTAAGACAAGTATTTATCTATTTTGCTTTTTTAGAGCTATT
7	130440972	130441092	TCCAACCGACCACGTTCGGGGTTCTAGCCTCACGGGTTGCCTCTAACCCTAGCTTCCTACCCCCACAACCTTGTTCAGCCGCCTCCCTATACCCTCTTCTCCGATTGGCCCGTCTTCCCC
7	138715780	138715900	AGGGCCCAGAGCCGCAGGTAGGAGGCTGTGTTTGAAATGCAGCCCAGGCAGTACTCGATGGTGTGGATGGCTTGGTGGACAAAGACGTCTCCAAAGTTGAACTGAAAGACGGAATTGTTT
7	138733049	138733169	CAGGGATAAATTGCAGAATGATGTTGAGAGTTCTTCTGAAGTATCTGGGGGTGGAAGACACACACATACACAAGATAGAACATCAAGGGAACGTTAGGACTTAATTATTCTCTCAAAGCA
7	138749282	138749402	GTCATGATGGGGGCCATGGAGGAGCCACTTAGTTCCTGGAAAAAAAAAAAAAAGCGACAAAGATGTAAGGAGAAGAGTCTTGGGCTGGGTGTCAGCACAAAGGTCACAGTCCCAGCTCCT
7	138756483	138756603	CCTGAGCTGCTCTCCTTGGTAAAATATGATGAATATGTTCTTCTGAATTTCTTCTTTCTGGAAAATCAGAATAAGTTAAAAAAAAAGGGGGGGGTTTCTTTCTGGTTAAAACATAATAGA
7	138769154	138769274	AAAAAAAAATTGGCTTACGGAGGATTCTCTCCAGTGATTCACACCTTCTGACTTCATTCACAAATTTCCTTTGAAAGCTGTTCACATTCATATTTAACTATGGGGGCGAAAATCACAAGA
7	138786059	138786179	TCCCCACACCCCTCAGCACACGACCACCTCATTCCTTAGGAGAAGATCCTCCTCCACCACGGAGCCCTCCAGCTTCCCTCTTCTCCACCTCAGCGTACCTTGGCTGTGTCTCTCTCTCTT
7	138852174	138852294	ACAGCCTATGTGAGAAAGTGATAATACATTTTGTTTTGAAAACCTTACCTTGGCAATGGACCCGTCGGGGGAGTCATTCCATAGTCTTCGTATCTCTGGAAGACATACAAAAGAACATGA
7	138904991	138905111	TTCCCAAAATATTACATAAGTTAAACATACCTGTTCTGACCCAAGAGGACTTCAGCAACTGAGATAAGTTGAGCTGTGGATACTGGAAGGCTACAAAAGGGAAAGAATTAGGGAAGGAGA
7	138981233	138981353	GGCCGCGCCTCGGCGTCGGCGCCGCGCCCCCGGCATTCCCGGCCGGCGCCCCGGCCCGGCCTCGCGGCTCAGCGGCTCTCGGGTCCGGGAGGGGCGGCCGCTGCGGCTGCGGCTGGGACG
7	138981353	138981473	GGGCGCCGCGCACCGGCGCGGAGGGAGGCCGGAGAGGCGGGGGCGGGCCGGGCCGGAACCGAGGACAGGGGCGCCAGCCGCACGCCCGCCTTGCCGCTCCGCCCCCTTCGGAGCCTCGGA
7	140734665	140734785	ACTAAAATCCTCTGTTTGGAAACCAGCCCGATTCAAGGAGGGTTCTGATGCACTGCGGTGAATTTTTGGCAATGAGCGGGCCAGCAGCTCAATAGAGGCGAGAATCTACAAAAAAAAAAA
7	140739893	140740013	CGTACCTTACTGAGATCTGGAGACAGGTATCCTCGTCCCACCATAAAAATTATCTGGAGAGAGAAAAAAAAGGGAAATAATTCAACCTTGTAGATAAGTTGAAAAATATACTTCACACTC
7	140785640	140785760	TATATTTAGTTTGCTTTGGGTGAAAACAAGAAAGAAGAGCCCAACTACCTCTGAACACTGGGCCAGGCTCAAAATCAAACACTATTTCACTGGGGACAGAATGTAGGAGGGGACTGGGAG
7	140785760	140785880	TCCGGGATTGGTATTTCCGAAGACAGCGCATCAGCTGGTTCAAAGGGGCTGTTAGAAGAGAAAGAGAGGGGCAGGCAAACACAGGAAGACAGACACACAGAAGAAATGAAAGAAGTCATG
7	140850082	140850202	TTACTAGATATGATACTCAAAAGCTTACCTCCAGATATATTGATGGTGGATTATGCTCCCCACCAAATTTGTCCAATAGGGCCTCTATATGTTCCTGTGTCAACTTAATCATTTGTTTGA
7	140924719	140924839	GGGGCCCGAGCGGCCGCTGTCGGGCGGGGAGGGGGAAGGGAGGCGGAGAGCTGGGGGAGGCGGAGGCGGAGGCGGAGGCGGAGGAGCGGGGGGCGCGGGGGGCGCGGGGAGGAGCGGCCC
7	140924839	140924959	GGGCGGCGCCGCGGGCGGAGGGCGCCTGGGCCACCTCAGGTACCGGCCCGCGGCCCCGGGCGCAGCCGAGCCTGAGGGGATTGGGGGAAGGACGCTAGGCGGGGGTGCGGGGGGGAGCGG
7	141738341	141738461	GAGCTTTGCGTTCCCTGTGCGCCGGAAGTGATCCCCTGCGTGGCTGGGCTGCTCGGGTTAGATCGTCAGGTGAGGGAGGAAGGGATAGCCAGCGCGAAGGAAGTGCTGGAGTCGTGTGTT
7	141739119	141739239	TCAGGAAAAGCCTAAAGATTAGACTGTAAGAAAAGAAAATAGAAGCCATGTTTCGAAGACCTGTATTACAGGTAGTCACTTGTCTGTATTAATACTGAGATGTATTACTATCAGCCACAG
7	141745425	141745545	CCACCCTGACCTGACTCTTATAAAGCATATTAAGATCTCAACTAAAAACTGTACATTTTATTTATATCAGGTCTCGAATTTATTTGGAAGGGAAAATAGACTATGGTGAATACATGGATA
7	158856537	158856657	CGGGGATGCGCAGGCGCACTGGGAGAGGCCGCAGGGCACGCTGGGCAGTGCTTCTGGGCCCTCTGCTGCTCCTGCTTGTCGGTTGCTAGGCGCTGGGACGCGCCTCCCGAAGGGTGCGGG
7	158871091	158871211	TGGAAATCTGCCTTCCTGGTCACGGAGGACCCTTTGTTCTCTTGTTTCAGGCCATACAGTCAGGTGGTTCCAAGGAAGAAAGAAAGCACAGAGAGAAGAAGCTGCGTAAGGAGTCTGAGA
7	158902325	158902445	TGAAAGTCAGTTTGTCTTAAAGGGTTCCAAAAGATTATTATTGTTTGCAGGACTATGAAGATGACTTTGAGGTTTGTGATGGTGATGATGATGAAAGCAGTAATGAACCTGAGTCAAGAG
7	158918691	158918811	AATCCATTGTGAAGTTTTTATTAAAGACTACTCACTTATGTCTGACAGGTGATGGCCGTTTTGCTGGAAGAGGATCGCTTGGCAGCTGAACCCAGCTGGAATCTTAGGGCTCAAGACAGG
7	158930385	158930505	GCAACTATAACTAGATTTTGATTTAGCTTCTATTGAAAGGTGCATTGATTTTGGTTCATCTCTTTTTAGGTCTGATGCCTGGAGGGAGGGTCAAGCTGGTACATAGTGCTCTGATCCAGT
7	158934347	158934467	GGAACAGTAGCTGTATCCAATCTCGTGTGTAATGCACTCGTTCAGTCACTCTTGGGCTTCTTCTTCACAGGGTCTCATAAGCCATGGCACAAGACAAGATTTGAGAGTGGCTCCCAAACT
8	1763826	1763946	GAGTCCTGCAGGGGCGGGGCGGCGCCAAGCGCAGGGAGCCCGGCTGAGTGGCAGCCCAGGTGAGCGCTCAGGGAGCCCGGGTGAGGGCCGGGAACCCAGGTGAGGGGCAGCCCAGGTGAG
8	1770911	1771031	ATGAATGATCTTTCTTTTAGATTGAAGATGGATACGTGACAATCCCAGGGACCGCTGCACTGACTTCATTTCCTTAGACAAGACACAGTGTAGGGCCCGGCCCGTGTTGGCCCCAGGACT
8	10607360	10607480	TGAGTTTCTCCTTCTGACTCTGGCTGGGCCTCCCCTTCAGCCTCCGGGGTCTCTACGCCTTCTGGCTCTGGCTGGGCCTCCTCTTCAGCCTCCGGGGCCTCTACACCTTCTAACTCTGGT
8	10607480	10607600	TGGGCCTCCCCTTCTGCCTCTGGGGCCTCTATACCTTCTGACTCTGGCTGGGCCTCCCCTTCTGCCTCTGGGGCCTCTACACCTTCTAACTCTGGTTGGGCCTCCTCTTCAGCCTCCTGG
8	10607600	10607720	GCCTCTATACCTTCTGACTCTGGCTGGGCCTCCCCTTCTGCATCCTGGGCCTCTACACCTTCTGACTCAGGCTGGGCCTCCCCTTCAGCCTCTGGGGCCTCTATACCTTCTGACTCTGGC
8	10607720	10607840	TGGGCCTCCCCTTCAGTCTCTGGGGCCTCTATACCTTCTGCCTTCTGGGCCTCCCCTTCTGCCTCTGGGGCCTCTACACCTTCTGATTCTGGCTGGGCCTCCCCTTCTGCCTCCTGGGCA
8	10607840	10607960	TCTACATCTTCTGACTCTGGGTGGGCCTCCCCTTCTGCCTCCTGGACCTCCCCTTCAGCCTCCTGTGCCTCCTCTTCTGCCTCCGGGGCCTCTACACCGTCTGACTCTGGCTGGGCATCC
8	10607960	10608080	CCTTCTGTCTTCTGGGTCTCCCCTTCAACCTCCTGGGCCTCTTCACCTTCTGACTTTGGCTGGGCCTCTACACCGTCTGACTCTGGCTGGGCCTCCTCTTCTGCCTCTTGCATCTCCCCT
8	10608080	10608200	TCAGCCTCTGGGGCCTCTACATCTTCTGACTCTGGCTGGGCCTCCCCTTCTGCCTCCTGGGTCTCCACTTCAACCTCCAGGGCCTCTACATCTTCTGACTCTGGCTGGGCTTCCTCTTCT
8	10608200	10608320	GCCTCCTGGGACTCTATAACTTCTGACTCTGGCTGGGTCTGCCCTTCTGCCTCCTGGGCCGCCTCTTCTGCCTCTTGGGCCTCTGCACCTTCTGACTCTGGCTCGTCCTCCCCTTCAGTC
8	10608320	10608440	TCCAGGGCCTCTACACTTTCTGTCTCTGGCTGGGCCTCCTTTTCTGCCTCCGGGGCTTCTGCACCTTCTGACTCTGGCTGGACCTCCCATTCTGCCTCTGGGGTCTCTACATCTTCTGAC
8	10608440	10608560	TCTGGCTGGGCCTCTCCTTCTGCCTCTGGGGCCTCTACATCTTCTGACTCTGGCTGGGCCTCCCCTTCAGCCTCCTGGGCATCCCCTTCTGCCTCTGGGGCCTCTACACCTTCTGACTCT
8	10608879	10608999	CTCCAGGCCCCTGGCTCAGCCCCGGCCCCAGCCCTCCCTCAGCTCCCTGGACAGTCCTAGTGCTCGTGGGGTCCGTGTGGGTCTTGCCAGGGGCCACCTCTGCTGCCTCCCCATCAGTGT
8	10623152	10623272	AGCACTCACGGTGGCTCGGGGCCTGGGCATTCCTGGGGGTGCTGTTCATGGTGTGGGGGCTCTGGCCGCTGTAACAGGGCAGAGGAAGAGGGGTCAGAGAGCAGCTTGGGGGATTGGCAT
8	10654829	10654949	AGAGCCAAGACTCTCTGCCCCTCAGGTGGCTGGCTGACCCTGCGGGACATAGGCAGCTGCTGACTCACCGTCCTCCAGGGAGCACAAGGGCATGGCTCAGCCCCTAAGCCTCAGGGGGAC
8	20197340	20197460	GGCCGCCTTGGTATATCTGCGCGTGCGCGGCGTCGCTGCTGGGCCAGTCGGGACAGAGGAGACAAGATGGCGCTGCGGGCGATGCGGGGGATTGTCAACGGGGCCGCACCCGAGCTACCC
8	20218112	20218232	AGAGCTTCTCTCTGCTGATGGGTGCCTTTCTTCTCTTTAGTATGCGTGCTATGCTATTGGAAAGGATGTGCAAGCCATGAAAGCTGTCGTTGGAGAAGAAGCCCTTACCTCAGATGATCT
8	38412681	38412801	TTCTTTCCAGTGGACATTCCCACCCTTTTCATACAGCCCATAGATAAATGAAGCAGCAGCAATTTTTATTGAGGGACCTAAACTGAAAATAGGTTTAGAACATAATTTAAAAAAATAAAA
8	38412801	38412921	CAGCAAAAGTAGCAAAAAATATATGACCTTTTTAAAAACATTTTCCTTTTTTTTCTTTTTTGTTTTTAATATATAGCAACTGATGCCTCCCAGCCACCAGGAGCATCTTACCCGATGGGT
8	38412921	38413041	AAATCTCTGGTAACGACCCTTTTAAAAAGACATGTAAATATATACTCAGATTTATACACTTTGTGTTTTCTTCATAGCTATATACAGAGCCCCCAGTTTGGGGCTGGGCCCCAGGGCCAC
8	38413041	38413161	AACACTGCCCCCAACCTGGCCTTCGCCTCACCATCCTCTGGTACCAGGCATTTGGTCAGCAAAGCAAACTAGTATCGGAATTAATAAGCCACTGGCACCACCTATCTGGGGCAGAGGTCA
8	38413161	38413281	CCTTCAATCGAGGCACGAAGCACTGACCTCCCTACTGCTGTAGCCCTGAGGACAAGGCACCTGCCACCAGAGTGCGAGGGGCTTATGGGTGAAGGCAAAACAGACCAAACCGACAGGAGA
8	38413281	38413401	AAGCTCAGGAAGCTCTCACTTGCATGCCTGTTCATTGGCTCCCACTCCCTGCCCTCCAGGCAGTGCCTGGTGGCAGGGAGGGGTGTTGGTCCAACATCTGGGAGGGGATGAAGTGGCTGG
8	38413401	38413521	CAGCAAAGATCTGCCTCTTTGCACCTCTCACCAGCAGGTGGAGAGGAGGTGGAGGGAGAGGTGAGCTGAGTGGGGTGAAGGCAGGCCACACAGGAAGGCCCCTGGTAGGCAGCCGGCTCC
8	38428377	38428497	TTCTCCTCTGAAGAGGAGTCATCATCATCATCATCATCCTCCGAGGAGGGGAGAGCATCTATGGGAAGAAGAAGGGGCACTGAGGTTCCTCCTAGGGACCCCTAGATTTCACCAAGGCTA
8	38467932	38468052	CTCGGGACGCCAAGCCCGCCCCAGATCCGGGGGCGCCGCGGCTCTTACCTCGCTCGGCGTGGAGGTTCCGCCTCGGGAGAGTCCGCCGTGGCTTGTGCGAGCGGGCGTGTGCCCGCGTCC
8	38996952	38997072	GGCGCGCGCGCTTCCCGGCCAGACTTGGGGCCCCGGCAGGGTTGGAAAATGATGGAAGAGGCGGAGGTGGAGGCGACCGAGTGCTGAGAGGAACCTGCGGAATCGGCCGAGATGGGGTCT
8	39007845	39007965	TCAGTTTCACTTATTATATTTGTTTTTGCCTTTTCTGTAGGCTTTCAACAGACCTCACATCTTTCTTCTTATGAAATTATAACTCCTTGGAGATTAACTAGAGAAAGAAGAGAAGCCCCT
8	39013914	39014034	AGTTGTAGATAGATAACATATATATAAACGGTGTTTTATTTCTCTTCCAGAGACCTTTTGCCTGAAGATTTTGTGGTTTATACTTACAACAAGGAAGGGACTTTAATCACTGACCATCCC
8	39016097	39016217	ATACAGTATTTTTCATTTAGAATCATTGTCATTATCGGGGCTATGTGGAGGGAGTTCATAATTCATCCATTGCTCTTAGCGACTGTTTTGGACTCAGGTAAGCAATTTCCTTTATCTTCT
8	39021572	39021692	TGCACCCGGCCTTACATTTCTATTCTTAAAGTACTTTGGTGATAATGATTCTCCTTCTTTGCTTTTCCAGTATGACATGATGGGAAGAAATCAGACTGCTGTGAGAGAAGAGATGATTCT
8	39023125	39023245	TTTTATATACTTTTATTTCTTTCTTCCCAGATGTATATTATGTTAAATATTCGAATTGTGCTAGTTGGACTGGAGATTTGGACCAATGGAAACCTGATCAACATAGTTGGGGGTGCTGGT
8	39054476	39054596	ACAGGAATGTGAATTGGACCCTTGCTGCGAAGGAAGTACCTGTAAGCTTAAATCATTTGCTGAGTGTGCATATGGTGACTGTTGTAAAGACTGTCGGGTAAGGAATTCCTCCCTTTTGGA
8	39071277	39071397	TTAAATGTTTAATGTTACAGAAGCCAAGGCTGCCCCCAAAGATTGTTTCATTGAAGTGAATTCTAAAGGTGACAGATTTGGCAATTGTGGTTTCTCTGGCAATGAATACAAGAAGTGTGC
8	39082610	39082730	CTTTACTTAGTTCATTTTTTTTTTTTTCAGATCTGTAGAAACTTCCAGTGTGTAGATGCTTCTGTTCTGAATTATGACTGTGATGTTCAGAAAAAGTGTCATGGACATGGGGTAGGTAAT
8	39091228	39091348	ATTTAGATCAAAAGTAATTGTATCTTTCAGGTCAGATGGCAAAAATCAAGCAAACCCTTCTAGACAGCCGGGGAGTGTTCCTCGACATGTTTCTCCAGTGACACCTCCCAGAGAAGTTGT
8	43146931	43147051	TCCTAATTTCTACCAGACTTAGACAAAAAAAGACATGCAGAGCTGAAGATGGATCAGGCTTTGCTACTCATCCATAATGAACTTCTCTGGACCAACTTGACCGTCTACTGGAAATCTGAA
8	43159754	43159874	TCTTCTGCTGCCAGTCCAGAGATCCTCTTAGGTTAAGGAGGGATCATTCATTATCTAATAACCCCACTGAAGAAAATCTGCCATTCGGAACTCCCTATTAGGTAACAATGTATGTGCTGC
8	43178035	43178155	TGGAAATGGCCACCTATTAATAACTAGATTCTTTTTAGGTTTGTATTTATTATGGGATCTTCCATTTTTCTATCGATGACTTCTATACTGCAACGGGGGTGTTCAAAATTCAGATTGCTG
8	43193686	43193806	GGTCTAGGAGCTGTTTGTACGTGTTTTCAGATCAGTGAGTGAGTGCTGCCTTCTGCTTCTGTTTGTTAAGGTACTTTACCACACCGAGGTGGCCTATGACCCCGAGGGCATCCTGGGCAC
8	43199328	43199448	ATGGTTAGATGTGACTCATCTGTGAGAAACATGATCTTCTGTATGTCTCTCTCCTTAAGGAATGAATTCCATTCTGGTATATGTCGGCCACGAGGTGTTTGAGAACTACTTCCCCTTTCA
8	48921277	48921397	TCTGGCGGGCGCCCGGCGCGGATAACGGTCCGGCGGGAGGACACGGCGGTCCCTACAGCATCGCGGCGGGCCAGGCTCGGGCAGGGGCCGTGCTCAGGTGCGGCAGACGGACGGGCCGGC
8	48921397	48921517	GCCTCTGAAGTCACCCGGCTCCTTTACGAACTGAGCCCGTTTTGGCTGGGAGGGTTTTTTTTTCCTCTCTTTTGCAAGAAAGATCCAATCACAGCTGAGAGGTTCAGATTTCAGCTCCTC
8	54616173	54616293	TTTCTTAATAAGGGACGTTTCAAGTTGTGGTAAGTACAAAACTATTTGAAATCTTTCTTTGGAAAATATTCTGTTTTGCTAGTTGTATTTTGTTTTCCATGTTATACTTAGATTATATAT
8	54620865	54620985	ATGTCTGCAGCTATATTTAGCATGCATTAGTATTACCATGTATTCGCTATGGTGCTGTGATTCTGGAGATAATTTTCTTTCTTCTCTAGGTCTCAGCCAAAATGAGTGATACCCCTTCTA
8	54630280	54630400	TTTCATTTGGGAAGAGGAAGACATATTAAATTTAACTGATCTTGAAAGCAGTAGAGAACAAGAAGATTTATAATTTCAATATCAGCACACTCATTCTTTGTCAATTCATTTTTTCCCATG
8	60679023	60679143	CCCGCTCTGCGTTTTGTTTTCCCCTCGGCACTAGGCAGCGGAGGAGCCCGACCGACCCGGTGAGCGCGAGAGTTCGCCCGGCGCCCCCGGGAGGGGCGGCGGCGGCGGCGGCGGCAGGAA
8	60741228	60741348	TCTTCTCCCCCACCCCAAACTCCCTTCCAGGACCTATATCCAGACTTTGCCTGACACTGCAGGGTCCAAGAGAATTAAAGAAATATGGAATGACATGAAGAAGATTAGTTAAGGATTATA
8	60808186	60808306	ATACATGCCTGAAATTTTCTTTTGTTGCAGAAGGAATCTGGAGAGGAGGTAGAAATTGAGGAATTCTATGTGAAATACAAAAACTTGTAAGTAAATTGTGATTCTGTTTTTAATGGGGGG
8	60816306	60816426	TAGTTGACTTTTTTGAATAAGACATAATAAAGGATTAATTATATTCTACATATTTCAAGGATATTGTTTTGTTCTTTCAGCTCTTATCTTCATTGTCAGTGGGCATCTATAGAAGATCTG
8	60850961	60851081	CCTACCCACCCCCCTTCCTTCTTTTGCTTATCAGTATGATTCAAATAATTTTTGTGTTTGTTTTACATAGGGGAGAATTTGATAGAGAAGATGAAGACCCAGAATATAAACCAACCAGAA
8	60851271	60851391	ATTCTCCTTCAGAGGATAAGGAAGAATCCATGGAAATACATGCCACAGGTAAGGTCCCAGAAAAGCTTGTGTAGCCGAGCAGACGTGCACTGAGCAGTCATTGTTCACGTGGTAGGGACT
8	60855904	60856024	GGATGTATTTATCTAGTAATTTTAACCAGGGCTTTGTTAAAATTTCTTGTGACTTTTCTTCTCCCTCCAGGATAGAGTAATGATAAACCGCTTAGACAACATCTGTGAAGCAGTGTTGAA
8	60862467	60862587	ATAGAAGGGGGAGGGAGTAGATTAACAGAAAGGGGAGGGAAGACTGTGTTTTTAATCATTTGTCAAATGCCTCTACCCAGATGGGTGGAGCTATGGCGCCTCCAATGAAGGATCTACCCA
8	63066031	63066151	GCTCGGATGTGATTAGACTTACTCGAAATACGTCATAAGCTGTAAAAACTTTGGGGTCCCAGTGTGCTAAAAAAAATAAAGCATATCATATCTTAGCATTGTGTAAAAAATCAGAAAGAT
8	67085936	67086056	TTGTTACAGGAAGTAGAACTTTGAGATTGGTTTGAAAATGAATTATACTAAGAAGTTGTTTTTTTTCTAGGAATTGATTATGGATTAAGTTTACCACTTGGAGAAGACTATGAACGGAAG
8	67091782	67091902	TTTAATGTGTATATATACAGAAAAATTTTCTATCTACGAGTGAAACAGATCCATCTACTTTGGGAGTTTCTCTTCCTATTGGTGAGAGGTTATCTGCTAAGGTAGGTGGATAGGAGTAGT
8	67113735	67113855	TCAGTGATGATTTATAATTTTGATAGTTTACTATATCTTTTTAATATGTAAAACTTTAATTTTGTTTAGAGAAAAAGATTTAGAACTCAGGGTTGCAGCGTCTGGAGCACAAGACCCTGA
8	67114278	67114398	AGAGATAATAATCTTATTTTTACTTTAATTTTGCAATTCTCATCATTAAGTGGAATGAATTACTCACATCATTGCAGTTAAGTAAGGAGGAGGTAATTTATTGTTTTTACCACAATTTAT
8	67115823	67115943	TGCCTGCTGGGATAGGAGGTCTTTTGAGGTCCCTTCCACCTTTAAACTTATGATTATATGTAACAAACAGATTTTTTTTCTTTATTTTAGCCTGATAGACTAAAGCAGTTTAGTGTGGCA
8	67118217	67118337	GAGGAATTTTTCATCTTTCTTTTCATACAGGATTGCACCTCTGCCTCCACCTCCCCTACTACCACCTTTGGCTACTAACTATCGAACTCCTTATGATGATGCATACTATTTTTATGGGTC
8	67131890	67132010	GTATTTTCTTCTTGCTTTGTCGTCAATGGATTTAAATTATTTATTGTGTATTTGATGTAGGAATACGGTTGGACAGAATGAACTGAAGATTACAAGTGATCAAGTGATAAATTCAGGATT
8	67137435	67137555	ATATATCTTATGTTGTCAAGATTCGGGAAAGAGAAGAAAGAAGGAAGAAAGAACGTGAAGAAAAAGAAGAATATGAAGCTAAATTAGAAGCTGAAATGAGAACATATAATCCCTGGGGAA
8	67137505	67137625	ATATGAAGCTAAATTAGAAGCTGAAATGAGAACATATAATCCCTGGGGAAAAGGTGGAGGTGGTGCTCCTCTCAGGGATGCAAAAGGAAATCTGATAAGTACGTTATTTCTACTGACTTG
8	67149742	67149862	ATGTGTTTATTGAAATAAATGGCTTATTTTTTCCTCTCAGCTGATTTGAATAGGATGCACAGACAAAATATAGATGCCTACCATAACCCAGATGCAAGAACATATGAAGATAAAAGGGCT
8	67149833	67149953	ATGCAAGAACATATGAAGATAAAAGGGCTGTTGTATCTCTAGACCCAAATTTAGCCACTTCAAATGCTGAGAACCTAGAAGATGCTGCAAATAAAAGCTCAGGTTTTTAATCACTTTTTT
8	67158386	67158506	AAGTGATATTCTAACTTTTCAATAGTTTTACAAGATAAATAACTAAGTTTAATTCTTTAGATTGAGGAAAAGAAACAAAGAGAGGAAGCAGAGCGAGAGAGACTGAGAATTGCAGAAGAA
8	67158880	67159000	TCATGTCATCTATATCTTTATCTCATTTTATCAGATAAATAAGGCAGCACATTTTTGAATGTACTATAGAAGGAATATATGGAATGCATATTTCTCTTTTTATTTTAAAGCAAAGGCTAA
8	67177649	67177769	TAATTTGCTTTTGTTCTCCATTGACTACAGTTGACTTAGATGCCATCCCAAGTGCTAAAGTACGAGAGCAAAGAATGGTAAGCAACCAGTTACAATTTTTCAAGTTAGTTTTTGGGGGAT
8	67179832	67179952	AAAATAGTCATTGAAACATGTTTCTTTTAGCCCAGAGATGACACTAGTGATTTCTTGAAAAACTCATTATTGGAATCTGATAGTGCTTTTATTGGTGAGTATATTTATTTTATTAAGGCT
8	67190589	67190709	AGCTCTGGGTAAGATTTGAAGCAGTATTAAGACTCCTTCTGCTTTTCGGGGTCCTCTTAGGGGCTTACGGTGAGACATATCCTGCCATTGAAGATGACGTCCTCCCTCCACCATCACAGT
8	71215664	71215784	GTCAGGGCTTCAATTTCGGCCCTCAACTGCAGCCAGGCTTCCCTCTTAGCTGGACCAAGCAGACCTGAGGATTTAAAAGCACATGATGAACTACTTCCTGACCAACATATTTCTTCGGCT
8	71216936	71217056	TGGTCACTTCACATTCAAGGGTGCTCACCTTAGGTCCTGTCCGTTATCATCTGAAGAAACATCATCTATATGGACTTGGTCACATTCCTAAAATGCAATTAAAATGATACATGTCAATTT
8	71299666	71299786	TTGTGAGTGAATTATTTCCTGTATATATTCCTGATGATGTTGTAAAACTGCTACCTAAAACAAAATGAAAAGAAATACGATTATACCAGGCTTGTGGAATAATGTGGGTACAGGAAAATA
8	76984173	76984293	GCCATGTCTTCTCTGAAGGTCTCTAGGAAAAAATACAATTGAAGAACATTAGCAAAGAGTTGCAATCTTGTACAACCTCCTCAACTTATGCCTGGAAACTGTCATACACAAATTACACAG
8	76986128	76986248	ATATACAACAGGAATGCTTCTCACCATAAATGCCAATGATCTTCTGGGGAGATCTCACCTTTTTCCTGTTCCTGCAGCTCCCTCAAGACTGGACAGCCTATAGCTATGACAGTGGGAATT
8	86578610	86578730	TTAGAGTGGGCGTTTGTGTGTATATACTTAGTCTGGGGCCTTCTCCATGACAGCCGTCCATTCACTCCACCTTATTACCTGAGCTGCTTGCTCTCGCTTCAATTTGAGTAGTCTTGCAAG
8	86578799	86578919	GAGGGCAAGATCTTTTCTTGGAGGGGTTGCTTCTGCGGTCTTAGCCTTCTGCTTTAAAAGCACTCTGTGGGTAAGAGAGAAAAGCTGTTTTAGGTAACTCTGTGAGAGTTCTGGCAAAAT
8	86604145	86604265	ATCAGGGCCTCCAAGAACTTGGACTTCTCCATGCTTGATGATATACATTTCCTTGCCAATTTCTCCCTACATTTTAAATATAAAGAGGAAATGGTAGTTACTTTATTCTTGATAATTATG
8	86605337	86605457	ACTTAGGTCAAGAAAGGCTGTTAAACTCTAAATAGGCCAGATTGCATAACACTAGGCAAACTATTTGGCTAGTAGTACCTACATGTCTGAATGAGCAGTGCCTTGATCACCTTGAGCTAT
8	86626017	86626137	TCACATCAATGGCGAGGGCTAACTGGACCGTAGTTGGTAGGGTCTTAAGCAAATCAGACTCATCTTTATAAAGATAAACACATCAAACCCCGATGCAGAATAATTAATGAAATAAGTCAC
8	86644588	86644708	CCCTTCCCCCAAGTATACTGAGTTATACTTTACCTGTAGATATATGCTTTGTCCATTATAGACTCTAGGTGATGATTAAATTCAAAAAATGAAGTGTACTATATAGAAAAGCAAAAGAAA
8	86652293	86652413	CAATGAGCGAGTAGTGAGTGACTGAAGGCCTAGGACATTACTGTACACTACTGTAGACTTTATAAACACTGTAGAGTTAGGCTACACTAAATTTATTTAACAATTTTTTCTTTAATAATA
8	86668062	86668182	TACTCTGTTAAAGGCATCTTTTTGACTTTGAACCACAACAGCCTGTAGTAATGTTCTGTTGGCTTATCATCGCTTTCTTTTACTGGTGGTACAGCCGTGGGCTTTGCTTCATAGGGAAAA
8	86688928	86689048	CTATACACTTTCCTCTTAGTACTGATTTCACCATAGGCCACGGGTCTTGGTATGTTGTGTTTCTATTATTTGCTTCAAGCAATTTTTAAATTCTTTTTTTTTTTTATTAACCCATGGGTC
8	86711296	86711416	CCTGCGTCATAGAAATCTGAGATTGTTCACTCTTGTAATTTTCAAAAACTTTCAATCAACCAACCAATCAATCATCACATGGCTCTCCTCACTTTGCTAGGAACACAAGAAGACCCATTT
8	86739636	86739756	TTCAGACTGCATTCTGACCTTGTATGTTGGTGTGTGGCTCTTCAGACGTGACTGGAGTTGACTTGGTTTTGAGAGATTTCTCTTCACCTTTGTTTTCTTCCTTTGAGAAAAAACATAGAG
8	93755757	93755877	TTTTTTTTTTTTTTTTTTAGGAACTTCATGTGTATGTCTACCAGGATTTCAGATGATCTCTAATAATGGAGGACCTGCTATTATTTGTAAAAAGTGCCCAGAAAACATGGTGCGCATAAT
8	93785181	93785301	TGCTGTTTTATGTGCTTTTATTTTTAATTTTACTTTTCAGTGTGAGATTCCTATCTCTAAGATCTTAATTGACTTTCCCACTCCTATATTTTATGATGTGTACCTTGAATATACTGATGA
8	93785301	93785421	AAATCAACATCAATATATTTTGGCTGTGCCTGTGTTAAACCTAAATCTTCAACATAATAAGATATTTGTGAACCAAGGTAAGACATCCATACATACCACTCTTTTCCCTGAGCAGAAATC
8	93804721	93804841	GATGAGTTGCTATTTGCTTCTTTTTATTCTCTTTTTATAGATATCAGTGTTTCTGTTATCCCACAAATGTTTTGGATATTACATTCATGGTAGATCAGTACATGGGCATGCAGATACTAA
8	93816283	93816403	TAGCTAATTTAATCTAGATATTTTAATCGACGTGCATATTTAATTCTGTTTATATTTCTTTTCATTCTGAATTGTTTTAATTTTCCAGATTTTTAGATATATCCGTAATACAGTAGGACA
8	95247702	95247822	CATATGCCCGTGTTCCTTTCTTCTTTATCAACTTTGCTTTTAATTTGTGAAATTCTGGCATGTTGTTCCTATTAGTAAAACAGGAAAGTTTTAGCATAGTGGCTTTGTTCAGTGCTTAAT
8	95259801	95259921	ACCTAGTAAGAAAGTATAATACATTTCTGACAACCTACCTCCATGAAATATTTGTTCCAATCCCACATGGAATAGAGCTTCCACCAAGGTACACCGGACTGCAACTAGATGTGTTCAACA
8	95263701	95263821	CAAGTTGGGCTCTTCAAGTATTTCATTAATAAGACTGTCAAGATCATCTTCTTTTTTAAATGTTTCTGTTGATCTGAAAAGAAGACATACACAAAGAAAACTTACCTGAGGTTTATGAGC
8	96144886	96145006	CTTGCCGTGCCGCTTGCCATGGCGACTGGCGAAGGCCGTGCGCCGCCGCCGGCGGCCGGGCGAGGGCAGCCAAGGCCTGGCATCCGGGGCGCCCGACGGCGGCGGCCACGACCCCTCGGC
8	96160734	96160854	GCGCAGGACGCGCGGGGCACGGAGCGGCTGGACAGCGGCCGGGGCCCGGCTCCTCGGGCGGACTCGGAGTGCGAGGAGCCGGGTCCCAGCCACACAAACCCCGGCCCCGCCACGCCCCCT
8	99013278	99013398	AGCAGCACTGCCGGCGGGGGCGGGTGCCAGGGACTTGGAGGTGGAGGGGACGCGGCGGTACTCTGGCGTGTGAGCCGAGGGTGGAGTGCAGAGGGAGCGGGAGCGGGACGGGAGGTCTTC
8	99013659	99013779	GGCCGCTTTGGTGGGGACTTACTGCTTTCGGCCTGAGATAACGAACGCTCTTTCCTTCACTCTACCGCCGACTTCTAACGTTTCTGTCTACTCCTTTCAGCTTCCGACTTCGACTCCTTA
8	99102893	99103013	GAAATAATTATTTACTGAGAGATTTGTGGCTAATTAAATTCTTTTTTTCTATTTTATAGGTTATGTGCAGAGTCTGATTAGACGAGTTGTAAATAATGTAAACATTGTGATAAATAATCT
8	99134611	99134731	AATATTCTTATATTTCTTAGCTCACAGAAATGCAAGTTGAGAGTAGTTATTACAGTCCACAGAAAGTAAAATCTAAAGAAGTATTGTGTTGGGAACAAGAAGGAACTACAGTTGAGGTAA
8	99142894	99143014	AATGAGAGAAGAGCGATTTTAAAATATTTACTTGGTATATCCAATTGATGCTTAAAATATAAAATTTGACTTCTTTTAGGTTCCACAAATCAACAAGACTTTTCTTCAGGGAAAAGTGAA
8	99147820	99147940	TTTTATCATTTTAATTTTAGATATTAAGGATGAAAATGAAACAATACTGAATCCTGAAGAGGTGGCTCTTCTGGAGGAATATATTCCTACTCGACATACAAGTGTTACTCTCCTCAAATG
8	99193038	99193158	GAAATCTTCCTAAGTATAGGTAAGAGCACAGTCTTTTTGATAACTATATGGAAAATTTGTGTTAGAGGCAACTAATATTTTATTATGAAAATCCATATGTCTAGCATGGTCAACTTAAAT
8	99193158	99193278	TGTAATATGTTTCTTTGAATGTAGATATTTATAGCTTATGTTTAAAATCCAGATTATGAGTTAAGCCATCCAGTTTTATTTCCTCGTACCTATTTCTGCATATGTTTCATAATTGCAAAA
8	99193278	99193398	GATTATTTTTCACCAGCTTCTTGTATAATTTACCCTTTGGATAACTTTTGAGGGTATCAATGTATGTGTTTGAAATGATAACCAAATTAAGTATAAGTACAGTATGTTTGATTATACTGG
8	99275161	99275281	ATGAGAGTAGAAAGCCAGAGTCTCTCTTAGCTCCAGATTTGATGGCCTTCACAATCCAAGTTCCACAATATATTGACTACTGCCACAATTCCGGTAAGTACAAACCTATCATTATTCCCT
8	99442341	99442461	GGTGTTTGAAGGCATATTTAGTCTAATCCGAATATTTTAATTCTGCTTTTCTTTTCTAGCTTGAAGTACAATCTTGTTGTGTGTTTATTCCAAATGATAGCCTGCCTTCCCCAAGTACAA
8	99467342	99467462	TTACTATCAAGTGAAAATTAATTGTCTTTTTGTTTGTGTGCTTCCCTATTCCCTTTTATCCCCTATATCAGGTGATGCTTTTCCTTGGACGATCAGCTTGCATAATTTCAGCATATATAC
8	99501667	99501787	TTTTTTCTCCTCATCCCAGGGAGATTCTATACAAGCAGGTGAGGAATCACCATTCTCAGATTCTGTGACCTTGGAACAAACTACAAGTAATATTGGAGGAACCAGTGGACGTGTTAGTTT
8	99501779	99501899	GTTAGTTTATGGATGCAGTGGGTGCTTCCCAAAATTACTATAAAGCTCTTTGCTCCAGATCCTGAAAATAAAGGCACAGGTACAGGATTCCTTTTCTTTCTTCCCTCCCTCCCTCTGTCC
8	99699454	99699574	GTCAGAGAAGTAAAGGCTTGTATTCAGTAAGAAAGCTTCAATAATTGTTTTCTCTTTTTTACTTCTATAGCGGATGTCAATTTGGATATATCAAAGCCTTTGAAAGCAAACCTGAGTTTC
8	99717100	99717220	TAGATAGTTCTTTCCCAAACATTTTTTTTGATAAGGATGAATTATATACTCTTCTGTATTTTTTTTTCAGGCATAATTCTTGGGTCATCATTTCTACTCAGTATAAACGATTTTCTCCTT
8	99720275	99720395	ATTATACCTAATTAGTCTCAAGAAATGTTTGTATTTAAAAGCTACTAGAATTTTTTTATGATTTTAAAGGTCTTCTGGGGTCAAGAACATTTGAATTGTTTAGTTCTTCTACATGAATTA
8	99720812	99720932	TGTCATGTTCCCCTTTAAATCATACAATTAATTATACTTTTATTTGACAGAATCTTTGAAATTGCCTGGGGTCTATGAAGTCTTATTTTATAATGAAACTGAAGATTGCCCAGGGATGAT
8	99766723	99766843	AAAGCATAGTTTCTATTTGCAACTTCTAAATTTTTTTTATTTTAACATAGGTTCCTTGTAGCTTGGAATACTGGGATGAACTCCAGAAGGTTTTTGTTGCATTTAGAGAATTTAATCTGT
8	99818852	99818972	ACCTGACCTTGTACATCACCTGACATTCCAAGCAAGGTACTAGAAAAATCCTTCCATACATTTTACATTTTCCTAGGAGAAATTAAGTAGAAAAGTAACCTTGCACTGGGGGGCGGCGGG
8	99819353	99819473	ATTATATACCACTTTAGAAATCTGATAATTATTCTTGGTTTTTATTTCAATTTCCTAGAGAAGAATATGATCCTTCAGATTGTGCAGTTCCCATCTCAACATCCCTCATTAAGCAAATAG
8	99819880	99820000	CATATTTCATTGAGTCTCTTGGATGTGGTTTTTGGAACAGGAATGAACAGCTAAGTCAGTGGGATAGCCCAATGCGAGTGAAGCTGTCAATCTGGAAGCCATATGTTAGAACTTTGTTGA
8	99820014	99820134	TGGGCCCTGCTTATCAATGAATCCAAATGGGACCTCTGGCTATTTGAAGGAGAGAAAATTGTTCTACAGGTTCCTGCTGGCAAAATTATTATTCCTCCTAATTTTCAGGTACTATAACTT
8	99821263	99821383	TACTTTATAATTGAGGCATTATTTTTCCAGGAAGCTTTTCAAATTGGAATATACTGGGCAAATACAAACACTGTGCACAAGTCAGTAGCAATTAAACTGGTCCATAACCTGACATCTCCA
8	99832357	99832477	TTTTTTTTTAGTATTTTCGTGTTCCAGACAGTGCTACTTTTAGCATTTGCCCAGGTGGAGAGCAGCCTGCTATGAAATCCAGCTCCCTTCCTTGCTGGGACTTGATGCCTGACATCAGTC
8	99835439	99835559	GATCTCTTTTTGAGAAGTTTCTTTTGCCACATTATGTTCTGTCCCCCAAGTCTCTGTCTTTAAGGGCTAATTCTGCATATGCCTTTTTTAAAATTTCAGATATTCCAAAGTTTGAGGTTT
8	101492378	101492498	ATCATCGCGCAGCTCGTCCCTCGGGCTTGTACCCTTTAGTGAAAGAATTCAGCTCCTTGCGAGAAAGTTACCTGTGGCCGCCCAAGTCCGCCACTTTCTGCTCTGTGTCTGCCCATTGCC
8	101492498	101492618	ACGATCCAGGAGGACTCCGCGCCGCCCGGCCGCCTCCGAGCTCGGGCCCCATGTGAGGGGCCCCCCCTTATCCCACCTTTCCGGCTAGGTGAGGGCGCGAGCGGGCGAGCGAGCGAGAGT
8	101492618	101492738	GGTGAGGGGGGACGGAAAAGCAGAATTACCTGTAGCTCTTGTTCTGCCATCTCGGGCGCTCTCACACACCTTCACCTGCACAGACTTGAAAGTCCAGTTTCACCAGAGGCTGAGGCTCCA
8	101492956	101493076	TAAGGGGAGAAACCCTACAACAATGTGAATATTTAATATCCCCTTTGGGCCTTGATAGTAAAAGTGGGTTTTCCTTTTCCTTCTTCCCTTAGGAATGGTCTCAGCTCCCGCTCCTGGATG
8	101598966	101599086	TAAATTTACCCATTGGAAAATGATGGTTCAGTACATGTCACTGAGTCACTCTTACTCCTTTAAAAGCTTGTTCTTTTTTTAATGTTACAGCCGATTACAAGGAGAGCTTTAATACGATTG
8	101664447	101664567	TTACAGATATCTGAGAAATATGGGCTGCCCGTGGAGAAGATAGCAAAGCTTTACAAGAAAAGCAAAAAAGGGTAAGAAAGAAACTGAACTTAAATTGACTTTCAAATCAGATAAATCCAC
8	101666569	101666689	CCTCCCCCCTCCATGGCAGCATCTTGGTGAACATGGATGACAACATCATCGAGCACTACTCGAACGAGGACACCTTCATCCTCAACATGGAGAGCATGGTGGAGGGCTTCAAGGTCACGC
8	102208237	102208357	TAAAGAAATGTTTTCCATAAAATCAAAAGGATTTTCTGCCTGAAAAACCTAAAAAGGAAAGAAATATTATTAGACATTCTGAAGAGATCAAATTACATCCACAATAAGAGCAAAGATGAC
8	102238874	102238994	CGCGCAGACTCCGCCGAAGCTACGGGCGCTGAGGGAACTGAGCTCCTCAGGCCACCTCCAACTACGACAGCACCCAGGTGGTCCGCTGGTCCGCTGGGTCCGCCCCGCCCCCAGCTCTAG
8	103500677	103500797	AGCGCACTCCTCAGCCCTCCTTCCCCACGCGCTCGCCCTCCCCTCCCCCTGCTTTTCTTGGGGGAGGGGGGCTGTCGCCTTGGATTGAAGGCCATTGATTTGTATGTATTTGTCCCAGCG
8	103500797	103500917	CTGGAGGCTGCCCCAGCCGCCGCGCCGGTGCCGCCGCTGCCAGTGGAGTTGCCTCCCCGCTTCCCTAGGGTGGTTCGGCTCCACCAAACATGTCGGCTCCTGTCGGGCCCCGGGGCCGCC
8	103766186	103766306	TGGGAACACTAATTTTTTCCCCCTATGTCTTCATGTGCAGGTTATGTGGGTATGTAATTTGTGCCGAAAACAACAAGAAATCCTCACTAAATCAGGAGCATGGTTTTATAATAGTGGATC
8	103819251	103819371	TGCTGTTTAGAATTCTTGCTACAGTCAGGAGAAAGCCGAAAGCTGCACGGGTACTGAATCTTCTACGACTGAATTAGAAGAATAATGACTGTACAATTAACTATCAACCTCTGTTCATTT
8	103819371	103819491	AAGCACAGTTTTTACAGAGCTCAGGAGAAATATGGAACTTGATTGGCGTGTTTTTATTTGATGGTGTCAGCAAATAGATGATTTTAAAGACAGGTGGTAGGGAAAAATAAGAGAAGGGGA
8	103915424	103915544	TTTTACCTGAATCTTCAACCATGCTCATTTTAACAATATTCCCATGTTAATACTTTCCTCTTTTAAACAGGTTGTAGGAGGAAAGATGACTGAATCAGGTCGGCTTTGTGCATTTATTAC
8	103921632	103921752	GCCATTGTTATTATTCGTTATGTGTAATTATCGTTTCAGGTTCTAGCTCCTTTGAATCTCAAAAAATGGATCGTCCTTCTATTTCTGTTACCTCTCCCATGAGTCCTGGAATGTTGAGGG
8	103927821	103927941	TCTTTAATTTTGCTTACCAGAGCCAAAGCCTTAGTAGAAGAACAACGCCTTTTGTTCCTAGGGTTCAGGTAAAGGCCTTGTCTGCCTGATAGAAACTAAAGTTGTGTTTAACCCTATTTG
8	103931212	103931332	GTTTGTGTAGTAAATGTTTGAATTGATAAATGAATATTTTTGCTTTTCAGATAAAACTATGGTTTGACAAGGTTGGTCACCAATTAATAGTTACAATTTTGGGAGCAAAAGATCTCCCTT
8	103942742	103942862	ATAACCGTCCTTTGTCTCTTGGGTTTGTAGATTTTAATTGAATTAGAAACAGCATTATTAGATGATGAGCCACATTGGTACAAACTTCAGACGCATGATGTCTCTTCATTGCCACTTCCC
8	103961044	103961164	TGCTATTGTTTACTTTATAGGGTCAAAGAGAATAAGTGATAGTGAAGTCTCTGACTATGACTGTGATGATGGAATTGGTGTAGTATCAGGTAAGAATTTTAGAATTATTTTATAGTATTA
8	103975319	103975439	CTATAATATTTATTAATTTTCTACCTTTAGATTATCGACATGATGGTCGAGATCTTCAAAGCTCAACATTATCAGTGCCAGAACAAGTAATGTCATCAAACCACTGTTCACCATCAGGGT
8	103989244	103989364	CCTCGTTTCTTAGTGTTTCAAATGGTTTACTAAGATATTGAATAGATCTTGTTGTTTTAGTCGGAATGTGGAACAGGGGCTTCGAGGGACCCGCACTATGACCGGACATTATAATACAAT
8	103989364	103989484	TAGCCGAATGGACAGACATCGTGTCATGGATGACCATTATTCTCCAGATAGAGACAGGTAAATATGATTAAATACTATTAGACCTTATTATTAATATAATCACTGCTTTCAGGAAGGGGT
8	103998196	103998316	TCTACCTCGCTCCAGATACAGTCAGACCATTGACCATCATCACAGGGATGGCAGGTATATTTTTCTTACAATTGAGTCTGTTTGTGGAATTGCTTGTGCCTGTGTATTGATATGATATAG
8	104014455	104014575	AAATATGTAACTCATTATACTGAAAATGAATATTAATGGTGTGTCTTTAGGTCTCATCCTCGTACTGGGTCTGTCCAGACAAGCCCATCAAGTACTCCAGTCGCAGGACGAAGGGGCCGA
8	104251734	104251854	TAGATCCAACCTTGGCCCCTCTGACAAGAAGAGCTTCCCAATCATCTCTGGAAAGTTCAACTGGACCTTCTTACTCTCGTTCATAGCAGCTGTAAAAAAATTGTTGTCACAGCAACCAGC
8	144359046	144359166	CTGCCGGCGGTCCCGCTGGGTACGTTTTAGCCAATCCTCCCCATCTGCGCTCCTGCCCGGGGCTCCCCCAGTTCCCCTGGTCTCACCCTGTTCTGACTCCGGCTCTGCATCCTATCTGTT
8	144359166	144359286	TCTCTGTTTCTTTCAAGCTAGAAGAAGTCTTCACTTCCCAGGAGAGCCAAAGCGTGTCTGGCCCTAGGTGGGAAAAGAACTGGCTGTGACCTTTGCCCTGACCTGGAAGGGCCCAGCCTT
9	2717489	2717609	TCTTCCAAATCAGCAAGATTAGAGCAGTCAACAGCTGACTGCGTTCAGACCCTGCAGGCTGGGCTGGCCTGCCCAGGACCTGAGAAGGGGCAGCTCCGGTGGCAATGTCTGAGCCCCTAG
9	2717609	2717729	CTGTGCTGGTCCGGGCTGGCCTCTCTAAGACAGTGCAGGCCACGTGATCCATCCTCCTAGAGGCAGTGAGCAGGTGAGGGACCCCTACCACAGCCAGGAGGAAAAAGCTAGGCGTCCACT
9	8338883	8339003	CAGCTAATGGTTAAGAGTTGAAGACTGTGCCAACTTACCCTGGCATCTGTGACCTTGAATTCCCTTAGGATATACTGTGGCATGTTGTACTCAGCCATGGGATCTACAACAAAGTACTGG
9	8339003	8339123	TATCTTGCAGACCGTTCTGCTGGCCAGTATTGGTGACATTTCTCCTAAAAGGAGAGAAGATTAATGTTAAACTATGCAAAGTATAAAGAACATTCTGTATATTATCTATCTATCTATCTA
9	8341230	8341350	ATAAACCTTGAGGTGTGAGCTTTTGAGCTGGCTAGACGCTGTTGAATAGGAAAAAAAAAAAAGGAAAAACCCAACAAAGATCATTTTCACCTACAGTTTGAATGCAGTGTACCCCAGATT
9	8341926	8342046	TTCTAACATGGCATCTATGACGATGAAGCAACCAGTCCGGCCAACTCCCGCACTATGAGGAAAATAGAGAAGAAAAGCCCAAATAAACCTATCAGAAAATCAATACATAATAAAAGTATT
9	8449686	8449806	AAAGACTGTGTGTGGATTAGATGTGTGATGCTTCTTACCCGGTGTTTGAAAGTTAAGGCGCCTCAGTTCTACAGGGTCTGTTGGGTGGTGTGAAGGGATCTCCTTATTGTTCGGTATGCT
9	8449806	8449926	GCTTTTTCTAGAGTCGGACTCTGCCCTCTTCCTATAGGGGGAAAATAGAAATTTAAGAAGAAAAGAAAAATCAATTGAAACAGATAGAAAAGCAGAGAATTGCACCTGCACTCCCCCCAC
9	8486289	8486409	ACTGAATAAGAGCAGTATTCATCTGAGTGTGGTTAATCACAAGCCGAGGTTTCCCTGGAACTGGAGCACATGGGATGGAGTGGTAAGACCAACCAATCTGAACGTTCACATTTCAGTCAT
9	8507384	8507504	ACTTGTTTCAGACTCAGGTTCTGCTTTGAAGTTTAGTGGCTGCCCTGGTACTAAAAACAGGGAGGCAATGGATTGAACTCACAATCACCAGGAGTATTCACAAAGTTCTTCCATTAGCGT
9	8525006	8525126	CTCTTCACTCTGCTCAATCTGAAGGGCTCCTGTATGGATATAAAATATATTGCCAAAGAGATGATCAGAGAAGGCTTTCTCAGTTCAGAAAGCTAAACCTCTTAACAATATGAAAAGCCC
9	8526603	8526723	GAACGTTAGTTCAGCACTCTTACCTCTTATTGGTGTACCACCTGGGTGGATAATATGAATGCAAATAAGATTAGAAAGAAGAAGCATTAGTACGAGAAGAAGGAGGCTAGGGCTGGGGAG
9	8733847	8733967	CAGCTTGGCAGCAGCGTGCGCGAGCAGCTTGGAATCACTGCCTCCGGAGCCGCAGCGAGTCTGTCCGATCTGAAATTTCAGCTGGAACACTTTCAGAGCCTGAAAGCGGGGAGGAAGAGA
9	9018638	9018758	AATAAAATAAATAAAATGTGAAAGCCAGGCACACAACCCAGTATGCTTTAAATCTTACTTGTTCTTTAGATCCCACGGGTGTTCACCAGACGTCTCCCTAAACAAAGAAGAAATGTGACA
9	13108957	13109077	TAAATGGGTAAGTCTCCATGAGGGCTGCCATATCCTCCAACTATACTGAAGCCTAAGCCATCTGGTCCTCGCTCTAGTGTAATAGACTTACATTGAGGAGGTCTACGGTGAAGGAAAGGA
9	13119462	13119582	TCTACGCTATTACACAGAATTATTTTTTGCATTTTTTACCTTTAGCAAAGCGGCAACCGCTTCTTGGGTGGCATTACGAACGTCTTCCCCATTCACCATTAATATCTGGTCTCCCTGCAT
9	13119572	13119692	CTCCCTGCATCAGTCTTCCATCGGCATCTGCAATTCCTCCTTTGACAATGTCTGACACAAATACTCCAGTATCGTTTCTACACACAATTTTGAATTTCAACATTATCTTTTGCTCAACTG
9	13150621	13150741	CCCCATCCCTCGTCCACCAACAATGCTGATGCCTAAGGATTTGCTTGGTTCTCTCCAGAGTTCCACCCTAAAAAATAAATAAAATTTTCAACTCTTAGGAAAAATCATAAGGGTAAAGCT
9	13158067	13158187	TTCACCCTCTCCCTCTTCTCGCTCTGGTAATTCTGGAATGTCTCTGGTTAAAGAATTACACAATGAGTACCCCAAAATCCTAGTAAAAACATGCAAGATTATATGTACTCTACTATTGAT
9	13162731	13162851	TCCAGATTGTTGTCCCAAGCTTATTTTGAACTCTTCCAAATGTTCTGCAGGCACATAAGTAATTCTGGAACAAACCAGAATCCATGGAAGTGAAGGGAAATAATATTTTGCCTAATTGTT
9	13183529	13183649	GAGTATGGAGACTCAAATGTGGATTCATCTACTAAGTCAGCATCATTTGTGCCCACCTAGAAACAAAACAATAATATCAGTTGGGAATTCTGTTCTATTACATATATGACAAACAATCTC
9	13193202	13193322	GTGTCCAACAGGACCCTCTGGTAGAACAGATCGGATAAAATGATGTCCCACTGTCGCTTCCAGGCTTATCCCCAATCCACTGTTCTCACTAAACTTGCTCACATGGGCCACCTGAAAAGA
9	13205992	13206112	TGCTTCATTCCTCTCCTCATTAGTGTCAGGAGCACAGTTTGTCCTGTATGTCGCAATACCTCTACTGCTTGCTGATTAGTAAAACCCTGAAGGTTTGTGCCATCTACCTGTGATTAAAAA
9	13217208	13217328	ATGGTAATTCCTAATCCTTGGACATTTTTAGTGAGTTCTACATCAAATGTCTCACTTTCTTCACCTTTCTGAGTAGAAGCATCAACCTAAAATAAAATCAATAAATATACAGTGAAATAA
9	13221428	13221548	TCCTATGATGCCAAATCCCAAACCAGATCCATCATTCACCAATTCAATCGTTTCCATGTGTTGCCAGTGAACCTACAAACAAAGCTCATATATGAATTTGTAGAAATTTACAAAGCACTA
9	13223659	13223779	AAGGCCTCCAGATGGAGGTTTGAGGAGCTCAAAAACTTCTACATGGCGACCCTGTTTAGGAAACAAAGCAAGAAATAAAACTAAAAGCCAGGCCATGCATGGTGGTTCACGCCTGTAATC
9	13279321	13279441	CGCACCTTCCCCGCCGGCGCGCGCGCAGGGCGCGGGGGCGCGCCTCGGCCTCTGGGCCGGGGCTCAAGCGCCGCTTACCCGGCTCGCGGCGCCCGCCCAGGGCCGCGACGCGAGGGGGCG
9	15466761	15466881	GGCTTCATGGTTGTCTTTGCTGTCTTCATTGCTCTCCCCGTTATGTTGTGGCTGATTACCATCTTGAGCATCAGATCCTCCATTTAGAGTCTTTGACCCTTGCGAAGGAATCCAATGGAA
9	15473960	15474080	ATATAAACTAAGAATAGAACAGCCATTTTATATATGTAAACTTTATACCTTTTCACCTTCTTGATCATCTCCTTCTTCTTCAGAATCGGAGGTTGAAGTAACCCCTGTTTTAGCTAAATT
9	15474184	15474304	TAGGTTGTTTTTCCTCTTGCCCCTTTTTCTTACTTTTGTCCTCTTCAGTAATGCTATTTTAGAGAACATAACAATGTATACTTGTCATTCAACTATAATAGTATTTTAGATATCAGTAAG
9	15486839	15486959	TTTTCTTCATGGTCGGTATCTTCCTTTGAAACACTAGTTTCCTTTTCTTCAACTTCAACATCAGATGATGCATTTGATTGTTTAGTTGCTGCCTGTGAGCAATCAACTCTATTAATTTCA
9	15510111	15510231	CTTACTCGAGCTGGCCAATGGGGATAACCTTTCATCTTGGCGAAGATGAGGTCTCCAGGTTTGAAATCGCGAGTCATGTTTCGGGGGCGAGACCGGGGGTCCGAAGCCCGGGAGGCGGCG
9	15510231	15510351	AGGAGATGCGGCGGCGCGGGGATGCGGGCGGCGGACGCGGGCCCAGCTACCGGGCCCGCGGGCGGGGGAGGATGCCTCGGGGCGTCCCGACGCGCCTGCTAGGGAGAGCACCGAGGGCGG
9	15510758	15510878	ACAGCCAGGAGCGACGCCACCGAGGGGGGGGCGGGGCGAGTCCCCGTCGCCCGCTCACCTGCCGGGGCCGCGGGCGCCGACGCTGCGGTTGCTGGCCGGTCGCCTCTACCCGCGTCCACG
9	18474082	18474202	CCCACCCCTCGGTCAGGAAATGTGAGAGGGGCTGATGGAAGCTGATAGGCAGGACTGGAGTGTTAGCACCAGTACTGGATGTGACAGCAGGCAGAGGAGCACTTAGCAGCTTATTCAGTG
9	18504768	18504888	AACACATGTTTCAGGGTTCCATGGGGGATATGATGCTGACCATTCTTTTGTTTCTCACAGAGTTCCAGGACCGCACGCTCCGAGGAGGACCGGGACGGCCTATGGGATGCCTGGGGCCCA
9	18635872	18635992	TATTTAGAAGGCAATCAATAATTTTGTGTCAAGTGACATGCTTTTAAGATTTTGCTTTGTTTCTCTCTAGCGGATGATACTGTGGTTGCAATTCCCTATGGAAGTAGACATATTCGCCTT
9	18770541	18770661	AGTCAGACTGCCTTCCCATATTGGGTCTACTTTTTCTTCTTTCCTTCTTTCTTTCCCCAGTGTTCCAGAACGTGTGGCGGGGGTGTTCAGAAACGTGAGGTTCTTTGCAAGCAGCGCATG
9	18826176	18826296	GAGCAGCCCCAGGGAAGGGGGATTCAAGAAGCTATAAATGCCTCTGGGCTCACCTGAATGTGTTTGACTGATGAGTGGGGTTTTTTGTTTTTTTTTTTTCTTCCTAGGAGTGCCTGAAGC
9	26956467	26956587	TTAAGGCACCCGCGAGCCGGGCAACTGCCCTCCTTCCGCGCCGGCGGAGGTGAGAATCCCCGGGTCCCATCTCTTCCTCCCTCCCTCCCACGTCTGTTCTCTTGCCTTGGAGATGCTGAT
9	26978206	26978326	TTGCCCATCGCCCTGTAACACAACAAGGTTTGACTGGAATGAAAACTGGGACGAAAGGTACCTATTTTAAGATAAGTATGACACTTGGGCCTGTGTTTTGTAAGAAATAAATAACTGTGA
9	26990083	26990203	ATTTGGTTTAATATTTATTTCTTACTAACTTATGTGTTAACTTTATTCAGCTTAAAGCTCAAAATGATCGAGAAACACAAAGTTTGGATGTCATATTTACTGAAAGACAAGCGTAAGTAT
9	27011825	27011945	TTCCCAGCTCCCTCCCCCCACTACAACAAATTATTCTTAATGTAATTTGGATTTATGTTTGCTTTTTTTTTTCCACTTAGGAATTAGATACACTTCAACAACAATTGGATTCACAGAACA
9	27018586	27018706	TAAGATAGCCTTACAATGAGTTATTTTTTTAAATACTACTTTCTTTTTATGCCTTTGTAGATTAAAGATGATAATCAGGAAATAGCCAGCATGGAAAGACAGTAAGTATCTTTATACTAG
9	27028945	27029065	GATATCTAACCTCCCCATCAATTGTTTTTATTGAATGTCTATATTTCCTTCATAAATTCATTAAAAATATTTTCAACAGGTTAACAGATACAAAAGAAAAGATAAATCAGTTTATTGAAG
9	27044711	27044831	AATTCATGTTGTATTTTATATCTCTCATAGGTGAAATGAACCAGAAATACAAGGAGCTAAAGAAAAGGGAGGAACATATGGACAGTAAGTGATATTCTTGTAGATATAAAAATATAATAT
9	27048128	27048248	TATTTCTCTGCAAATGCAGAATATAAATCGTATAGAACAGATATCCTCTATCACCAATCAAGAGCTAAAGATGATGCAGGATGACCTCAATTTTAAATCTACTGAAGTGCAGAAATCACA
9	27055548	27055668	TTCCTTATGTGAAAGGAATAAAATTTTGATTAATTATCACCTTAAATTCTTATGTTTCAGACATTCAACGTCTGCAGTTGGATCTGCAGAAAATGGAGCTTCTAGAAAGTAAGATGACTG
9	27055692	27055812	AAATTAAGCAAATGACAACTGATCTGGAGATATATAATGATTTGCCAGCTTTAAAATCATCAGGTGAAGAAAAGATAAAGGTAAATGTTAACCAAGTCTTACAGAATTACAATTCAGATT
9	27060510	27060630	TTTTTGTCTTATCCTCTTAGAAAGGCATTTAATTGTTTTAAATATGGGTCCTAATTAATATTTTTCTTTTATGTTTTTAGCTTACAAATTTGGAGAGAAAGTGGCAACACCTTGAGCAAA
9	27062537	27062657	AAATGTCAGTATTTAGTTCCTTTCTCAGGCACAATTAGATTTTTATTGACATTGTTTTCCCCCTTAACTCATGTAATTAGTCATAGCAACCAAGAGTCAAGAGAGTGATTACCAGCCAAT
9	27062685	27062805	GAGTACAATAAAACCATCGTGGATGCTTTACATAGCACCAGCGGAAACTGAGTTTAAGTCCACTGAAAGTCTCTAAGGAAGTATCCTCTTGCTGCTAAACTTGGTACAAGTTGACTACCA
9	32552486	32552606	CCGGGGATCGCGGGCCCCCACCGTGTCGACTCACTGGGCCCGCAGGCGGAAAGGCCCTATTTCTTCAGCACCCAGAAACTCCAAAATCCATTCCTGAATTAAGCATTTCACTCCCTCACC
9	69174246	69174366	GTCGGCACCCCGGCGGTTGGGCTGCGGGTCAGAGCACTGTCCGGTGGTGCCCAGGAGGAGTAGGAGCAGGAGCAGAAGCAGAAGCGGGGTCCGGAGCTGCGCGCCTACGCGGGACCTGTG
9	69225943	69226063	TTTTAGAAGGGGAAAATATGAATTTTCTACTGTGAATAATTTTATTGCATTTAACATTACCATTTTTTATAAACACAGATCAATGGGACTGTAACTGAGAACATGTCTTTAACGGATGCT
9	70809936	70810056	CCAATGCATTTGATGATGGTGCAATGATCAAAAAAGATGCCAGTGATGACAATTGAACGTCCCTTTGCCTTCCCAGCCTCCTTCATATATTCTCAGGCATAGGATGACAAAGGGAAGTCC
9	72627974	72628094	CTGCTGGGGGCAGCAACTTTGAGCCTGTGGGGAAGGAACTGTCCACGTGGAGTGGTCTGGTGAATGCTTAAGGAGCTGCAGAAGGGAAGGTAGTGAGGAGACAGTTAAATATTGAGCACG
9	72700457	72700577	TAAGTTCCAAAGTCAAGCAAAGCTTAACTTTATTAAGGTGTTTCTTTTTTACTTTTAAAGAGAAGAAGAAGAAATTGATGAAGAGGAATTGGAAAGATTGAAGGCAGAGTTAGATGAGAA
9	72700584	72700704	ATAATTGCTACTGTCAAATGCAAACCATGGAAGATGGAGAAGAAAATTGAAGTTCTCAAGTATGGTGCCACTTTTTATAAGTAGAAACACTTTCCCTGATATTGATTTTCTAAATCCTCT
9	72754716	72754836	TTTGTGATCACATGTGTGGCTCAGACTTTGTTTCTAATTGTTCACTGCTTTCTTTGCTTCTTCATACAGTACCTCTGGGGTTTGCCATATGGCAGTTTACCTAGGAAAACCGTTCCCAGA
9	72788228	72788348	TATGTCTTTTTGCTATTGCTTCTCCACTTCAACACTCATGATCATGTTTTGTTGCTATTTCCCCTATCTCATTTTTTCTGGCTGCTGGGTTAAACTTCCTGTTTTTGCAGAATGACCAAA
9	72789062	72789182	AATGTAGCTAAGATATTCTATTTTGGGTTTTTGTTTGTTTGTTTGTTTTCATGGATACAGGAAGCTATCACAGAAGAAAAAGCAGCCCAAGTAGAAGAAAACGTCCACTTGATCAGATTC
9	72805291	72805411	ACTTCTTTAGAAATATGACAGATTTAATACCAACACTAGGACCATTTGAAGACAGAACTGTGTGTTTTAATAGAGATAATATCTCAACAGGAGTTTGTGAGGCTGACAGTCTCTGATGTT
9	72805411	72805531	CTGACCACCTACGTCACAATCCTCATTGGGGACTTTCTAAGGGCATGTTTTGTGAGGTTTTGCAATTATTGCTGGTGCTGGGACTTGGAGTATGGATATGTAAGTATGATGTTAATTTTG
9	72835933	72836053	TTCTGTTTTGTGAACAGCTGCAGCTGCTGGTCGCCAGTAATAAGTATCCTGAGAGCCCAGAAAAGGTACACTTTGCCTTGCTGTTTAAAAGTAATGCAATATGTGAACGCCCAGAGAACA
9	78236004	78236124	CGGGACCTGCGTGCCGACGCACAGCGAGCACGTTGACGTCTTGGCGCACCGTTCCACGGCACCGCCCACCGGCTTGAATCCCGGCGCCTCAGAGGACTATGAGGCGGGCGCCAACTGCTT
9	78236124	78236244	GGGCCGCAGGGCGGGAGGCAGCGCGGGAGTGGGGCGTTGAGGGGCCGGCCTAGCTTGGGGCTCTGGCCTTGCGTCTTCCGACCGAATCACCGCTCCTGAGCCCGGTGCGGGGCTGCCGCT
9	78236244	78236364	ATCGCCTGGCCGTGGGTGCCGGAGCGGCCGGGTTGCGACTCAGCGTTCTTGGGTGGGCGCGGGCGGCGTCTCCGCGGCGGGCATCCCCCGAGGCCGCCCTCGGGCCATGATCGACTCCGT
9	78248240	78248360	CCACTCATTGGGAAATAATTACTATAATTTCAATTTTTATTTTACTTTAGATCATTCTATGATGAAAGCAGTTATCAAAAAAGTCCTCCAGAATGGAAGGAGTGCCAAATCAGAGGTATA
9	78248681	78248801	ATCTTAACAATTTCCATTTAAGATGTAGCCCTCATAAATGATCTGTAACTGAAATATAGTGTTTATTCTGTCTCTTTTAGTACCAGTGGATAACTTCTCCATCAGTGAAGGAACCATCCA
9	78254765	78254885	TTGATTAGATGTCCTTTAGTATTTGGTATTCGGTTTATATTATTATACAATCTTGTCCTCTTTTTTTAAGCAACCAGGTTTTCCTGTGACTGTGACAGTAGAGAGTCCTTCATCCTCTGA
9	78270770	78270890	AAATTCTGATTATAAACTACATGCTGGAACATTAACATGGATGACTGAACACATTCTTTTATGCTTCTAGAATCCCATTGAAATGACTGGAGAAATATTAAAATAAAAATAATAGCAGAG
9	83971271	83971391	CCTGTGGTTCATAAGCCATCTGCCATTCTGATGGGCTCCATGTATCTATTGCAGAGTCCCAAGTTTCATCAGCACTGAAACCAACCTGTTAGAGATAAAAACATTAACATGAACCCGCAT
9	83973350	83973470	TCAACAGCCTCAACTCGCAGTCAAAGTCACTTCCTTTATAGTGTTGGTACTGTGGAGGGAGAATTATAAAATTTTAGTCTCAAATCAACAATTCCCCAATACACACTTATCTGCTATAAG
9	83974468	83974588	CATTCCCCCCTCATATTGTCAAATACATTTAAAAAAAAATGAGCCTACCTCTTCCAAGGTAGGGATGATTTTCTTCAGAATTTCTCCAATTGTTTCAATATCAGCACTGATACTCAATAT
9	83975461	83975581	CGCTCGGGGCCACTGCTGTCTGGGACTGAAACACTGGCATTGTACTGCATTGGTCATTGGCGTTCGTGGATGTTGGCATTGGGCATGGGCATTCAATCAGAAGTTGTCAAGTATGGTACC
9	83976946	83977066	ATATAAACTGAAGCTGCTCGTGTAGTAGTTTAAACTCTTAATACTTACGTCTGTACGGAGAGCCTTAATATTCTTGCCTCCTTTTCCAATCACTGCCCCAGCATTCTGGAGAAGATACAA
9	83978281	83978401	GTGGAAAAATAAAGCAGCTAGTACATTTGGCTTATTGGAAAGCAAGCTGTAAAAAAAAAAAAAAAAAAAAGACATTGCTTCTAGAACGTACCAGTTATTATATATCCTTGCAGAGCAGAA
9	100099367	100099487	TGCGCCTCCTGGAGCCGCCCCCGGGACGTCAGTCCTGGAGGAGGCGAGGGTGAGTAGGAGGGGGCCTGGCTGGGGAGGCTCAGATCATTCGGTCCGCACCGCCTTGGCCCCTGCTGCAGA
9	100272843	100272963	AAATCTTCCTCCCACTTCAGATACACACCCCTTGATTATGCTTTGCTTGGTGAGCGCCATGAAGTGATCCAGTTCATGTTGGAGCACGGTGCCCTGTCCATCGCAGCCATACAAGACATC
9	105244600	105244720	GCCCGCCCCTTTCCGCTGGGGAGCAGCTGCTGCAGCAGGAGCAGAGCAGGAGACGCGTAGCCGCCGTCGCCGCCGCCGGGGGATGTGGCCGGCGCCTGCCTCTAGCCGCGCCGCCTCTTG
9	105244720	105244840	AGTACCAGCCGCCGCTGCAGCCGCCGCCGCCGCCTAGCCGTGCGGTGCCAGGCCGCGCCCTCCCCGGGCGCCCGCCGGCTCGCATGCCGAGGGGCTCCGGGGCGTAGCTGCGCGCCCGGC
9	105244840	105244960	GCCGCCTCCGGGCTCCTTCGGCCCCGCCATGGGCTGCTGCAGCTCCGCCTCCTCCGCCGCGCAGGTGAGGGGCTCCCGCCTCCCGGCCGCCCGCCCGGATGCCTCCCGTGCGCCGCGTCG
9	105365418	105365538	TACCTGTGTTTCCATCCTGATCTAGGCTTTGTTTTAATTGTCTTTTTGGTCATTTTTTAAATAGGGATAAAAGGAATTTGCCATTTACACCTATTTTGGCATCAGTAAATCGCCTTATTC
9	113275591	113275711	GCCGCTCCGGGGGCGGTGACCCCTCTTGGCCCACGTCTTGTCAGTGACGCACTTCCTGTCAGTGACGCACTTCCCCTCTGCTGGGCGCGCGGTGGACGGTCTGAAAGGGAGTGTTCGGGT
9	113276669	113276789	GGGGAAAGACGGACTTAAAGCAGGGATCGAAGCTGGAAATATTAATATAACCTCTGGTAAGATGCAAATTGTGAGCCCATCTTTACCTCTTTGTGTAATGAATACCTTTCTAAACTTAAA
9	113279034	113279154	ATGTTTCCACAGATGACTCAGAGGTCAAAGCTTGCCTTAGAGCCTTGGGGGAACCCATCACACTTTTTGGAGAGGGTCCTGCTGAAAGAAGAGAAAGGTTGCCTTTCTAAATATTTACTT
9	113282630	113282750	TTTTTTTTTTAACAGGTTAAGAAATATCCTCTCAGTTGTCGGTACTGATGCCTTGAAAAAGACCAAAAAGGATGATGAGAAGTCTAAAAAGTCCAAAGAAGAGGTAGAACATGTCTTTAA
9	113283308	113283428	ATTGAGGGGTAGAGTAGGGATACATGTGGGTCCTTGTTTACAACCCTGTTGCTCCTGGTGATGGTGTTTCTGTGTCGCAGGGCAATGAAACGCTTGGAAGAGGCCCGACTCCATAAGGAG
9	113288145	113288265	AATTGTTTATATGTTTGGTTCCTTTCCAGTGATGAACCAGTGGCAGATATTGAAGGCCATACAGTGCGTGTGGCGCGGGTAATGTGGCATCCTTCAGGACGTTTCCTGGGCACCACCTGG
9	114403311	114403431	GAGTGGACGTGGGCTCCAGAAGTCCAGGCTGTGGGTATTAGGAAGGACACCACTGAGGCCTTCGCAGTTGGCAGGCCTGGCCAGGGGGCTGGGCCGGGCCGTGACACCACCCTGGGTCAG
9	114504893	114505013	GAGCGCGGAGACGACGGCTGGAGCCTGGGTTTGGGGAGCACGGGTACAGTGGCTGGATCCTAGGGGGTCGCGGAGACCGCTGCTAGAGTCCCGGAGGCGCGAAGACGGCGGGGGTCGCGA
9	114505013	114505133	ACCTGGAATCCGGGGGACGCGGAGACGTCGGCGGGTTCCTGAGAGACACAAGAGTTGGCTGCTGGAGCCCGGAGGTGGCGGAGACTGCTGCTGGAGTCCGGGGGGCGCGGGGTCAGCAGC
9	114505133	114505253	TACATTCTGGAGGGCACGGAGACGACGGGTGGCTGGAGTTTGGGGGCGCCGCAAAGCTGACCTGACTGCCCCGTCACACCATGCCCGGGGCTCCCCCAGCCGGGCGCCCGTTCCTCTAGG
9	114505253	114505373	GCTGGGGGACCCCAAAGTCAGAAGTTGGGGCGGAGGGCGCTCTAGTCCCAGAGCACTCCGGGGAGTGGCAGCCGGTGAAGCGGCGCGGGCGTCCGACAAGGGGTGCGGGGCATGTCCGGG
9	114505373	114505493	GCAGCCCCGGGATGCAGCCGCCCGGGGAGCCTCCGCGCCTCTGCGCCGCCCGGCCGCAAGCCCGGACTTTGCGAACTGTTGAGCCACCCGGGCCGAGTCTTCCAGCGAGTTCCGACGCCG
9	115021160	115021280	GCCCGTTTGCGCCTGCCTTCAAGATTTCTGAAGTTGCTTGGTCTCAGCTTCATCTCAGCAAACTGGATTGAGTGTTCGTGGCCCTTCCAGTGGAACCAGTTAACGCCCTGTTAAAAAAAA
9	115031582	115031702	TCCTCAGGGGCCCATTGAGTGCCTGGATCTTGGCTGTGTAGTGGGTGGATGGGCTCAGGTCTGCCAGGCTGTAGGAGGTGGTATCTGGACCCACAATGACTTCCTAAGAGCAGAAGAAAA
9	115059923	115060043	TCAGCTGCGGTCCAGTTGAGTCTGAGGCCATCCCAGCCAACCTCAGACACGGCTAAATCTCCCAGCTGTGGGAGATCCTCTGAAGAAGGACAGAAAAGTATTTGTCAGTTCTATAAACCA
9	115064860	115064980	TCTGAGGCCATCCCAGCCAACCTCAGTCACGGTGAGGTTTTCCAGCTCAGGGGCTTGTTCTGAATAATGACAGAGATGGGGTCAGTTAAACTATTCCTCAGAAAGTTTTGCTTCTGAGAA
9	115091050	115091170	GCTCTAGGGCTCTAGGGTATCTCACTTTCAGCAGAATTGGGGATTTAGAAGCACAGAGTAGACTTCAAATCAGTTGTCCCTGATCTTCTTGAAAGAATTATTTTCTACAAGCAAAGATGA
9	115117953	115118073	TCTAGTGATGAGGGCAAAACAGACTTACCTTTCCGATGGGCGAGAGACCTAGGTCCTTGGAAGAAGTACCTGGAGTGTGGAGCTGCGGCGGTTCCCACGTGCGCGTTCCCCCGAGTTCCC
9	116687312	116687432	GCGCGTGCGCAGAGGGAGGCAGGCGGGTGGGCTGCCGGCGGTGGACTCGTCGGAGCCGCGGGCGGTCAGGTAGGGGGCGGGAAGGAGGGTTGGGGACTGGGGACCGCGGCCGGAGTCGTG
9	116697601	116697721	TTGAGTGAATTTATTTATATAGTCAGAGGAAAATGAATAATGGTTTCTTTTTCTCTTTAGCAGGAATTTGACCCTCTAGGGCATGAATACTGTGCTGTTCAGTTCTGAGCTGTGCTAGCA
9	128640873	128640993	GTCCACATGATTCCTGGCCTGGGCGGATGCACTGGCAGTGGCAATGCTGGCCGTCTGGCAACTTTTCTGGGGGGAGGGTGAAAACAAGTGTCACCACCCAGCTGTCCTCGCACAGCCCCC
9	128656741	128656861	CTCTCGTGCGGACGCACTCAGGCGCGACCTCCGCCCCTACGCCGCCATGAGCGGAAAACGGGGAATGTGAGGCTGACGGCGCCATGTTTGAATTGGTCGCAGCGCCTCCTGCAAGACCTG
9	130693729	130693849	TTGTGGAGTCGGATATCGCAGCTCCCGACTGAGCTGCGCCTGCGCAACTCATTGGCGCCAAGATGGCGATGGAGATGAGGCTTCCAGTGGCTCGCAAGCCTCTTAGCGAGAGACTGGGCC
9	130703022	130703142	TTCCCTTCCCCTCTCTGTGTCTCCTTATAGCCTGTCTCTCTTGCTGATCGAGAGGTGATATCCCGGCTTCGGAACTGCATCATCTCGCTGGTAACTCAGAGGATGATGCTGTATGATACC
9	130703142	130703262	AGCATCCTGTACTGCTATGAAGCATCCCTTCCACATCAGGTACTCTCCCCAGGGCCTCTCCCTTCTTCACTGATCTGTGAGCTGCTCTGTTGTTTGTTCAGAGACAATATGCACATCTCC
9	135500611	135500731	GCCTGTAGGCGGCACTGCGGCCCCGCGCGGATGGCGACGGAAGGGGAGGCCGCTCGGCCTGGCCTGGAGGGAGACCTCGCTCTGCCCCGCGTCCCAGCCATGGCGACATCCTCGGCCGCG
9	135500907	135501027	GGACGCGGAGGGGCCCGTTGGGGATGCGGTGGGGAGCGGGCGTGGTGCATTCGGGACTCGGCGCCAGGACCTCTATCTACTTCCCCCCAGGTGCCCGGGCCCCGTCGCGCTGGTTGGGCT
9	135501027	135501147	TTCTCGGGAAGGCGACCCCCCGGCCTGCTCGGCCGAGCCGCAGGACGCTTGGAAGCGCGACGGCCCTTATGATCCGCGAGTCGGAGGACAGCACCGGTAACACTGGGCGCCCAGCCGAGT
9	135501763	135501883	GGGGTGGGCGGGAACTGCGCTCTGCCTGTCTCTGCTGCCACCGGTGGGAGACGCAGCGTCGCTCCTCCTCCCTGCCGTAGATTTCAACGACAAGATTTTGAATGAGCCCCTCAAGCACTC
9	135501921	135502041	GCCTCTTCGATGCCCGAGTCCATCTGGGACACAAAGCTGGCTGTCGGCACAGGTAGGTGACACCCCCATCTGAGCCCGGGGCGGTTCCCAGGAGGAACCTGGGACCTGCTCTGGTTCTAG
9	136197381	136197501	GGGGTAACCCCCGCTGCTCCCCGTGGATAGGTCAGAACTGGGTCCGTTCCCTGCCAGCACCCTCATGGGTGGGGGCCCGCCGGGGGCTCCCGAGGGCACAAGGCCCAAGCTGGTGTCTGG
9	136197501	136197621	GTACACCAGGCTGGAGAGGAGGGGCTGGGGGCCAGGGAGGCTCTGCGGGGCGGCGGGGGATGGGGGGACACCGTAGGGGCTGCCGGGACGCAGCTCTCGGTACTGCTCTGGGCCTGCCAG
9	136202985	136203105	CAGGTCGCCTCCCGCCGACTCCCGGGCCGGGCCCAGCTCCCCGCGCGCCTCCATGGGTCCCGCCGCCCGGCGTCGCCACTCTCCAGTCCCGAACTTTCCCGGGCCCAGCGACGCCACCCC
9	136203105	136203225	GCAATAGCCCCGAACCGGCGTCCAAGCGACTCCGGGTGCTGCTGGGCGCTGCGCCCGCGGGCCGCCCTGGGGCCCGGAGCCTCTGGCCGAGCGGAGGGCGGAGCGGCCGGGGGGCGGGGC
9	136205026	136205146	CGAGTGGCGCGAGACGCGCTCCTCCTAGGTCAGCGTCCCCTGGAGGGTTCGGGGCTCCCAAGTCCCGCCGCGTCGTGCGGGGCAGGGAGCCCGGGAGCCACTGGGCCTGGCGCTGTCCGC
9	136429760	136429880	CTAGTAAGTACAGTTCTCTATCAAATTTGCCAGCTGCCAACGGAATGCTGTGGAGGAGGAGGGGGCGTTAGGAGGGCACCCAGGGCCAGGAGGAGGGGGCGTTAGGAGGGGGCCGGCCCC
9	136431785	136431905	CCTCATCTCCCTCCATGCCCGCCCCCCCAGGCCCTCACCTTTCCGCATCTCCCGGATGAGCTGGTCGTGCTGCAGCAGCGCCGGCACGTCCACCACCAGGCCCTGGCACAGGAGGGCGTC
9	136434701	136434821	CCACCCTTCCCCGCCCAGCACCACCCACAGCCACTCACCTTCTGGCCCTGCATGTTCCAGGTGGCCACGAAGAGTGCCACGTTCCGGTCTGGGAAGTAGCGGGCCAGCTCATCCGCCCCC
9	136438579	136438699	GGCGCTGCACCCGCCAGGCCCTCCCTACCTGCTGCGGACGTCCTTGCTGCGGATGGGCGCCAGGAGGCTGAAGGAGGATTTGGCCGAGCGAAGGGAACAGTCGTCGCAGGCCAGGGGGCT
9	136439379	136439499	CCGGCTCGGAGGGCCGCAGATTCTCCGCCTTGGACGGCATGGACGGTCTCTCCCGGGGCAGGCCTCGGCGCGAGGCCGCAGGCAGCGCGAGGGGTCACGGGTGCCGGGTCCGGGGTCGCC
9	136439499	136439619	GGCGCAGCGAGGAGCAGAAACGCCGCTGCGGCTCCCGCTTGGGCCGGGGATGGTCGCGGAGGGGCGGGGGCGGCTGCCGCATGGCCCGGGCCCCGAGTCCCGCCAGCCCCTCGGGGCTCC
9	136439619	136439739	CAGACGCCGTTCCCAGGGCGGTCCGCAGGCAAGGCCTGGGGGAACAGGCGGCTGGGCGCCTGTCGCGGGGGAGGTTCGACCCCGACGGGGACGCCGCTCGGGGAGAGGGGTGGGAAGCGG
9	136439739	136439859	GCACCCCTGGCTGGGCTCGCAGACTCCGAAGTCGACCCGGTACTCGCGGAGGCCCGGCCGCCCAGAAGCGGAGTCAGCCCGGCCGGGACCCAGCAACCGCCGCCGCGGGGCCGCGCCCGG
9	137199833	137199953	GTGCTGGTGGCTGCGGAGACGCACTGGCGCTGGCTAGGAGTGGCACTGGCAGGGGGTGAGGCTGGAGTGGCACTCGGGGTCCCGGGGCTGGGGGGCGGGTGGAGGGAGGGATCCCCCGAC
9	137200118	137200238	TGGAGGAAGTCGCTGCGCCGGGCCCCGGGGCTCGCCCCGCCACCGCGGGGCCCGGGCGCGGCGGGCGGGCTGGGGGCCGCGGGCGGGGGCCGGGGCGGCGCGGGCGGCGGCGGCGGCGGC
9	137200238	137200358	GGGGGGCGGGCGCGCTCGGGGCTCCCGCGGCGGCGCGGCGCGGCGGGCGGGTCGAACCTCTCCAGTAGGCGGCTGACGCGGCCGGGCGGCGCCCCGTACACCAGCACCTCGGCGGCGCGG
9	137200681	137200801	CCCCGAGCCCGGCCGCCCCAGGGCGGCCATGCTGCGAACGCGGCAGCGGACGGCTGGACTGAGGGCCGGAGTGGCAGCCGCCGCCGCGGCCAGCCTGGGCGCCGCGGCCACGCCCCCTCC
9	137241226	137241346	TTCCGAGACTAGCGGAGGCGGGCAGGGAGGGTATATAAGCGTTGGCGGAGCGTCGGTTGTAGCACTCTGCGCGCCCGCTCTTCTGCTGCTGTTTGTCTACTTCCTCCTGCTTCCCCGCCG
9	137241660	137241780	TGCGCACCGGCCGCGGTGACTCAGCCCCGGCCCGCCCGGGCCCGCCCGCGTCCCTTGTAGTTTTGGGAGGTGATCAGCGATGAGCACGGCATCGACCCCACGGGCACCTACCACGGGGAC
10	8054782	8054902	AGAAGAAGAGAGAGAGACGGAGGGAGAGCGAGACAGAGCGAGCAACGCAATCTGACCGAGCAGGTCGTACGCCGCCGCCTCCTCCTCCTCTCTGCTCTTCGCTACCCAGGTTGGTACTGG
10	8055266	8055386	TCCCATTCTCTCCCTTGCAGGTGACCCGAGGAGGGACTCCGCCTCCGAGCGGCTGAGGACCCCGGTGCAGAGGAGCCTGGCTCGCAGAATTGCAGAGTCGTCGCCCCTTTTTACAACCTG
10	8055386	8055506	GTCCCGTTTTATTCTGCCGTACCCAGTTTTTGGATTTTTGTCTTCCCCTTCTTCTCTTTGCTAAACGACCCCTCCAAGATAATTTTTAAAAAACCTTCTCCTTTGCTCACCTTTGCTTCC
10	8055506	8055626	CAGCCTTCCCATCCCCCCACCGAAAGCAAATCATTCAACGACCCCCGACCCTCCGACGGCAGGAGCCCCCCGACCTCCCAGGCGGACCGCCCTCCCTCCCCGCGCGCGGGTTCCGGGCCC
10	8058244	8058364	GCCTCCCAGGGCCACACTCACCCTCCTTCTCTCTCCTGCCCTTTCCCCGTTGCCCCACAGGGAGCCAGGTGTGCCGCCCGCCTCTGCTTCATGGATCCCTACCCTGGCTGGACGGCGGCA
10	8058457	8058577	TCTACCCCCCGGCCTCGTCCTCCTCCTTGTCGGGGGGCCACGCCAGCCCGCACCTCTTCACCTTCCCGCCCACCCCGCCGAAGGACGTCTCCCCGGACCCATCGCTGTCCACCCCAGGCT
10	8058620	8058740	CCAGGTGCCCCTGCCCGACAGCATGAAGCTGGAGTCGTCCCACTCCCGTGGCAGCATGACCGCCCTGGGTGGAGCCTCCTCGTCGACCCACCACCCCATCACCACCTACCCGCCCTACGT
10	8058740	8058860	GCCCGAGTACAGCTCCGGACTCTTCCCCCCCAGCAGCCTGCTGGGCGGCTCCCCCACCGGCTTCGGATGCAAGTCCAGGCCCAAGGCCCGGTCCAGCACAGGTAGGAGCCAGCTCTTCCC
10	8069452	8069572	TCCTCTCTCCCCACTCTCAGTCTGCAGCCAGGAGAGCAGGGACGTCCTGTGCGAACTGTCAGACCACCACAACCACACTCTGGAGGAGGAATGCCAATGGGGACCCTGTCTGCAATGCCT
10	8073718	8073838	AAAAATTGATCTTTGTTTAGATTAACAGACCCCTGACTATGAAGAAGGAAGGCATCCAGACCAGAAACCGAAAAATGTCTAGCAAATCCAAAAAGTGCAAAAAAGTGCATGACTCACTGG
10	13295571	13295691	GTTCCAGGGTTAGAACGTTATTATCCAGAGTATACCTAAAGGAGAAAAAGAATCCCAAAATAAGTTACATTTTTAAATTACAGGCTAGGCACAATGGCTCACACCTCTAATACTAGCACT
10	13300005	13300125	CAATCTGCAGACGGGCGGCGGCGCGAAGCTGCTCCATGGCTGCGGCGCGGGGAACCCCCACCCCTCCCGGCCTCTGCCCCATTTAGCCCAGCGGGCGGCTCCGCCTCCAGGCGCCGCCCC
10	25935751	25935871	CCCCAGTGCAGCCTGGACACAGTATTCAAAGTTTTGGCGTCTGAGCATTGTTATGCGTTATTTTCAAGCTTTGCTAACGGTAGGTGATAAAATTGACAAGTGTTCTGGGTTTGCCAGAAC
10	25952003	25952123	GTGAAAATATTCGCTAATTTCCCATGGGTTTGTGTGTGCCATTTGATATCCTCAATCAACTGTAGATGAAACTGTACTTCTTATCTCCAGGTTTTTAAACCTTTGAGATGTTTCCATTAA
10	25996429	25996549	CTAGAAAGAACATAAAATGTCACATGTTTTTAATAGCCATCTTAAAATATTCTTGTTTAGCTCTGCAGTGGAGGATCAGTGACTGACCTTGTGAAAGGATTTCTGAAGAGGGGTGAAAGA
10	26066924	26067044	CACTATGAGCAGTAATCAATTCTTAAATCAGAAAGCGTTTTTCTCCACAGACGTGAACGTATTCACACGAAGAAAGGGAACTTCAACCGACCTCTAATATCCAATCTGAAGGATGTAGAT
10	26068727	26068847	ATAATTTTTAAGAAGGAGAAATTATTTTATTTTATTGCAGAATACAGTCTCAGAGCAACTTGAGAAGTGTTATTCCAGAGATCAGATCTACGTCTATGTGGGAGACATACTCATTGCTCT
10	26068847	26068967	TAACCCTTTTCAGAGTCTGGGTCTTTACTCCACAAAGGTATGTCGTATGGGGTGCATTCTGTTACTTCATACACATAATTATACATTCAGATACTTAAATTAATTTAAATGAATGCCAGA
10	26088182	26088302	TCTTAATATTTTCTATTTAGGCTAATAACAGAACCTTGCAAGAGAAGATTTTACAAGTGAACAATTTGGTAGAAGCCTTTGGCAATGCCTGCACTATTATAAATGACAATTCTAGCAGAT
10	26154675	26154795	CCACATGCTGTCTGTAGATAATAAAGTACAATAGATACCAAGGCATCACTGTCTTCCTTGGTCTCCTTAGGGCGACACTGGAGAAGCCACACGTCATGCCAGAGAGACAACCAACATGAA
10	26157249	26157369	TACAAGCTCATACGTTTTTGTATGCTACATTGGGAAATTTATTTTTGTTGTGTATTATAGTATTCCCTGATGGATTTGTTGTCTAAAATGGTGGTGGGCCAACCTCATTTTGTCCGTTGC
10	26168641	26168761	TCAAAGCACAGCACATAACTGCTTCACATCTGTGTGCCATGGTTCTTTGTATTATATTTTAATTTTTCAGGTGTTCCTTAAGTATTATCACGTGGAGCAGTTAAATCTAATGCGAAAGGA
10	26201204	26201324	ATATCCATTATATTAAGATCATAATATTATATAGATCTTTTGAATTCTTCTTTCCTTTAGAAGTCAATCCAAGAAGAAAAACGAAGACCAAGGAAAGACAGGTAATTATTACTTCTGGAT
10	26211772	26211892	CTCGGGGTAGGTGGGGACGCGCTGCTCACTGTGGTGAGGTTGACACTTGGGCCCTGGGTTTCACTTGCAGGTGCTGGGCGGCGGAGAGCCCCGAGAAGGAGGAGGAGAGAGAGCCAGCAG
10	27218151	27218271	ATGGTCTGCTGACTTCTTCATCATTTTCTTATCTTTTACGAGAAAATGGGAAAGATTCATAAAAGTTCACAGTAGGTCACCTTCTGCATACCATGTTTTAATATCCAGCTGTTATTTCCC
10	27240705	27240825	GGGGGTCCGGGCATCGGTGGCCGCGGAGCCGCTCTCCCACCCTGGGGACCCTGGCGGAGCAGCCACACCCCCCATTCCGCCGGAGTCCGTCTGTCAGTCCGTGCCCTCCCCACAGCCCCG
10	47348332	47348452	AGCCTTGCCCCAACTCAGGAGTTTAGCCCCAGACCTTCTGTCCACCAGCTGAGAAGGACAAGGGCGGAAGGCAGCTGCACAGAGCAGGGCCACGGCCTTGCACACAGTCCAGGGAGCTTT
10	47348452	47348572	TGTGCAGGAGCCAGGCCTCCCCCTGGGTCCCCATGATGAGAGAATGGGTTCTGCTCATGTCCGTGCTGCTCTGTGGCCTGGCTGGCCCCACACACCTGTTCCAGCCAAGCCTGGTGCTGG
10	53807053	53807173	GGAGCACTGTCTTCTCCAGTTGAGCTGGTTTCATACTCTCGATCAACAACTAACTTGATCATTCTTTTTCTTGCCCACTGATAAAATAAACAAAAATATGTGAGTCACTATCAAATAAAT
10	53808062	53808182	TAAATCCACTGTAGCTAATAATAACAGAAAATAAGCTGTAATAACTTTTAATTAATTGAAAAATGTTATTTCATTGAATTCCTAATACTTGAAGTTGCAGATACAAACTTACTTATTTGA
10	53808182	53808302	ACATGTTCATGATAGTTTTTATAATACCTTTGCCAGTTGAAACGTACATATATGCAAAAGTAGACGACTGTTAAAGATATAATTTGTTGAAGCTTGTCTTAGTATTTATTTTGAAAGATG
10	53808302	53808422	ATATAAAAACATATATAGTGTGTGTGTGTATATATATATATATATATATATGCCATCCATTCCAATAGACAGAGTGTCACTGATAATACATAATGCCACATTGCATTAACAAAAATCCTA
10	53808422	53808542	CCAGTAAATATTAAATATTGATTAGCTGATTGCATGTGTTCTGATTTACTAATATAGGAAGGATTAGTCAGTTTTACTCTAATACAGTCTAATATACAAATGGATTTGGACAACATATAT
10	53808542	53808662	ATTCACTTTTCTGGCATGCTTCTGATCATAAGTCATATCAAAATCTTGATCAATTTCCTCCCTTTCAAGTGTCACTTTGGAGAACACACAGAAGGCACTGCACACGAGAGCACTCATCAC
10	53808969	53809089	CTTCTTCTTCCATCTTAGGTTCTTTTTGTTCTTCTTGTGGCTCCTCTTTCCTACCCTTGACTTCCTTGACCTCCTCAACCATGGGCCTTCTTCTTGCAAGCACAATGTTTTTCCTTGCTT
10	53809089	53809209	TTTCTCCTTCTGACTCTGTGGATTCCGATTCTTCTGATTCAGGGGTGGAACTCTCCTCCTCCTCAGAGGGTGTCTCTGACTCAGATTCCTCTTCTGTAGTCTCAGACTCACTGAACTCAG
10	53809209	53809329	ACTCTTCTTCACTGTATTCAGTATAGTCGCTGGAGGATTCCTCCTCTGATTCTACAGTGCTTTCTGTTGCTTCCTCTTGGTCCAGAGTGAGTTTCAAATAATCTTTATCTTCTTCCTCAA
10	53809329	53809449	GGCGTCTCTGCCACTCTTCACCCTCAAGGTCAACGATTCCTCTTTTATCAGCTAATCCTCTAACTTTCTTAAAAATCATGGGGAATATTCTGGCTCTCTTCCATGTTGTGTATGTAGGCT
10	53809449	53809569	CAGCTGCTGGTGGTTTTTCGATAGTTACAACTACTTCTTCCTCCTCACTAGGCTCTCTAATTTCAACCTTTGGTTTTTTAATTTTCTTTGGCTCTTCCTGAAAATTGTGAAAATGCAATT
10	53810487	53810607	TAGTCACGTAGGGTTAAACAATATTTTTCTTGGAATATTATCTTACATAATAAAATTACAGTAATTACCTCTTCCTCCTCATATTCTTCCTCAGCTTCACCAACCACCTCACCATATTCC
10	53810607	53810727	TCCTGTCCAGCTGGTGGTAACAATCGACGGCGACTCCCATATTGAGGCATTTCATACCTGTAATATAAACTTACATCTTTAAACAGTTTGTCATGTGATTTCTGTAGAATCTACCATGAG
10	53811530	53811650	AAAAATCTGAAGATGTACCCATGCTCATAACTGTAATAATCTTGTCCATATTCCTGGCCAGGATCAATTCCAGACTCCATGGATAATTCCTATTGTTCAAAAAGAAAAATTGCATTTGAA
10	53817936	53818056	ATTACACAAGTATTTTCCTAGTATGCTTGTTACGACATCAACACCATAAAGCCCTTACCTCTGATCCATAACCTCTCCTGCAAGGCAGAAATAAATAAATCAGTATTAAACATCTTAGAT
10	53820126	53820246	GACACACTCACATTAAAGGCTTACACAATTGTGAATACCTTGTCAGAGTCCGCCAAATAGCACAAGTTCTCATGCATATGACCAGCTGCCAACAAAAACTCCAACTGAAGTTTTTCAGTG
10	53821060	53821180	TTAAGCATCTGTTGGAACAATGAAATGCCTTACAAAAGTCAACGACTCAAGATTTATTTTCATTATAAAGAAGGGAAGGGAAAGCACAATGAGAAATAAAGAGAATAAGACAGCAACTGA
10	53821180	53821300	AAAAGTATAAGATTTATCAAATCCATAAGCATACTACTAAATCCATAAGCATACTACTAAGATAAAAGCAAGTCAGAGTAAAAGATGTTCTTATCAGAAAACAGATGACTACATGTTATA
10	53821300	53821420	GCACCTGAGATTTATTTTGAAATACCTTATGTCTGTCATCTCCTACAATCTAGGTACATTATATTTTACTTCGGTAGTATTTCTTCTTACCAAATACATAGGCTTCAAGAAAAAACAGAA
10	53821420	53821540	CCTATCAATCATATCAGTTTTAACTTATTTGTAACAGTCTGCTTTTTTCTTGGAACATTCATATAAAACTACGATCAAAAACTAAATGTAAATGTTACTGCATCCACATGATAGACATGC
10	53821540	53821660	CTTTGGTTTAAGTTGGGTATCTAATTTTCATGCCCACATATTCCCACTAAAAAAGAGATTAAAATTACTTACTTTTCAAATAAATGTAGAACAAATTATGCTACTTTGTAGTTTTTAAAA
10	53821660	53821780	AGTAAGGTAAATCTATTATATGAGTGAGTTAGTAGTGATGAGGTTAATATCTTTTTAAATTAAAAACGAGAAAAAAAACTGCATTTCATTGAATTTGGGGTAAAATAATAGAGTCTTCTT
10	53822305	53822425	GTTGGGGGACCAGACGTTGAAACGGAAAGTGGAAAAAATGTAGGAGGAGGAAGAGGAAGAGGGATAGAAGGAGGAGAGGGAGGAGGACAAAAAAGAGAAAAAGGAGAAATGTCAGGAGGA
10	53822425	53822545	GGAGCAAGAGGAGCAGGAGCAGGAGGAGGAGAAGGAGGAGAAATAGGAGGAGGAGGGGGAAGGGGACAGGCAGAAGGAGAGATGTTTGGTGGATGGGCAAAATTTTCAAAAATATTTCTT
10	53823027	53823147	TGGGCCCCTCAGAGACTTACTCTTGGCTTGTATTTTGGGTGAAAATGGGTCTACAAAATCTGTTCTCTGTGAAATGTCTGAATTTGTTGATACTTGACTTATGTTTTCCTTATAAAGGGG
10	53823147	53823267	ATTATGGGCACTTAAGTCATCCTCATCAGATAGAAATGTGAATTTTCTTGCAGACTTCAGTTTGTTGCTCTTAAGTGATCCGTCTACATGAGCTGACTTGTGAGCCTCAATAGTATTGGA
10	53823267	53823387	AGAAAAGGGCATCACAACTTGTTGATGTTTCCTGTCTTCTGAGACTGAGTTATTTCCCCTGCTTTGTTGAAAATGGTAGAGAAGGAAAAGACTTGAAAGAAAAGAAGATAATGAAATGTA
10	53825037	53825157	ATGAAGATCACTGTATTTACAGTACAACAGCATTTTAATCTGTTCTATTGTATCTATTTTTCTAACGCTCTTCTATTAGAGTGATATTATTTACTTACTTATGCCTATGTATCCACAGGT
10	53831278	53831398	AGGAACTATCCAGGTTTACCATCCTTGAATACTTACTGTCTGTAGCTGACCAAAACCACCAAGATGGCAGGAATGCAGCAGAGGATGATGATGAAGGCCAGAGCCAACAAGGCCCCTTCT
10	53831459	53831579	CCAGAATGCGTCCTCCTTCCCCATAATACGGCTGAAAGTCTTTATTGATATCAAGTAGTTTGCCATCCAAAAATCTTTATTGTTAGATAAATAGTAAAATTAATGATGCTAGCAGAGAAA
10	53840428	53840548	GAGCTCCAATGGACTCCACTACGACCTTGGCACCAGGAATTTGTTCCTGAACATAGCGATCCAAGATCCTATAAATCAAACAAAGTACAAACATGACAGTCCAATGGGCTTTCTGGGAGT
10	53857156	53857276	GGAGACAAAATCAATTACTCTGTAAGATCTTCTATCTTTTTTTCCACTAGAGTAGGAGGCACATTGGAAACAATGACTTGCATATCCAGCTGATTGACCACGGAGACCTGAAAGAAGAAA
10	53866513	53866633	GAGTGAAAATAATAATTATGTTTTTGAAAACCCGTTTTAAATTAATCTTAGAAGTTCTATAAACTGAAAACACTGACCTATGGCTAGTATCGTAGCTACTTCCCTTTCCTGAAGTTTTAT
10	53866633	53866753	CTACTTACGAGTACATCGGCTTTGCCGCTCAGTCCCTTCCCATAGTCGTCAGTTGCAATAACTTGAAACTTGAAGTAGGATCTCCTCATATTATGGAAGAGCATAGCAGTTTTGATAAGC
10	53866753	53866873	CCTGTATATGTTTCCACTACAAATCCTTCTTTTCCCTCTTTAATTGGTGGTATTATGAGTCTGTAGGCCATGACACTATAATTGCCAGTATCTTTATCAGTAGCCTAGACGGAGGGGAAA
10	53940885	53941005	ATGGAGTACACAATACTTTGATTAATGGCAGCAGCAGAAATTACACCAACCATGGTCCCTTTGGTGGCAAGTTCACTTACTGGAGGAGGTCTGCAGGTTTAGAGAAGATGATGTATTTAT
10	53959713	53959833	TCGGACAGAAATCAATACCTATATTCCTCCTGTGTGAAGCGTGGGATCTCACCAGGATGTAAGACAAGAATCTTCACTGTGGCACTGCTGGACATCACAGGCTCCCCATCATCAAAAGCA
10	53959833	53959953	ACCACCACCAACTTAAAAAGCAATAAAAATTCATGTTAAAGATTATAAGTAAGAACAGCGTAACAGCACAATTTTTATATGTATGTTTTTACTTATTGGATTGCCTGGTTCCAGAAGGGG
10	53961713	53961833	AACATCAAATAGACCACATAATGAAAAGAGACACTGACCTTAAAAATTGTTGTAGGTTCTTCATTAAGATTGACTCGTGTTATTACTCTTCCAGAATCTTCTTCCACTTCAAAAATACTG
10	53961833	53961953	GCAGGGTAAGGAAACTGTACATCATCTACTCTATACCTCACACGACTTGCAGGTAATCCCTAAAATAAAATTATTAATTATTAATTTGCTGTTACCAAGTTAAAACACAGTGCAATGATA
10	53995610	53995730	AGTACAGTTCAGAATATTAATCAATGCCTTCTACTTACAGGAGGGTCTGCATCTTCAGCATAAACTGTTGTGATAGGTGTACCCTTGACTGCATCCGGAGCCACCATCCCTTTGTATATT
10	53995730	53995850	CGTTTACTAAAGACAGGAGGATAATCATTCATATCCTGTAAAACACAATTAGGAGTTTAGTACTTCAGTTGAAACCAGGTTAGGGATACAGTTACTAGATTGACTCCCAGTCTTCATATC
10	54020315	54020435	AGCGATAGTTCTCCTGTAAATGGATGTAGTGCAAAAAAGTGCTTCACTTCTGGGCTTCTTATCCGGTAAGACACATTTGCTCCAAGGTCGACATCTTTGGCCTGTAATAAGCAGAAGAAT
10	54023093	54023213	ACTGCTGTGTAAATGCTCCCATTGGATGTGATACGAAAAAGATTATTAAAGTTACCCAAACTGTAGTGCACTTGACCATTTATTCCAGCATCAGGGTCTGTTGCCTATTAAATAAAACAA
10	54185195	54185315	TAATACCAGTCTGTGTGACGGTGAAGACTGAGGTGTAGTCATTCAGAAAAAGGTGAAGCTCTGGGTCTTTTGTCTTTGAAAAAAAATGACATCGTTTCAAACGTTGAATAAATAATGTAG
10	54189325	54189445	ACAAAAGAACAATCACAAGCTTAACACCTAGTACCTACAGGAACTCCACTGGGTGGAACCTATACGCAAATTAAACATGAAATAAATATTGTAAATGTAAATGATCACAACCGCACATAT
10	54236804	54236924	ATGTTATCAGATACAAACCAACAAGGATGGAATAGAGGATTCCTGGCCTATCTGATGGCGGTTGAATATTCCGGTCCTGATCAATGGCTTGGATTGGTGGCGTAACAATAATGGGGTTCA
10	54236924	54237044	GTTCTTCCTGAAAAAAAAATTAAGAGAGTTTCATTCAGCCGCATTACTAATACTTCATGAAGGATTGAGACAGATGCTTTAGTTTGGAAATCTATATAACGTCTGAGACAGTAAACTCAA
10	54329579	54329699	GAAATTGAATACTCACATTAGCTTGGATTATGACAAAGTAGCGAGTCTTATCTTCATAGTTGAGCCTCTTCCTTAACACTATATTTCCAGTCAACATTAGGGGAATTTCAAAGGTGTCAT
10	54329699	54329819	TGGATGTCTGCAAATATTAAAGATACAGACTTCAGATTATTTGAATGTAAGATGAATTAATAACTCAATATTTTGGATTAATCCTCTTGGAAGTTAGAGATGACATGCTTATCATCTGAA
10	54346336	54346456	ATTACATTGCAAATAGGTATTTACATACCGGATCATCTGGATTATACTGAATAACATACTCTATCTGTCCATTTGGTCCATCATCTATATCTGTAGCTCCATTGTCTCCTGAAAATCCTG
10	54346456	54346576	TGAATATTGTGGTACCAACTGGAGTGAGCTGAAAGGAAAAAAGATTTTAAATATCAATTTTCATTTTATCAACTGCACACCAGAAATGTTACAGCATAAAAATCAGCTCTTTATTACCTA
10	54378738	54378858	TAATAAACTTATATTACAGGGGCAAAGAAAAAAAATCACTAACATCTCTATCCAGAACTCTTCCGGTGCTGTTCAGGAAAAGCATTTGCTTAACAGGATCCATCAACACCCAGTAATCCA
10	54378880	54379000	TATGGTGGGGTCTGGTCCTCCAGCAGTCCCTTTGATCAGCATGTTGTCCACCAGAATTGTACCTGCAAACCAAAGAAAGGTACTTGAAAACATATTCTACTCATATGAATTCTTTAGCAA
10	54527773	54527893	CTTAGATAAGACATTTGTAAAATAAAAAACTCACTTACCATTCCGACTTTCTTCATCAATAGCAACTATGGTAGCTGGTGGTCCTCCCCTAGCTAGTTTGCAATCTAAAGAGAGAAAATA
10	54664215	54664335	ATGATCCCTGAAGCTAAACATGTCCAGAGATAAAACTGTCGAAACATCTTCTGTCAAAGTTCACTCAAAGCTGATCTGAAATAAGAAAAGGTAGAAAGAAACATTTGACATGTTCATTAA
10	54800896	54801016	ATAAGAGAAGGGCGGGGGAAGAACTTACTTGCGGTTTAAAGTTTCATCTTTAGTCCATGTAAGATTATGCAGCAAGTTTTCTTGCCAAGGCTGCCTCTTGCACATCCCTTTAAAAAGAAC
10	68230576	68230696	AGGAAACTGGCAAGGTACTTGGCATGAAAAACAAATCCACGTTTTTATTTATATTTTATAAAATGTATATTTTAATAATGTGTACACAGTTTAAAAAAATACAGAGCACCGATACCCATG
10	68230696	68230816	TACTGTACCCAGAAAAAAAAAGTGTTTCTACTTCATGCTTGCACACACAATGCACTAAAGCAAAAACGCATTTACACAACAGGAAGGTAGCTCTGTTGTGAGCAAACACAAGTAATGGAT
10	68230816	68230936	ACTGTAACTTCACCCGAACAGGACAAACTCACAAAGTTTAAGAAAGTGATTATTTCTCTGAGGACTGGAACAGAATAGCTTAATCCTATTTTTCTTAAGATTGTTTTCCCTCAAAGTAGC
10	68230936	68231056	CCAGAAAAGGGGAAAGGGGGCATTATTTTCACAGCAATCAACCCATTCACAAGATCCATTAATGAAATCTACAAAATACAAAGGAGGAGGGGAAAAGAAAGGCAATTAAATGATTGCGTC
10	68231056	68231176	CATAGGTCTGATGATGCGAATAAAGGTAATCTGAGAATCGACTAATTTTCCTCGAGGATTGCATCCTTAGAATCCTGGGCCGCCGGAGGCTTCTGGGCTACTTGGGGCAGGGCCGAGGCT
10	68231723	68231843	CAGGACCTGCGCGTGGGCTGGTCTCTCGAGCCGCTTCCCAACGTGCCTCTTCTGAGCAAATAAGTCATAAACAAAGCAACTCACGTGCAATCAAATAGTTTACAGTGGGGGAGTGCGGGA
10	68231843	68231963	CTCGGCCTTCTGTTCTACTGGATGACCAGGCTGATATCTCTTCACTTGCCCAAATTTAGGGGAAAATGAGATGCTCAAGAGAAAGTCATTTTCTCAACATGAAGTTGAAAAAGAGAAGGA
10	68231963	68232083	AACCTTCTGCAGCAGAGTTTGGTGTGGCTGGTTCGAGGAAGGCCTTTCAAGTCCTCTGGGAAAGCCTGAGACTCCTTTGCAGGAAGATGAACTCTTTCCCGAAGCTCAGGGAAGGAGCGC
10	68232083	68232203	TTTTAGCGCAGTAGCTGTCGGAGAGTGCAGAATGAATCTTGGAGGGAGGAGAATTTATAGCAAAGAGCTGAAGGAGGGAACAGGTGGTGGCAGGTGGGCGGGCGTCCCTCGGCTTCTATC
10	68247324	68247444	ATGTAAGGTACGGGAGCCCTCAAGATGAGGAGGCCATAAGAAGGTTGTAACTGCTAATTCCTGACACGGAAGCATGAAAACCCTTGGAAGCTTAGAGGAGGTTTTGGTAGATCCTGTGAT
10	68247444	68247564	ATGTATCATAAGCTAAAGCAATGCTGCTGAGGCTAACTCCTGCAGAAGTGAGGATGGGTTATGTCATGGCCACCCATGGGGGATGATTTCCATGCCAGAGAAGAGAAGGAAATGAATTGG
10	68247564	68247684	CCTTTACAAGAAATTCTAGCTTCAGCTCAGCTACAAAGTTACCCAGCCTTTGATGATATCATATAGAAGGTCTCCCTATTTGAGGGAGGTAGGAGAAAGATTTCAATCTCTTGGTCAGAA
10	68247684	68247804	TTTTGCCCAGCTTCAGAGTTGTCACAGATAAATGGACCCAATCTCATGTTCAGATCCTGATGAAGCCTTCTGGAGAAGTCAAAGCCAGAGCCTTCCAATTTTGAATCAGTGCCCAAACAT
10	68247804	68247924	GAATTACAATGACGGATATTATGGAAGAAGCCATTCCCAGTGATAACTGTGGGAAATCCATGGCCTGCCTCACTGTAGGAGTAACAGAGCCAAGACTAATTTCCAGCTCATCACTGAAGG
10	68247924	68248044	CAATATTGTGGTTCATAAAGAAAAGGAAGGTACTTAGCTGTACAAGTTCGAGCAGCTTAGATGAGCCTGAAGCCTTTTTTCTGATACAGTGGACCTTTGGCATTTGAAGAATTAACATTC
10	68248044	68248164	CAGTGTCACCTCTTCTCGAGGAAGCCACTTGGGTATTTTGGGTAGGCATAAATTTCAATCCCAGATTGCCAGACATGGATGCAAATCACTTAGCCAAGGAACAGATCCAGCTGGCTAACC
10	68248164	68248284	ACCTGGCACCTGCATCCCCGTGCAGCCTTACACTCTTGTGCCTTACAGCTCAGGTGACCTTTATGAGGAAAATGTTACATTATGATGATATATTTTTTTTTTGAGACGGAGTTTCACTCT
10	68248284	68248404	TGTTACCCAGACTGGAGTGTAATGGCGATCTCAGCTCACCGCAACCTCCACCTCCTGCCTCAGCCTCCCGAGTAGCTGCGATTACAAGAATGTGCCACCACGCCCCGCTAACTTTGTATT
10	68248404	68248524	TTTAGTAGAAACAGGGTTTTTTCATGTTGGTCAGGCTGGTCTCAAACTCCTGACCTCAGGTGATCTGCCAGGCAAGGTAGTTCACGCCTGTAATCCCAACATTTTGGGAGGCCGAGGTAG
10	68248524	68248644	GTGGATCACAAGGCCAGGAGTTCAAGATCAGCCTGGACAACGTAGTGAAACCTTGTCTCTATTAAAAATACAAAAATTAGCTGGGCATGGTGGTGGGTGCCTGTAGTCCCAGCTACTTGG
10	68248644	68248764	GAGGCTGAGGCAGGAGAATCCCTTGAACCCAGGAGGTGGAGGTTGCAGTGAGCCGAGATCCCATCACTACACTTCAGCCTGGGTGACACAGCGAGACTCTGTCTCAAAAAAGAAAAAAAG
10	68248764	68248884	AAAGAAAAAGAAAAGAAAAAAGAAAAAAAGAGAATCCAGAGGTTTTGGGTTAAACCATTTGCAAACATCACAAGCCTACTGTACAAAACTCATTCTCACTCTTTTTTTTTTTTAATCTTT
10	68248884	68249004	GTTGGGGAATAGTATCACTCAAGCATCTTTCAGAAGCAAAAAGAAAAAAGAAAATAACCATTCTTCGGTTAATGTATTTATTTATTTTTATTTTTTTATTTTGTTTGAGACGGAGTCTTA
10	68249004	68249124	CTCTGTCACCCAAGCTGGAGTGCAATGGCATGATCTTGGCTCACTGCAACCACTGTCTCCCGGGTTCAAGCGATTCTCCTGCCTCAGCCTCCAGAGTAGCTGGGATTACAGTTGCACTCC
10	68249124	68249244	ACCACACCTGGCTAATTTTGTATTTTTAGTAGAGTCGGGGTTTCACCATGTTGGTCAGGCTAGTCTCGAATTCCTGACCTCAGGTGATCCACCTGCCTCAGCCTCCCAAAGTGCTGGGGT
10	68249244	68249364	TACAGGCGTGAGCCACCACGCCCAGCCTCTTTGGTTAATTTAAGCAAAAAAGGGGATTTATGAGAAAGATGCTGGGAGTAGCTCACTAAATCAAGTGAAGCTGAAACCATCAATTCTCTG
10	68249364	68249484	TCAGGACGTAAATGAAGGTGACCTGGGACCTTGGGAGCTATTGCTCCTGGCACTGGAGCACTATCATGAGACGACTCTGCACCAACTGACTTGTCTATTTCAGTCACATTTTCAAATACC
10	68249484	68249604	CAGGAGAGAGAACATAGCTGGCCAGCTTGACAGGTGTCTCTAGCTTCGGCCAGAGAACAGGACACGGAGCACCAGCATGGTCACTGGGAGATCAGTTGTGAGCCAGAAGCCACTGCAGGT
10	68249604	68249724	TGTGTCTACTAGAGAAAGAAGGACCTGCTAGAGAAAGAGGGATCCTGCCCCAATGATGGAAGCCAGCTGAAGCTGTAGATTAACTAAAAAAAAAAAAAAAAAGTAATCAAGCATCTTGCA
10	68249724	68249844	GAAGCTGTGATTCTGGTTTGTAGCACAGTCCTCCCTACCGCTGCTGCTCTCTACTCATCTGGTAGAACTGGCCCTTCCTCTCCCATGCTCCTCACTCAGCCCCATGCAGGGGCAGAGGCA
10	68249844	68249964	GAGGTCTTCAAGAACTCCCATTCTCTTGGCGTCCATTGCAATGAAACTACCTCTGATGGAAGAGAGGAGACCTTGTGGTACAGGCCAGGCAGCCCACACTCCATCAATGTCTGGCCCTGA
10	68249964	68250084	AAAAAGCAACCCCATCCCCAGCTACATGAAAGCTTTTCTCCCACATGGATCATCACTTGATCTTGCTTATCCATCTCTCTTGGGAATGATCCACCTGAGAAATATGACAGAAGCCATTGC
10	68250084	68250204	CATAGCTGTTGCCAGGTACCCCAAGTTCTGTTTCTGATGGGACCCGGGAATTGGCATGAAGTGCTTCCGGAGCAATAACCCATTCATCTCAGGGTGAATCAAAGTACAGCATGATGGCTG
10	68250204	68250324	GATCCTCATCTCTTTGATGAAAAACAAGGAAGTTTAACAAGTCAGAGCAAGGGAGAAATAAACAAGTTAAAGAATTTTCATACAAATTTAAGACTATGGAGTTCAATTGTAAAAATGTTA
10	68250324	68250444	AAAGTTGAAGGTTTTAAAACTAGCACTACTACTTCAACACTACTGTTCCTGCCTATTTTAACAGGCCTATCCTATGGCTGGAATTATTATTATCATTATTGTCATCTTTAACACCCAAGG
10	68250444	68250564	TTTATGAAAAAGTGCATTAATGTACCAGGCACTATATTAAGCCCCTTCAACATATCATCTTACCTCATCCTTTCAGCAGCTCAGTGAAGGGGGTATATTATCATACCCATTTACAGATGA
10	68250564	68250684	GGAAAGCAAGTTCCAGGGAGGTTAGGAAACTTGCCCTACATACCTTTTGCTGGTGAGTCGTGGAACCTGGATTTGCCTGACTGCAGTGCACAACCTCTTAACTGCTCTAAAATCTTATGT
10	68250684	68250804	AAAGAAAATCTTATGTAACTACTACAAAATCTTTTATGTAACTACTACAAAATCTTATGTAAAGAAAAACGGGTCTGCTTAAAATGGAGTTGGCACATTGAACATAATTGAACATAATGA
10	68250804	68250924	TTCAATGTTGCTACATGCAGAGGAACCTCCATGTCTCCCTCAGGCTAGAGACAATGTGGTAAGGCATTTGGGGCTTACACGTATTGCACTGACAATCAAATCTCCAGGCCCTGGATAAAT
10	68250924	68251044	AATGGCTAACCTCATCCTTACTCTGTCTTAGCATGACAGCCAGGCTCAACACTAACCCCTAGTAAACAGACTCTTCAATTCAACTTATCAATGCACTGCGAAGATGTCCGACTTCATTGC
10	68251044	68251164	AACAATCCTGGGAGGATGCTCTGAGCTCTGCCCTGCCCATTAGAGGCTGTAAGTTTGTGCAAATAACCATAAAATTAAACCCACCCAGGGAGGGCCATTGATTTCCAATTGGCACAGTTT
10	68251164	68251284	GCCAGATGCTGTTTGGTCTAAGAACTGCCTTGACCTCTAGTAGTGACGCCGCCTGCCCTTGGCTTTGCGGGGTGTGTTCCCAGCAGGGAAGGCCTCTCCACTAATGCTTGCTACTGGAAC
10	68251284	68251404	TTGGGCTGAAAATGTGGTGGGTTCCCCATATGTTGCAGGGGAGAGGCCAGCCACACCTGGCGTTGGATTCAACCTCTTATCCAACCCTGGGGCTGAAGCCACCCCCAGGAGATTACAGAC
10	68251404	68251524	GCTCCCACCCCCAACTAATTAAATAGGTGGCCTCCTGCTGTTAAAAGGGAATGAGGGCGGAAAAACAGAGGATGCCTGATTTAACTAGGACCTGGGTAAGTAGCTTACCAGCCAGACCCA
10	68251524	68251644	GAAATCACCGATGCATGCCTAAGCAGTCTCTAATGGGTCAGGGTGGTTCTATGCCTGAGATCTGGAGTTCTGCTTATTCTCAGCTTCCTTTGTACTTTCAAACCTGTAGTCCAAAACATT
10	68251644	68251764	CATCATGGAAGCTTTACAAATTATTAAAAATAATATTGTTCTATTAATGAGTATATCTTATACAGCTATTATTACACACCAATCCTTGTGTTCAAACATTGGAATAAAGTGACTATTCAA
10	68251764	68251884	AGACATTATTTGTTTCTTGTAGTACAACCTGAAGACAGTTCTACCCCCTTCCACACACACACCCACTCGCACACACACACAGAGAGTAGGCTTCTGAATGCAAAGCAAAGTGTTTACCTA
10	68251884	68252004	AGTTACCAGTGCTAAATCTAAATATCCATGCAATTATAAATTTAGATGGAAACTAAAATTGTGTTTCCAATTAAGGAAAGAAACCCCTTAGACTTTTTCAGTTCAGCCTAACAAGCAAGT
10	68252004	68252124	TACTAATTGTTTCAGTTTTGGTTTTGCTACAAATCATTTAGAAGGAAAGAGGATCTGAGGTGCAAAGAGGAAGGCAATTGTAATAATGGGAAATTGGACTAAATTAAAATGATCCTAAGT
10	68252124	68252244	CACAGCACAACTAGGCCTCTTTGCCACCAACTTTTGACATTCTAATTAGGGCAAATGATTATGCAAATCCAGTCAGTCGCTCTTTTCCCCCCAAGCTGAAGTGCTTGTGATTGTTCAAGT
10	68252244	68252364	GAGGACTGTTGGTGGCGTAATTAAAGCTCTCCTAAAAATTAATTGAGAATCAGAGGACAGCCTCCAAAGATGCCCTAATTTGTGGGCAGCCCAGCACAGCTGTCCTTTTGTCCTGCCTGC
10	68252364	68252484	CACCAGGACGCCTCGAGTTTCCCCATCAAGTATAATAGAATGTGACACTTGAGGTGTTCTCAAGCCTTGGTCCTCATGAGTGGAGTGGAGGACAGGACAGCAGGAGTCCAGCACACCTAG
10	68252484	68252604	GTCACCTCCTTCTGGGCATGTTAGCTGAGGAAACAGGGTTGGAGGGTGAACCCAAACATGGAGCACAGAGCACCTGAGTTTGGGGGCACCTATGAAATAAAATTGATCATGGGTTGATAA
10	68252604	68252724	GCATTGAAACTGCATGACATGTACTTGGTTGGTTGGTGGCGGGGTAGGGTAAGTATAGTAATTTGCTTTGCTTTTGTATATGTTTAAAATATTAATTTTTTAAAATTAATGCATGCAATG
10	68252724	68252844	CCAAAAATAGCATCTGTTATGGAGAGAAAGTTAATAGCAAAAGTCAGCTTTTGGTTATCTTTTAATGGGGCAGAGTTCTGGAGACACTAATCTTTAAAAGTGGGTATACTGTTCTATTAC
10	68252844	68252964	TTCTCCTTAATCACCTCTCATTACATGAACAACACATCCCCAGATCTGGCCCTTACTCTTCTCAGTTTAGCCCTAACGCTTGGAAGAACAAAGACTGAGTGGCTAGGAAAGAAACCGAAC
10	68252964	68253084	CAAGTGAGAGGCAGAAGAGCTCTATGTGGGGGAGAAAAGTAAGAGAGATCCCCAGGTAATCCAGCCAGAGGATAACTGAGAGCTGACTGTGAATTACTTCTATGTCATAAAAACCCAATA
10	68253084	68253204	CTATCCTATCTGACTTTAAAAGAAAAATAATTTACATAAAGCTCCTAAATTAAAAAAATAAACAGTTCCAGAAAACCAAGGGGCAAACTCTCTACAGAGTAACAAGCTCCCCGGGACAGC
10	68253204	68253324	AATGAGTAAGAATGCCGAGGGAGAAGCAGTCGATAGTTTCAGCTCTGTAGGTGGAAGTTTTTAAATCTGGGGAGCACCTTGGCTGTAGGAATCATACCACCGGGTAGCTGCCGGCCTTGG
10	68253324	68253444	AGATCACTCATCTTCCCTGGTGCAGCATGATGCTTTTTTCTTTATCTTTTAGGAGTATCCATGACTGGGGTAATTAATTAGCTCATAAAAAGCTGCTCCAACCAGGCTGTGCCCAGTGTT
10	68253444	68253564	TCCTAGCTTTGTTAGGAAAACTTGAGAGAATCAGTGTGGCTGAATTAACTGGTCTTCAGGTAATAACTAAATCAAAGATGTCTTGGGTACCCTGGGAAGCTGGAGTCTCCTCTTTCCTGT
10	68253564	68253684	GAATCAGTCAGCTCAAGATTGATGAAGGGCTGCTAAGGTCAGGCTTAGAAACACAAAACCATCTGCCAACTCTCTAGGGCTGGTATCTGCAGTAGAGCAATTTTAGAAGAACAGGTGTTC
10	68253684	68253804	ACTTTTAACTTACCTCTTCTTTTCTTTTATGCTGAAATCGTGATTTTTAGCTAGAAAGTACCTCCAGTTGGTTGATGAGATACACAGACTGTCTACTGTAACTTAAAATAACCTGGCCCA
10	68253804	68253924	AAGGTATAGAGATAACTTCAGCTGACTATCACCCAAAGTCATAGGCCATGCATCCCTGGCAGTGGCCACTCTGGCTTCCCCAGAAGTATTTGGCAGCATCAGGAAACAGTGACTAGAAGT
10	69278632	69278752	GTAGATCAGCTGGGAAGTTACTGTGGTAGTCCTGGTGCCCTGCGGCCTCCAGCGACTGGAACCCTGTGGGAGCACATAGCTGGCATTTTTTGCTAGAGATTAGGAAGTCTTTTGCTTCCT
10	69300708	69300828	GAAACCAGACGATGACTTTGGAGCATGGCCTAAGAACCTGGTGTTTGTCTCTCTTTTCAGCATTGTTGATGCTCTTGAGAGCATCAGCCAGGACATTAATGTGCACCACTGTGGTGGCGT
10	69318786	69318906	GGGAGCGCGCGAGCTGTCGCCGCGCCCCGGGCCGAGGGGGAGGAGCCGGGGGAGGAGGAGGAGGAGGAGCCGCCGAGCAGCCGCCGGAGGACCACGGCTCGCCAGGGCTGCGGAGGACCG
10	69343756	69343876	CGGGTGGGTGCCTCACCTTGCCCTGTCCTCCCCCTCGACCTCACTCTCCTTCCTTCTCATCCCCCTCCAGATTGACAAGTATCTCTATGCCATGCGGCTCTCCGATGAAACTCTCATAGA
10	71397239	71397359	GCGGCCCGCGGGGGCCGATCCGGCGGAGAGCAGAGCCCGAGGCGAGGCGAGGCGCGGCGCCGCTGCACACACGCACACGGTACCCGGAGCCACGCACCGCCTCTTCCCTCCTCGCTTCCC
10	71643800	71643920	ACCTCTCCGGCTCCTTCTGTCTGTCTCCATATCCTTTGACTGACCGACTCCCATTGACAGAATTTGGTAAGTGAGCCTCTGAAGGGCAGGGGTTGGGCTTGGGGAGGGCTTGTGGTGGGC
10	71709037	71709157	CGCTTCCCCTGGCCGGGAGCTCTGTTTCCCAGCCGGAAGCTTCCTCTCCTTCACCCACAGGTGGCAACGTGGATGGGAAGTTCAGCGTGGGTTACCGCGATGCCGTTGTGAGAACCGTGG
10	71788879	71788999	CCTAGGTGGGGGCACTTTGCTGAGCATGGCCTACAACGTGCCCCATTCTGCCCCTTGCAGGATTATGACTTGCTTCTGATCTTCCTTTCTGATGAGAATGACAACCACCCCCTCTTCACT
10	71800608	71800728	GACCTAAAGCCACCCTCCCCCTACTAGGGTGACATCTATGTGCTGTCTTCTCTGGACCGGGAGAAGAAGGACCACTATATCCTGACTGCCTTGGCCAAAGACAACCCTGGGGATGTAGCC
10	71807246	71807366	CCATGTGATGACATCCCCCTCCCTCTGCAGAAAGGCAGCCCCCAGTACCAGCTGCTGACAGTGCCTGAGCACTCACCACGCGGCACCCTCGTGGGCAACGTGACAGGCGCAGTGGATGCA
10	71811884	71812004	TCACCCCCCAACACCACCCCTACCCCTGGCTATGCCCCTCCCCTCCATGCCCCAACCCTTCTCCCTGCAGGGAATCGTGGCTTCATCGACATCATGGACATGCCTAACACCAACAAGTAC
10	71814891	71815011	ATCCACCTGCTCACCCCTTGGGCATGGCCCTGAGCATGTGGGGGTCCCGGCCTCTTGCAGCTGATACAGACTGAGCTGGACGAGGAGCCAGGAGACCACAGCCCAGGGCAGGGTAGCCTG
10	73168098	73168218	AGTGTCCGGGGGCCTTCGTCACTTCCGCCCCCGCGGCAAAGCAGGGAGGTCGGAGGACTGGAGAGGTGGGGACCCTGGGGAGGTGGCTGCTCGGAGTCTAGGTGACGGGGCGAGACGGGG
10	73168218	73168338	CCGGTAGGTGGCGGGAGGGGCCGGGCCGGAGCCGGCGGGAGGGCCAGGCCCGGAGGCCCCCACCCTGGCGTGCCTGCCCCGGCCGCGGCTGAGGAGGAGGAGGAGGAGGAGGAGGAGGAG
10	73232868	73232988	ACCCCGTTAGTCTTGTCTTCCTTGACATACTGATCTTTACTTCATTGTGGGTTTCTGATTTGGCTACTAGAGATCTTGATGACAAGCTACTTATGAGGCCTGGGTCCAGTACCATCCTTT
10	73239262	73239382	CTTTGTGAGAAGATGCATCATAAGAAGTGTCTCCTCTTTTGTCTTGTAGCTGGATACACAGTATCGTCGCTCATGTGCAGTTGAGTATCCTCATCAGGCCCGACCTGGCAGGGGATCTGC
10	84194506	84194626	GGCTGGGAGCCTGTCGCTCCGCTCTGCGCCGCTAATTGGTCTCGTCAGGCGGCCGGCAGGAGCAGATCCGAGCCGTGTCATCCTCTTAGCGCCCTCACGCCACCCGCCGCTCCCGCCCCG
10	84194626	84194746	TGCCCCCTCCCGCCGCGGCTGCAGTCGCCGCTACCCCCATTGTGGTCTCTGCCCTCCCCGCGGGCCCAGGGCATGCTCCGTGCCCCTGCGCCCGGTCTCGGCGGCGGCAGGCGACACTCC
10	84198964	84199084	GTCGCTATCCATTCATCCTTCAGAAGGTCTCATTGCACTGGCTCTTGACCCCTCTGCCCCTTCTCAGGTGGCCGAAAAAGTCGTGATCCTGGTGACCGATGCCAATGATGAGGCGCCCAG
10	84218978	84219098	CCTCGTATAATTACCAGAATAACCCTATGAGGTAAGGACTGTTATTATCCCCATTTTACAGGTGAGAACACTAATGTACTATTATTATTCTATTTTATAGGTGAGAAGACTAAGGTACAT
10	84245032	84245152	GGGCCTGGCTGTGGGAAGCCAGAGACAGCTGGGCCACTGGCAGTGAGGGAGAGTGAGGATGGCAGAGACCAGTGCCCTGCCCACTGGCTTCGGGGAGCTCGAGGTGCTGGCTGTGGGGAT
10	84258613	84258733	AGAGGGAGAAGGACCGAACCAAGTGAGCCTGCCACCCTGGAGTGAGCCCCAGGCCAGGAGGCTGTTCCAGGAGTCCTGCCCAGCAGCCTCAGTGGCCAAGCCCAGACACTCACCCACCTT
10	92593059	92593179	TGCGCGCCAGCGCAGCCATTGGTCCGGCTACTCTGTCTCTTTTTCAAATTGAGGCGCCGAGTCGTTGCTTAGTTTCTGGGGATTCGGGCGGAGACGAGATTAGTGATTTGGCGGCTCCGA
10	92593179	92593299	CTGGCGCGGGACAAACGCCACGGCCAGAGTACCGGGTAGAGAGCGGGGACGCCGACCTGCGTGCGTCGGTCCTCCAGGCCACGCCAGCGCCCGAGAGGGACCAGGGAGACTCCGGCCCCT
10	92593299	92593419	GTCGGCCGCCAAGCCCCTCCGCCCCTCACAGCGCCCAGGTCCGCGGCCGGGCCTTGATTTTTTGGCGGGGACCGTCATGGCGTCGCAGCCAAATTCGTCTGCGAAGAAGAAAGAGGAGAA
10	92608939	92609059	ATTATAAAGGAGGCCCATGTATTTTAACTGCCACAGTAAATGGCATTCTTCCTTTATATTAGTCCTTATTATAATTTCAGGATCCCTTGGCTGGTATAATTCCACGTACCCTTCATCAAA
10	92609344	92609464	TTAACCAATCTAATGGATGTTCTTTTGGTATTTTGGTCAGAGAGGAGTGATAATTAAAGGTTTAGAAGAAATTACAGTACACAACAAGGATGAAGTCTATCAAATTTTAGAAAAGGGGGC
10	92633572	92633692	TTAATATATTTATGTCAAAGTTTACATCTTTCTGTTTTTGTTTGTTATAGGTAATCTGCTGTCTTCCAGTGTCTCTGCATTAGATACCATTACTACAGTAGCACTTGGATCTCTCACATC
10	92637133	92637253	GAAGTGGAAATATTCTTTTTAAAGACCTATTTGTTTATTTCTGAAACCAGAATGTACTCAAGACTGATCTTCTAAGTTCACTGGAAATGATTTTATCCCCAACTGTGGTGTCTATACTGA
[truncated: 2,163 more rows]

## Sheet: Supplementary Table 2
Supplementary Table 2. Target genes associated with deafness and/or blindness. If available, the Matched Annotation from NCBI and EMBL-EBI (MANE) transcript is used as a reference. Otherwise, the Ensembl canonical transcript is used as the reference. For genes from the mitochondrial genome, as there are no NCBI reference transcripts available, the genomic coordinates (referenced to the mitochondr…
Gene	NCBI reference transcript	Ensembl reference transcript	Type of reference transcript	Deafness/Blindness phenotype
ABCA4	NM_000350.3	ENST00000370225.4	MANE	Blindness
ABCC1	NM_004996.4	ENST00000399410.8	MANE	Hearing loss
ABCC6	NM_001171.6	ENST00000205557.12	MANE	Blindness
ABCD1	NM_000033.4	ENST00000218104.6	MANE	Blindness
ABHD12	NM_001042472.3	ENST00000339157.10	MANE	Deafblindness
ABHD5	NM_016006.6	ENST00000644371.2	MANE	Hearing loss
ACBD5	NM_145698.5	ENST00000396271.8	MANE	Blindness
ACO2	NM_001098.3	ENST00000216254.9	MANE	Blindness
ACOX1	NM_004035.7	ENST00000293217.10	MANE	Hearing loss
ACTB	NM_001101.5	ENST00000646664.1	MANE	Hearing loss
ACTG1	NM_001614.5	ENST00000573283.7	MANE	Hearing loss
ADAM9	NM_003816.3	ENST00000487273.7	MANE	Blindness
ADAMTS1	NM_006988.5	ENST00000284984.8	MANE	Hearing loss
ADAMTS18	NM_199355.4	ENST00000282849.10	MANE	Blindness
ADAMTSL1	NM_001040272.6	ENST00000380548.9	MANE	Blindness
ADCY1	NM_021116.4	ENST00000297323.12	MANE	Hearing loss
ADGRV1	NM_032119.4	ENST00000405460.9	MANE	Deafblindness
ADIPOR1	NM_015999.6	ENST00000340990.10	MANE	Blindness
AFG2A	NM_145207.3	ENST00000274008.5	MANE	Hearing loss
AFG2B	NM_024063.3	ENST00000305560.11	MANE	Hearing loss
AFG3L2	NM_006796.3	ENST00000269143.8	MANE	Blindness
AGBL5	NM_021831.6	ENST00000360131.5	MANE	Blindness
AHI1	NM_001134831.2	ENST00000265602.11	MANE	Blindness
AHR	NM_001621.5	ENST00000242057.9	MANE	Blindness
AIFM1	NM_004208.4	ENST00000287295.8	MANE	Hearing loss
AIPL1	NM_014336.5	ENST00000381129.8	MANE	Blindness
ALMS1	NM_001378454.1	ENST00000613296.6	MANE	Deafblindness
ALPK1	NM_025144.4	ENST00000650871.1	MANE	Blindness
AMMECR1	NM_015365.3	ENST00000262844.10	MANE	Hearing loss
ANKH	NM_054027.6	ENST00000284268.8	MANE	Hearing loss
AP1B1	NM_001127.4	ENST00000357586.7	MANE	Hearing loss
AP1S1	NM_001283.5	ENST00000337619.11	MANE	Hearing loss
AP3B2	NM_001278512.2	ENST00000535359.6	MANE	Blindness
AP3D1	NM_001261826.3	ENST00000643116.3	MANE	Hearing loss
AQP4	NM_001650.7	ENST00000383168.9	MANE	Blindness
ARHGEF18	NM_001367823.1	ENST00000668164.2	MANE	Blindness
ARL13B	NM_001174150.2	ENST00000394222.8	MANE	Blindness
ARL2BP	NM_012106.4	ENST00000219204.8	MANE	Blindness
ARL3	NM_004311.4	ENST00000260746.6	MANE	Blindness
ARL6	NM_001278293.3	ENST00000463745.6	MANE	Blindness
ARMC9	NM_001352754.2	ENST00000611582.5	MANE	Blindness
ARSG	NM_001267727.2	ENST00000621439.5	MANE	Deafblindness
ASRGL1	NM_001083926.2	ENST00000415229.6	MANE	Blindness
ATAD3A	NM_001170535.3	ENST00000378756.8	MANE	Blindness
ATF6	NM_007348.4	ENST00000367942.4	MANE	Blindness
ATOH1	NM_005172.2	ENST00000306011.6	MANE	Hearing loss
ATOH7	NM_145178.4	ENST00000373673.5	MANE	Blindness
ATP13A2	NM_022089.4	ENST00000326735.13	MANE	Blindness
ATP1A3	NM_152296.5	ENST00000648268.1	MANE	Deafblindness
ATP2B2	NM_001001331.4	ENST00000360273.7	MANE	Hearing loss
ATP6V0A4	NM_020632.3	ENST00000310018.7	MANE	Hearing loss
ATP6V1B1	NM_001692.4	ENST00000234396.10	MANE	Hearing loss
ATP6V1B2	NM_001693.4	ENST00000276390.7	MANE	Hearing loss
ATP8A2	NM_016529.6	ENST00000381655.7	MANE	Blindness
B3GALNT2	NM_152490.5	ENST00000366600.8	MANE	Blindness
BBIP1	NM_001195305.3	ENST00000448814.7	MANE	Blindness
BBS1	NM_024649.5	ENST00000318312.12	MANE	Blindness
BBS10	NM_024685.4	ENST00000650064.2	MANE	Blindness
BBS12	NM_152618.3	ENST00000314218.8	MANE	Blindness
BBS2	NM_031885.5	ENST00000245157.11	MANE	Blindness
BBS4	NM_033028.5	ENST00000268057.9	MANE	Blindness
BBS5	NM_152384.3	ENST00000295240.8	MANE	Blindness
BBS7	NM_176824.3	ENST00000264499.9	MANE	Blindness
BBS9	NM_198428.3	ENST00000242067.11	MANE	Blindness
BCAP31	NM_001256447.2	ENST00000345046.12	MANE	Hearing loss
BCS1L	NM_001079866.2	ENST00000359273.8	MANE	Hearing loss
BDP1	NM_018429.3	ENST00000358731.9	MANE	Hearing loss
BEST1	NM_004183.4	ENST00000378043.9	MANE	Blindness
BMP4	NM_001202.6	ENST00000245451.9	MANE	Deafblindness
BRAF	NM_004333.6	ENST00000646891.2	MANE	Hearing loss
BRAT1	NM_152743.4	ENST00000340611.9	MANE	Blindness
BSND	NM_057176.3	ENST00000651561.1	MANE	Hearing loss
BTD	NM_001370658.1	ENST00000643237.3	MANE	Deafblindness
C1QTNF5	NM_001278431.2	ENST00000528368.3	MANE	Blindness
C5AR2	NM_001271749.2	ENST00000595464.3	MANE	Blindness
CA4	NM_000717.5	ENST00000300900.9	MANE	Blindness
CABP2	NM_016366.3	ENST00000294288.5	MANE	Hearing loss
CABP4	NM_145200.5	ENST00000325656.7	MANE	Blindness
CACNA1D	NM_001128840.3	ENST00000350061.11	MANE	Hearing loss
CACNA1F	NM_001256789.3	ENST00000323022.10	MANE	Blindness
CACNA2D4	NM_172364.5	ENST00000382722.10	MANE	Blindness
CAPN5	NM_004055.5	ENST00000648180.1	MANE	Blindness
CARMIL1	NM_017640.6	ENST00000329474.7	MANE	Hearing loss
CASK	NM_001367721.1	ENST00000378163.7	MANE	Deafblindness
CATSPER2	NM_172095.4	ENST00000396879.8	MANE	Hearing loss
CC2D2A	NM_001378615.1	ENST00000424120.6	MANE	Blindness
CCDC154	NM_001143980.3	ENST00000389176.4	MANE	Hearing loss
CCDC50	NM_178335.3	ENST00000392455.9	MANE	Hearing loss
CCS	NM_005125.2	ENST00000533244.6	MANE	Hearing loss
CCT2	NM_006431.3	ENST00000299300.11	MANE	Blindness
CD151	NM_004357.5	ENST00000397420.9	MANE	Hearing loss
CD164	NM_006016.6	ENST00000310786.10	MANE	Hearing loss
CDC14A	NM_003672.4	ENST00000336454.5	MANE	Hearing loss
CDH16	NM_004062.4	ENST00000299752.9	MANE	Blindness
CDH23	NM_022124.6	ENST00000224721.12	MANE	Deafblindness
CDH3	NM_001793.6	ENST00000264012.9	MANE	Blindness
CDHR1	NM_033100.4	ENST00000623527.4	MANE	Blindness
CDK10	NM_052988.5	ENST00000353379.12	MANE	Deafblindness
CDK8	NM_001260.3	ENST00000381527.8	MANE	Hearing loss
CEACAM16	NM_001039213.4	ENST00000587331.7	MANE	Hearing loss
CENPP	NM_001012267.3	ENST00000375587.8	MANE	Hearing loss
CEP164	NM_014956.5	ENST00000278935.8	MANE	Blindness
CEP19	NM_032898.5	ENST00000409690.5	MANE	Blindness
CEP250	NM_007186.6	ENST00000397527.6	MANE	Deafblindness
CEP290	NM_025114.4	ENST00000552810.6	MANE	Blindness
CEP41	NM_018718.3	ENST00000223208.10	MANE	Blindness
CEP78	NM_001330691.3	ENST00000643273.2	MANE	Deafblindness
CEP83	NM_016122.3	ENST00000397809.10	MANE	Blindness
CERKL	NM_201548.5	ENST00000410087.8	MANE	Blindness
CFAP20	NM_013242.3	ENST00000262498.8	MANE	Blindness
CFAP410	NM_004928.3	ENST00000339818.9	MANE	Blindness
CFAP418	NM_177965.4	ENST00000286688.6	MANE	Blindness
CFH	NM_000186.4	ENST00000367429.9	MANE	Blindness
CHD7	NM_017780.4	ENST00000423902.7	MANE	Hearing loss
CHM	NM_000390.4	ENST00000357749.7	MANE	Blindness
CIB2	NM_006383.4	ENST00000258930.8	MANE	Deafblindness
CISD2	NM_001008388.5	ENST00000273986.10	MANE	Deafblindness
CLCC1	NM_001377458.1	ENST00000369969.7	MANE	Blindness
CLCNKA	NM_004070.4	ENST00000331433.5	MANE	Hearing loss
CLCNKB	NM_000085.5	ENST00000375679.9	MANE	Hearing loss
CLDN14	NM_001146079.2	ENST00000399135.6	MANE	Hearing loss
CLIC5	NM_016929.5	ENST00000339561.12	MANE	Hearing loss
CLN3	NM_001042432.2	ENST00000636147.2	MANE	Blindness
CLN5	NM_006493.4	ENST00000377453.9	MANE	Blindness
CLN6	NM_017882.3	ENST00000249806.11	MANE	Blindness
CLN8	NM_018941.4	ENST00000331222.6	MANE	Blindness
CLPP	NM_006012.4	ENST00000245816.11	MANE	Hearing loss
CLRN1	NM_174878.3	ENST00000327047.6	MANE	Deafblindness
CLUAP1	NM_015041.3	ENST00000576634.6	MANE	Blindness
CNGA1	NM_001379270.1	ENST00000514170.7	MANE	Blindness
CNGA3	NM_001298.3	ENST00000272602.7	MANE	Blindness
CNGB1	NM_001297.5	ENST00000251102.13	MANE	Blindness
CNGB3	NM_019098.5	ENST00000320005.6	MANE	Blindness
CNNM4	NM_020184.4	ENST00000377075.3	MANE	Blindness
COCH	NM_004086.3	ENST00000396618.9	MANE	Hearing loss
COL11A1	NM_001854.4	ENST00000370096.9	MANE	Deafblindness
COL11A2	NM_080680.3	ENST00000341947.7	MANE	Hearing loss
COL18A1	NM_001379500.1	ENST00000651438.1	MANE	Blindness
COL2A1	NM_001844.5	ENST00000380518.8	MANE	Deafblindness
COL4A3	NM_000091.5	ENST00000396578.8	MANE	Deafblindness
COL4A4	NM_000092.5	ENST00000396625.5	MANE	Deafblindness
COL4A5	NM_033380.3	ENST00000328300.11	MANE	Deafblindness
COL4A6	NM_033641.4	ENST00000334504.12	MANE	Hearing loss
COL9A1	NM_001851.6	ENST00000357250.11	MANE	Deafblindness
COL9A2	NM_001852.4	ENST00000372748.8	MANE	Deafblindness
COL9A3	NM_001853.4	ENST00000649368.1	MANE	Deafblindness
COLEC11	NM_024027.5	ENST00000349077.9	MANE	Hearing loss
COQ2	NM_001358921.2	ENST00000647002.2	MANE	Blindness
COQ6	NM_182476.3	ENST00000334571.7	MANE	Hearing loss
COX18	NM_001297732.2	ENST00000507544.3	MANE	Hearing loss
CP	NM_000096.4	ENST00000264613.11	MANE	Blindness
CPLANE1	NM_001384732.1	ENST00000651892.2	MANE	Blindness
CRB1	NM_201253.3	ENST00000367400.8	MANE	Blindness
CRX	NM_000554.6	ENST00000221996.12	MANE	Blindness
CRYM	NM_001376256.1	ENST00000572914.2	MANE	Hearing loss
CSPP1	NM_001382391.1	ENST00000678616.1	MANE	Blindness
CTC1	NM_025099.6	ENST00000651323.1	MANE	Blindness
CTNNA1	NM_001903.5	ENST00000302763.12	MANE	Blindness
CTNNB1	NM_001904.4	ENST00000349496.11	MANE	Blindness
CTNND1	NM_001085458.2	ENST00000399050.10	MANE	Blindness
CWC27	NM_005869.4	ENST00000381070.8	MANE	Blindness
CYP4V2	NM_207352.4	ENST00000378802.5	MANE	Blindness
DBH	NM_000787.4	ENST00000393056.8	MANE	Hearing loss
DCAF17	NM_025000.4	ENST00000375255.8	MANE	Hearing loss
DCDC2	NM_016356.5	ENST00000378454.8	MANE	Hearing loss
DDX11	NM_030653.4	ENST00000542838.6	MANE	Hearing loss
DHDDS	NM_205861.3	ENST00000236342.12	MANE	Blindness
DHX32	NM_018180.3	ENST00000284690.4	MANE	Blindness
DHX38	NM_014003.4	ENST00000268482.8	MANE	Blindness
DIABLO	NM_001371333.1	ENST00000464942.7	MANE	Hearing loss
DIAPH1	NM_005219.5	ENST00000389054.8	MANE	Hearing loss
DIAPH3	NM_001042517.2	ENST00000400324.9	MANE	Hearing loss
DKC1	NM_001363.5	ENST00000369550.10	MANE	Deafblindness
DMXL2	NM_001378457.1	ENST00000560891.6	MANE	Hearing loss
DNAJC17	NM_018163.3	ENST00000220496.9	MANE	Blindness
DNAJC30	NM_032317.3	ENST00000395176.3	MANE	Blindness
DNAJC5	NM_025219.3	ENST00000360864.9	MANE	Blindness
DNMT1	NM_001130823.3	ENST00000359526.9	MANE	Hearing loss
DPF2	NM_006268.5	ENST00000528416.6	MANE	Hearing loss
DRAM2	NM_001349884.2	ENST00000484310.6	MANE	Blindness
DSCAML1	NM_020693.4	ENST00000651296.2	MANE	Blindness
DSPP	NM_014208.3	ENST00000651931.1	MANE	Hearing loss
DTHD1	NM_001170700.3	ENST00000639862.2	MANE	Blindness
DYNC2H1	NM_001377.3	ENST00000375735.7	MANE	Blindness
DYNC2I1	NM_018051.5	ENST00000407559.8	MANE	Blindness
DYNC2I2	NM_052844.4	ENST00000372715.7	MANE	Blindness
ECHS1	NM_004092.4	ENST00000368547.4	MANE	Deafblindness
EDN3	NM_207034.3	ENST00000337938.7	MANE	Hearing loss
EDNRB	NM_001122659.3	ENST00000646607.2	MANE	Hearing loss
EFEMP1	NM_001039348.3	ENST00000355426.8	MANE	Blindness
ELMOD3	NM_001135022.2	ENST00000409013.8	MANE	Hearing loss
ELOVL1	NM_022821.4	ENST00000372458.8	MANE	Hearing loss
ELOVL4	NM_022726.4	ENST00000369816.5	MANE	Blindness
EMC1	NM_015047.3	ENST00000477853.6	MANE	Blindness
EPHA10	NM_001099439.2	ENST00000373048.9	MANE	Hearing loss
EPRS1	NM_004446.3	ENST00000366923.8	MANE	Blindness
EPS8	NM_004447.6	ENST00000281172.10	MANE	Hearing loss
EPS8L2	NM_022772.4	ENST00000318562.13	MANE	Hearing loss
ERAL1	NM_005702.4	ENST00000254928.10	MANE	Hearing loss
ESPN	NM_031475.3	ENST00000645284.1	MANE	Deafblindness
ESRRB	NM_001379180.1	ENST00000644823.1	MANE	Hearing loss
EXOSC2	NM_014285.7	ENST00000372358.10	MANE	Deafblindness
EYA1	NM_000503.6	ENST00000340726.8	MANE	Hearing loss
EYA4	NM_004100.5	ENST00000355286.12	MANE	Hearing loss
EYS	NM_001142800.2	ENST00000503581.6	MANE	Blindness
FAM149B1	NM_173348.2	ENST00000242505.11	MANE	Hearing loss
FAM161A	NM_001201543.2	ENST00000404929.6	MANE	Blindness
FBLN1	NM_006486.3	ENST00000327858.11	MANE	Hearing loss
FDX2	NM_001397406.1	ENST00000393708.3	MANE	Blindness
FDXR	NM_024417.5	ENST00000293195.10	MANE	Deafblindness
FGF13	NM_004114.5	ENST00000315930.11	MANE	Hearing loss
FGF3	NM_005247.4	ENST00000334134.4	MANE	Hearing loss
FGF8	NM_033163.5	ENST00000320185.7	MANE	Blindness
FGFR1	NM_023110.3	ENST00000447712.7	MANE	Deafblindness
FGFR2	NM_000141.5	ENST00000358487.10	MANE	Hearing loss
FGFR3	NM_000142.5	ENST00000440486.8	MANE	Hearing loss
FIBP	NM_004214.5	ENST00000357519.9	MANE	Blindness
FKRP	NM_024301.5	ENST00000318584.10	MANE	Blindness
FLVCR1	NM_014053.4	ENST00000366971.9	MANE	Blindness
FOXI1	NM_012188.5	ENST00000306268.8	MANE	Hearing loss
FRMD7	NM_194277.3	ENST00000298542.9	MANE	Blindness
FSCN2	NM_012418.4	ENST00000417245.7	MANE	Blindness
FTO	NM_001080432.3	ENST00000471389.6	MANE	Hearing loss
FZD4	NM_012193.4	ENST00000531380.2	MANE	Deafblindness
GALC	NM_000153.4	ENST00000261304.7	MANE	Blindness
GALNS	NM_000512.5	ENST00000268695.10	MANE	Blindness
GATA3	NM_001002295.2	ENST00000379328.9	MANE	Hearing loss
GDF6	NM_001001557.4	ENST00000287020.7	MANE	Deafblindness
GGCX	NM_000821.7	ENST00000233838.9	MANE	Blindness
GGPS1	NM_004837.4	ENST00000282841.9	MANE	Hearing loss
GIPC3	NM_133261.3	ENST00000644452.3	MANE	Hearing loss
GJA1	NM_000165.5	ENST00000282561.4	MANE	Blindness
GJB2	NM_004004.6	ENST00000382848.5	MANE	Hearing loss
GJB3	NM_024009.3	ENST00000373366.3	MANE	Hearing loss
GJB6	NM_001110219.3	ENST00000647029.1	MANE	Hearing loss
GNAT1	NM_144499.3	ENST00000232461.8	MANE	Blindness
GNAT2	NM_001377295.2	ENST00000679935.1	MANE	Blindness
GNB3	NM_002075.4	ENST00000229264.8	MANE	Blindness
GNPTG	NM_032520.5	ENST00000204679.9	MANE	Blindness
GNS	NM_002076.4	ENST00000258145.8	MANE	Blindness
GPC4	NM_001448.3	ENST00000370828.4	MANE	Hearing loss
GPR143	NM_000273.3	ENST00000467482.6	MANE	Blindness
GPR179	NM_001004334.4	ENST00000616987.5	MANE	Blindness
GPR45	NM_007227.3	ENST00000258456.3	MANE	Blindness
GPSM2	NM_013296.5	ENST00000264126.9	MANE	Hearing loss
GRHL2	NM_024915.4	ENST00000646743.1	MANE	Hearing loss
GRID2	NM_001510.4	ENST00000282020.9	MANE	Blindness
GRK1	NM_002929.3	ENST00000335678.7	MANE	Blindness
GRM6	NM_000843.4	ENST00000517717.3	MANE	Blindness
GRN	NM_002087.4	ENST00000053867.8	MANE	Blindness
GRXCR1	NM_001080476.3	ENST00000399770.3	MANE	Hearing loss
GRXCR2	NM_001080516.2	ENST00000377976.3	MANE	Hearing loss
GSDME	NM_001127453.2	ENST00000645220.1	MANE	Hearing loss
GSTP1	NM_000852.4	ENST00000398606.10	MANE	Hearing loss
GTF2IRD1	NM_005685.4	ENST00000424337.7	MANE	Hearing loss
GUCA1A	NM_001384910.1	ENST00000372958.2	MANE	Blindness
GUCA1B	NM_002098.6	ENST00000230361.4	MANE	Blindness
GUCY2D	NM_000180.4	ENST00000254854.5	MANE	Blindness
HARS1	NM_002109.6	ENST00000504156.7	MANE	Deafblindness
HARS2	NM_012208.4	ENST00000230771.9	MANE	Hearing loss
HAS1	NM_001297436.2	ENST00000540069.7	MANE	Hearing loss
HESX1	NM_003865.3	ENST00000295934.8	MANE	Blindness
HGF	NM_000601.6	ENST00000222390.11	MANE	Hearing loss
HGSNAT	NM_152419.3	ENST00000379644.9	MANE	Blindness
HIKESHI	NM_016401.4	ENST00000278483.8	MANE	Blindness
HK1	NM_000188.3	ENST00000359426.7	MANE	Blindness
HMX1	NM_018942.3	ENST00000400677.5	MANE	Blindness
HMX2	NM_005519.2	ENST00000339992.4	MANE	Hearing loss
HMX3	NM_001105574.2	ENST00000357878.7	MANE	Hearing loss
HNRNPK	NM_031263.4	ENST00000376263.8	MANE	Hearing loss
HOMER2	NM_004839.4	ENST00000450735.7	MANE	Hearing loss
HOXA1	NM_005522.5	ENST00000643460.2	MANE	Hearing loss
HOXB1	NM_002144.4	ENST00000239174.7	MANE	Hearing loss
HSD17B4	NM_000414.4	ENST00000510025.7	MANE	Hearing loss
IDH3B	NM_006899.5	ENST00000380843.9	MANE	Blindness
IDS	NM_000202.8	ENST00000340855.11	MANE	Blindness
IDUA	NM_000203.5	ENST00000514224.2	MANE	Blindness
IFT140	NM_014714.4	ENST00000426508.7	MANE	Blindness
IFT172	NM_015662.3	ENST00000260570.8	MANE	Blindness
IFT27	NM_001177701.3	ENST00000433985.7	MANE	Blindness
IFT43	NM_001102564.3	ENST00000314067.11	MANE	Blindness
IFT74	NM_025103.4	ENST00000380062.10	MANE	Blindness
IFT80	NM_020800.3	ENST00000326448.12	MANE	Blindness
IFT81	NM_014055.4	ENST00000242591.10	MANE	Blindness
IFT88	NM_006531.5	ENST00000351808.10	MANE	Blindness
ILDR1	NM_001199799.2	ENST00000344209.10	MANE	Hearing loss
ILK	NM_004517.4	ENST00000299421.9	MANE	Blindness
IMPDH1	NM_000883.4	ENST00000338791.11	MANE	Blindness
IMPG1	NM_001563.4	ENST00000369950.8	MANE	Blindness
IMPG2	NM_016247.4	ENST00000193391.8	MANE	Blindness
INPP5E	NM_019892.6	ENST00000371712.4	MANE	Blindness
INVS	NM_014425.5	ENST00000262457.7	MANE	Blindness
IQCB1	NM_001023570.4	ENST00000310864.11	MANE	Blindness
IRX5	NM_005853.6	ENST00000394636.9	MANE	Blindness
IRX6	NM_024335.3	ENST00000290552.8	MANE	Blindness
ITM2B	NM_021999.5	ENST00000647800.2	MANE	Blindness
JAG1	NM_000214.3	ENST00000254958.10	MANE	Blindness
KARS1	NM_005548.3	ENST00000302445.8	MANE	Deafblindness
KCNE1	NM_000219.6	ENST00000399286.3	MANE	Hearing loss
KCNJ10	NM_002241.5	ENST00000644903.1	MANE	Hearing loss
KCNJ13	NM_002242.4	ENST00000233826.4	MANE	Blindness
KCNQ1	NM_000218.3	ENST00000155840.12	MANE	Hearing loss
KCNQ4	NM_004700.4	ENST00000347132.10	MANE	Hearing loss
KCNV2	NM_133497.4	ENST00000382082.4	MANE	Blindness
KDM6A	NM_001291415.2	ENST00000611820.5	MANE	Hearing loss
KIAA0586	NM_001329943.3	ENST00000652326.2	MANE	Blindness
KIAA1549	NM_001164665.2	ENST00000422774.2	MANE	Blindness
KIF11	NM_004523.4	ENST00000260731.5	MANE	Blindness
KIF3B	NM_004798.4	ENST00000375712.4	MANE	Blindness
KITLG	NM_000899.5	ENST00000644744.1	MANE	Hearing loss
KIZ	NM_018474.6	ENST00000619189.5	MANE	Blindness
KLHL7	NM_001031710.3	ENST00000339077.10	MANE	Blindness
KMT2D	NM_003482.4	ENST00000301067.12	MANE	Hearing loss
LAMA1	NM_005559.4	ENST00000389658.4	MANE	Blindness
LAMA5	NM_005560.6	ENST00000252999.7	MANE	Blindness
LARS2	NM_015340.4	ENST00000645846.2	MANE	Hearing loss
LCA5	NM_001122769.3	ENST00000369846.9	MANE	Blindness
LHFPL5	NM_182548.4	ENST00000360215.3	MANE	Hearing loss
LHX3	NM_178138.6	ENST00000371748.10	MANE	Hearing loss
LMX1A	NM_177398.4	ENST00000342310.7	MANE	Hearing loss
LOXHD1	NM_001384474.1	ENST00000642948.1	MANE	Hearing loss
LOXL3	NM_032603.5	ENST00000264094.8	MANE	Deafblindness
LRAT	NM_004744.5	ENST00000336356.4	MANE	Blindness
LRIT3	NM_198506.5	ENST00000594814.6	MANE	Blindness
LRP2	NM_004525.3	ENST00000649046.1	MANE	Hearing loss
LRP5	NM_002335.4	ENST00000294304.12	MANE	Blindness
LRRC32	NM_001128922.2	ENST00000260061.9	MANE	Blindness
LRTOMT	NM_001145308.5	ENST00000307198.11	ENSEMBL CANONICAL	Hearing loss
LZTFL1	NM_020347.4	ENST00000296135.11	MANE	Blindness
MAF	NM_005360.5	ENST00000326043.5	MANE	Hearing loss
MAFB	NM_005461.5	ENST00000373313.3	MANE	Hearing loss
MAG	NM_002361.4	ENST00000392213.8	MANE	Blindness
MAK	NM_001242957.3	ENST00000354489.7	MANE	Blindness
MAN2B1	NM_000528.4	ENST00000456935.7	MANE	Hearing loss
MAPKAPK3	NM_001243925.2	ENST00000621469.5	MANE	Blindness
MARS2	NM_138395.4	ENST00000282276.8	MANE	Hearing loss
MARVELD2	NM_001038603.3	ENST00000325631.10	MANE	Hearing loss
MASP1	NM_139125.4	ENST00000296280.11	MANE	Hearing loss
MCAT	NM_173467.5	ENST00000290429.11	MANE	Blindness
MCM2	NM_004526.4	ENST00000265056.12	MANE	Hearing loss
MCOLN1	NM_020533.3	ENST00000264079.11	MANE	Blindness
MECR	NM_016011.5	ENST00000263702.11	MANE	Blindness
MERTK	NM_006343.3	ENST00000295408.9	MANE	Blindness
MET	NM_000245.4	ENST00000397752.8	MANE	Hearing loss
MFF	NM_001277062.2	ENST00000304593.14	MANE	Blindness
MFN2	NM_014874.4	ENST00000235329.10	MANE	Blindness
MFRP	NM_031433.4	ENST00000619721.6	MANE	Blindness
MFSD8	NM_001371596.2	ENST00000641686.2	MANE	Blindness
MINAR2	NM_001257308.2	ENST00000564719.2	MANE	Hearing loss
MIR204	NR_029621.1	ENST00000385200.3	ENSEMBL CANONICAL	Blindness
MIR96	NR_029512.1	ENST00000362288.1	ENSEMBL CANONICAL	Hearing loss
MITF	NM_001354604.2	ENST00000352241.9	MANE	Hearing loss
MKKS	NM_170784.3	ENST00000347364.7	MANE	Blindness
MKS1	NM_017777.4	ENST00000393119.7	MANE	Blindness
MN1	NM_002430.3	ENST00000302326.5	MANE	Hearing loss
MPDZ	NM_001378778.1	ENST00000319217.12	MANE	Hearing loss
MPZL2	NM_005797.4	ENST00000278937.7	MANE	Hearing loss
MRPS2	NM_016034.5	ENST00000241600.10	MANE	Hearing loss
MRPS34	NM_023936.2	ENST00000397375.7	MANE	Blindness
MSRB3	NM_001031679.3	ENST00000308259.10	MANE	Hearing loss
MT-ATP6	Not applicable (NC_012920.1: 8,527-9,207)	ENST00000361899.2	ENSEMBL CANONICAL	Blindness
MT-CO1	Not applicable (NC_012920.1: 5,904-7,445)	ENST00000361624.2	ENSEMBL CANONICAL	Hearing loss
MT-CO3	Not applicable (NC_012920.1: 9,207-9,990)	ENST00000362079.2	ENSEMBL CANONICAL	Hearing loss
MT-ND1	Not applicable (NC_012920.1: 3,307-4,262)	ENST00000361390.2	ENSEMBL CANONICAL	Blindness
MT-ND4	Not applicable (NC_012920.1: 10,760-12,137)	ENST00000361381.2	ENSEMBL CANONICAL	Blindness
MT-ND6	Not applicable (NC_012920.1: 14,149-14,673)	ENST00000361681.2	ENSEMBL CANONICAL	Blindness
MT-RNR1	Not applicable (NC_012920.1: 648-1,601)	ENST00000389680.2	ENSEMBL CANONICAL	Hearing loss
MT-TA	Not applicable (NC_012920.1: 5,587-5,655)	ENST00000387392.1	ENSEMBL CANONICAL	Hearing loss
MT-TE	Not applicable (NC_012920.1: 14,674-14,742)	ENST00000387459.1	ENSEMBL CANONICAL	Hearing loss
MT-TH	Not applicable (NC_012920.1: 12,138-12,206)	ENST00000387441.1	ENSEMBL CANONICAL	Hearing loss
MT-TK	Not applicable (NC_012920.1: 8,295-8,364)	ENST00000387421.1	ENSEMBL CANONICAL	Hearing loss
MT-TL1	Not applicable (NC_012920.1: 3,230-3,304)	ENST00000386347.1	ENSEMBL CANONICAL	Hearing loss
MT-TP	Not applicable (NC_012920.1: 15,956-16,023)	ENST00000387461.2	ENSEMBL CANONICAL	Blindness
MT-TS1	Not applicable (NC_012920.1: 7,446-7,514)	ENST00000387416.2	ENSEMBL CANONICAL	Hearing loss
MT-TS2	Not applicable (NC_012920.1: 12,207-12,265)	ENST00000387449.1	ENSEMBL CANONICAL	Deafblindness
MTPAP	NM_018109.4	ENST00000263063.9	MANE	Blindness
MTRFR	NM_152269.5	ENST00000253233.6	MANE	Blindness
MTTP	NM_001386140.1	ENST00000265517.10	MANE	Blindness
MVD	NM_002461.3	ENST00000301012.8	MANE	Hearing loss
MVK	NM_000431.4	ENST00000228510.8	MANE	Blindness
MYH14	NM_001145809.2	ENST00000642316.2	MANE	Hearing loss
MYH7B	NM_020884.7	ENST00000262873.13	MANE	Hearing loss
MYH9	NM_002473.6	ENST00000216181.11	MANE	Hearing loss
MYO15A	NM_016239.4	ENST00000647165.2	MANE	Hearing loss
MYO3A	NM_017433.5	ENST00000642920.2	MANE	Hearing loss
MYO6	NM_004999.4	ENST00000369977.8	MANE	Hearing loss
MYO7A	NM_000260.4	ENST00000409709.9	MANE	Deafblindness
NARS2	NM_024678.6	ENST00000281038.10	MANE	Hearing loss
NBAS	NM_015909.4	ENST00000281513.10	MANE	Blindness
NCOA3	NM_181659.3	ENST00000371998.8	MANE	Hearing loss
NDP	NM_000266.4	ENST00000642620.1	MANE	Deafblindness
NDUFA12	NM_018838.5	ENST00000327772.7	MANE	Blindness
NDUFA13	NM_015965.7	ENST00000507754.9	MANE	Deafblindness
NDUFS2	NM_001377299.1	ENST00000676972.1	MANE	Blindness
NEK2	NM_002497.4	ENST00000366999.9	MANE	Blindness
NEUROD1	NM_002500.5	ENST00000295108.4	MANE	Blindness
NFIX	NM_001365902.3	ENST00000592199.6	MANE	Deafblindness
NLRP3	NM_001243133.2	ENST00000336119.8	MANE	Hearing loss
NMNAT1	NM_022787.4	ENST00000377205.6	MANE	Blindness
NOD2	NM_001370466.1	ENST00000647318.2	MANE	Blindness
NOP10	NM_018648.4	ENST00000328848.6	MANE	Hearing loss
NPHP1	NM_001128178.3	ENST00000445609.7	MANE	Blindness
NPHP3	NM_153240.5	ENST00000337331.10	MANE	Blindness
NPHP4	NM_015102.5	ENST00000378156.9	MANE	Blindness
NR2E3	NM_014249.4	ENST00000617575.5	MANE	Blindness
NR2F1	NM_005654.6	ENST00000327111.8	MANE	Blindness
NRL	NM_001354768.3	ENST00000561028.6	MANE	Blindness
NTRK3	NM_001012338.3	ENST00000629765.3	MANE	Hearing loss
NXNL1	NM_138454.2	ENST00000301944.3	MANE	Blindness
NYX	NM_001378477.3	ENST00000378220.3	MANE	Blindness
OAT	NM_000274.4	ENST00000368845.6	MANE	Blindness
OFD1	NM_003611.3	ENST00000340096.11	MANE	Blindness
OPA1	NM_130837.3	ENST00000361510.8	MANE	Deafblindness
OPA3	NM_025136.4	ENST00000263275.5	MANE	Blindness
OSBPL2	NM_144498.4	ENST00000313733.9	MANE	Hearing loss
OTOA	NM_144672.4	ENST00000646100.2	MANE	Hearing loss
OTOF	NM_194248.3	ENST00000272371.7	MANE	Hearing loss
OTOG	NM_001292063.2	ENST00000399397.6	MANE	Hearing loss
OTOGL	NM_001378609.3	ENST00000547103.7	MANE	Hearing loss
OTX2	NM_021728.4	ENST00000672264.2	MANE	Blindness
OXR1	NM_001198533.2	ENST00000517566.7	MANE	Hearing loss
P2RX2	NM_170682.4	ENST00000643471.2	MANE	Hearing loss
P3H2	NM_018192.4	ENST00000319332.10	MANE	Blindness
PANK2	NM_001386393.1	ENST00000610179.7	MANE	Blindness
PANX1	NM_015368.4	ENST00000227638.8	MANE	Hearing loss
PAX2	NM_000278.5	ENST00000355243.8	MANE	Blindness
PAX3	NM_181458.4	ENST00000392070.7	MANE	Hearing loss
PAX6	NM_001368894.2	ENST00000640368.2	MANE	Blindness
PCARE	NM_001029883.3	ENST00000331664.6	MANE	Blindness
PCDH15	NM_001384140.1	ENST00000644397.2	MANE	Deafblindness
PCYT1A	NM_001312673.2	ENST00000431016.6	MANE	Blindness
PDE6A	NM_000440.3	ENST00000255266.10	MANE	Blindness
PDE6B	NM_000283.4	ENST00000496514.6	MANE	Blindness
PDE6C	NM_006204.4	ENST00000371447.4	MANE	Blindness
PDE6D	NM_002601.4	ENST00000287600.9	MANE	Blindness
PDE6G	NM_002602.4	ENST00000331056.10	MANE	Blindness
PDE6H	NM_006205.3	ENST00000266395.3	MANE	Blindness
PDZD7	NM_001195263.2	ENST00000619208.6	MANE	Deafblindness
PEX1	NM_000466.3	ENST00000248633.9	MANE	Deafblindness
PEX10	NM_002617.4	ENST00000447513.7	MANE	Blindness
PEX12	NM_000286.3	ENST00000225873.9	MANE	Blindness
PEX13	NM_002618.4	ENST00000295030.6	MANE	Blindness
PEX2	NM_000318.3	ENST00000357039.9	MANE	Deafblindness
PEX26	NM_001127649.3	ENST00000399744.8	MANE	Deafblindness
PEX3	NM_003630.3	ENST00000367591.5	MANE	Deafblindness
PEX5	NM_001351132.2	ENST00000675855.1	MANE	Deafblindness
PEX6	NM_000287.4	ENST00000304611.13	MANE	Deafblindness
PEX7	NM_000288.4	ENST00000318471.5	MANE	Blindness
PGK1	NM_000291.4	ENST00000373316.5	MANE	Blindness
PHYH	NM_006214.4	ENST00000263038.9	MANE	Blindness
PIK3R4	NM_014602.3	ENST00000356763.8	MANE	Deafblindness
PISD	NM_001326411.2	ENST00000439502.7	MANE	Deafblindness
PITPNM3	NM_031220.4	ENST00000262483.13	MANE	Blindness
PJVK	NM_001042702.5	ENST00000644580.2	MANE	Hearing loss
PLK4	NM_014264.5	ENST00000270861.10	MANE	Blindness
PLOD3	NM_001084.5	ENST00000223127.8	MANE	Hearing loss
PLS1	NM_001145319.2	ENST00000457734.7	MANE	Hearing loss
PLXNA1	NM_032242.4	ENST00000393409.3	MANE	Deafblindness
PMP22	NM_000304.4	ENST00000312280.9	MANE	Hearing loss
PNPLA6	NM_001166114.2	ENST00000600737.6	MANE	Blindness
PNPT1	NM_033109.5	ENST00000447944.7	MANE	Deafblindness
POC1B	NM_172240.3	ENST00000313546.8	MANE	Blindness
POGZ	NM_015100.4	ENST00000271715.7	MANE	Deafblindness
POLD1	NM_002691.4	ENST00000440232.7	MANE	Hearing loss
POMGNT1	NM_017739.4	ENST00000371984.8	MANE	Blindness
POU3F4	NM_000307.5	ENST00000644024.2	MANE	Hearing loss
POU4F3	NM_002700.3	ENST00000646991.2	MANE	Hearing loss
PPIP5K2	NM_001276277.3	ENST00000358359.8	MANE	Hearing loss
PPT1	NM_000310.4	ENST00000642050.2	MANE	Blindness
PRCD	NM_001077620.3	ENST00000592014.6	MANE	Blindness
PRDM13	NM_021620.4	ENST00000369215.5	MANE	Blindness
PROM1	NM_006017.3	ENST00000447510.7	MANE	Blindness
PRPF3	NM_004698.4	ENST00000324862.7	MANE	Blindness
PRPF31	NM_015629.4	ENST00000321030.9	MANE	Blindness
PRPF4	NM_001244926.2	ENST00000374198.5	MANE	Blindness
PRPF6	NM_012469.4	ENST00000266079.5	MANE	Blindness
PRPF8	NM_006445.4	ENST00000304992.11	MANE	Blindness
PRPH2	NM_000322.5	ENST00000230381.7	MANE	Blindness
PRPS1	NM_002764.4	ENST00000372435.10	MANE	Deafblindness
PSIP1	NM_033222.5	ENST00000380733.9	MANE	Deafblindness
PTPN1	NM_002827.4	ENST00000371621.5	MANE	Hearing loss
PTPN11	NM_002834.5	ENST00000351677.7	MANE	Hearing loss
PTPRD	NM_002839.4	ENST00000381196.9	MANE	Hearing loss
PTPRQ	NM_001145026.2	ENST00000644991.3	MANE	Hearing loss
RAB11B	NM_004218.4	ENST00000328024.11	MANE	Blindness
RAB28	NM_001017979.3	ENST00000330852.10	MANE	Blindness
RAF1	NM_002880.4	ENST00000251849.9	MANE	Hearing loss
RAI1	NM_030665.4	ENST00000353383.6	MANE	Hearing loss
RAX2	NM_001319074.4	ENST00000555633.3	MANE	Blindness
RBP3	NM_002900.3	ENST00000584701.2	MANE	Blindness
RBP4	NM_006744.4	ENST00000371464.8	MANE	Blindness
RCBTB1	NM_018191.4	ENST00000378302.7	MANE	Blindness
RD3	NM_001164688.2	ENST00000680073.1	MANE	Blindness
RDH11	NM_016026.4	ENST00000381346.9	MANE	Blindness
RDH12	NM_152443.3	ENST00000551171.6	MANE	Blindness
RDH5	NM_002905.5	ENST00000257895.10	MANE	Blindness
RDX	NM_002906.4	ENST00000645495.2	MANE	Hearing loss
REEP6	NM_138393.4	ENST00000233596.8	MANE	Blindness
REST	NM_005612.5	ENST00000309042.12	MANE	Hearing loss
RGR	NM_001012720.2	ENST00000652092.2	MANE	Blindness
RGS9	NM_003835.4	ENST00000262406.10	MANE	Blindness
RGS9BP	NM_207391.3	ENST00000334176.4	MANE	Blindness
RHO	NM_000539.3	ENST00000296271.4	MANE	Blindness
RIMS1	NM_014989.7	ENST00000521978.6	MANE	Blindness
RIMS2	NM_001348484.3	ENST00000696799.1	MANE	Blindness
RIPOR2	NM_001286445.3	ENST00000643898.2	MANE	Hearing loss
RLBP1	NM_000326.5	ENST00000268125.10	MANE	Blindness
RMND1	NM_017909.4	ENST00000444024.3	MANE	Hearing loss
RNF220	NM_018150.4	ENST00000361799.7	MANE	Hearing loss
RNU4ATAC	NR_023343.3	ENST00000580972.1	ENSEMBL CANONICAL	Blindness
ROM1	NM_000327.4	ENST00000278833.4	MANE	Blindness
ROR1	NM_005012.4	ENST00000371079.6	MANE	Hearing loss
RP1	NM_006269.2	ENST00000220676.2	MANE	Blindness
RP1L1	NM_178857.6	ENST00000382483.4	MANE	Blindness
RP2	NM_006915.3	ENST00000218340.4	MANE	Blindness
RP9	NM_203288.2	ENST00000297157.8	MANE	Blindness
RPE65	NM_000329.3	ENST00000262340.6	MANE	Blindness
RPGR	NM_001034853.2	ENST00000645032.1	MANE	Blindness
RPGRIP1	NM_020366.4	ENST00000400017.7	MANE	Blindness
RPGRIP1L	NM_015272.5	ENST00000647211.2	MANE	Blindness
RPS6KA3	NM_004586.3	ENST00000379565.9	MANE	Hearing loss
RRM2B	NM_015713.5	ENST00000251810.8	MANE	Deafblindness
RS1	NM_000330.4	ENST00000379984.4	MANE	Blindness
RTN4IP1	NM_032730.5	ENST00000369063.8	MANE	Blindness
S1PR2	NM_004230.4	ENST00000646641.1	MANE	Hearing loss
SAG	NM_000541.5	ENST00000409110.6	MANE	Blindness
SALL1	NM_002968.3	ENST00000251020.9	MANE	Hearing loss
SAMD11	NM_001385641.1	ENST00000616016.5	MANE	Blindness
SCAPER	NM_020843.4	ENST00000563290.6	MANE	Blindness
SCD5	NM_001037582.3	ENST00000319540.9	MANE	Hearing loss
SCHIP1	NM_014575.4	ENST00000638749.2	MANE	Hearing loss
SCLT1	NM_144643.4	ENST00000281142.10	MANE	Blindness
SCP2	NM_002979.5	ENST00000371514.8	MANE	Hearing loss
SDCCAG8	NM_006642.5	ENST00000366541.8	MANE	Blindness
SDHA	NM_004168.4	ENST00000264932.11	MANE	Blindness
SEMA3E	NM_012431.3	ENST00000643230.2	MANE	Hearing loss
SEMA4A	NM_022367.4	ENST00000368285.8	MANE	Blindness
SERAC1	NM_032861.4	ENST00000647468.2	MANE	Hearing loss
SERPINB6	NM_004568.6	ENST00000380539.7	MANE	Hearing loss
SEZ6	NM_178860.5	ENST00000317338.17	MANE	Hearing loss
SIX1	NM_005982.4	ENST00000645694.3	MANE	Hearing loss
SIX5	NM_175875.5	ENST00000317578.7	MANE	Hearing loss
SIX6	NM_007374.3	ENST00000327720.6	MANE	Blindness
SLC12A2	NM_001046.3	ENST00000262461.7	MANE	Hearing loss
SLC17A8	NM_139319.3	ENST00000323346.10	MANE	Hearing loss
SLC19A2	NM_006996.3	ENST00000236137.10	MANE	Deafblindness
SLC22A4	NM_003059.3	ENST00000200652.4	MANE	Hearing loss
SLC24A1	NM_004727.3	ENST00000261892.11	MANE	Blindness
SLC25A1	NM_005984.5	ENST00000215882.10	MANE	Blindness
SLC25A46	NM_138773.4	ENST00000355943.8	MANE	Blindness
SLC26A4	NM_000441.2	ENST00000644269.2	MANE	Hearing loss
SLC26A5	NM_198999.3	ENST00000306312.8	MANE	Hearing loss
SLC29A3	NM_018344.6	ENST00000373189.6	MANE	Hearing loss
SLC33A1	NM_004733.4	ENST00000643144.2	MANE	Hearing loss
SLC38A8	NM_001080442.3	ENST00000299709.8	MANE	Blindness
SLC44A4	NM_025257.3	ENST00000229729.11	MANE	Hearing loss
SLC4A11	NM_001174089.2	ENST00000642402.1	MANE	Hearing loss
SLC52A2	NM_001363118.2	ENST00000643944.2	MANE	Deafblindness
SLC52A3	NM_033409.4	ENST00000645534.1	MANE	Hearing loss
SLC7A14	NM_020949.3	ENST00000231706.6	MANE	Blindness
SLC9A1	NM_003047.5	ENST00000263980.8	MANE	Hearing loss
SLITRK6	NM_032229.3	ENST00000647374.2	MANE	Hearing loss
SMARCB1	NM_003073.5	ENST00000644036.2	MANE	Hearing loss
SMPX	NM_014332.3	ENST00000379494.4	MANE	Hearing loss
SNAI2	NM_003068.5	ENST00000020945.4	MANE	Hearing loss
SNRNP200	NM_014014.5	ENST00000323853.10	MANE	Blindness
SON	NM_138927.4	ENST00000356577.10	MANE	Blindness
SOX10	NM_006941.4	ENST00000396884.8	MANE	Hearing loss
SPATA7	NM_018418.5	ENST00000393545.9	MANE	Blindness
SPG11	NM_025137.4	ENST00000261866.12	MANE	Blindness
SPG7	NM_003119.4	ENST00000645818.2	MANE	Blindness
SPP2	NM_006944.3	ENST00000168148.8	MANE	Blindness
SRD5A3	NM_024592.5	ENST00000264228.9	MANE	Blindness
SSBP1	NM_003143.3	ENST00000265304.11	MANE	Deafblindness
STRC	NM_153700.2	ENST00000450892.7	MANE	Hearing loss
SUCLA2	NM_003850.3	ENST00000646932.1	MANE	Hearing loss
SYNE4	NM_001039876.3	ENST00000324444.9	MANE	Hearing loss
TBC1D24	NM_001199107.2	ENST00000646147.1	MANE	Hearing loss
TBCE	NM_003193.5	ENST00000642610.2	MANE	Blindness
TBL1XR1	NM_024665.7	ENST00000457928.7	MANE	Hearing loss
TCF19	NM_007109.3	ENST00000376257.8	MANE	Hearing loss
TCTN2	NM_024809.5	ENST00000303372.7	MANE	Blindness
TEAD1	NM_021961.6	ENST00000527636.7	MANE	Blindness
TECTA	NM_005422.4	ENST00000392793.6	MANE	Hearing loss
TENM1	NM_001163278.2	ENST00000422452.4	MANE	Hearing loss
TIMM8A	NM_004085.4	ENST00000372902.4	MANE	Deafblindness
TIMP3	NM_000362.5	ENST00000266085.7	MANE	Blindness
TINF2	NM_001099274.3	ENST00000267415.12	MANE	Blindness
TJP2	NM_004817.4	ENST00000377245.9	MANE	Hearing loss
TK2	NM_004614.5	ENST00000544898.6	MANE	Hearing loss
TLCD3B	NM_031478.6	ENST00000380495.9	MANE	Blindness
TMC1	NM_138691.3	ENST00000297784.10	MANE	Hearing loss
TMED7	NM_181836.6	ENST00000456936.4	MANE	Blindness
TMEM107	NM_183065.4	ENST00000437139.7	MANE	Blindness
TMEM126A	NM_032273.4	ENST00000304511.7	MANE	Blindness
TMEM132E	NM_001304438.2	ENST00000631683.2	MANE	Hearing loss
TMEM138	NM_016464.5	ENST00000278826.11	MANE	Blindness
TMEM216	NM_001173990.3	ENST00000515837.7	MANE	Blindness
TMEM231	NM_001077418.3	ENST00000258173.11	MANE	Blindness
TMEM237	NM_001044385.3	ENST00000409883.7	MANE	Blindness
TMEM67	NM_153704.6	ENST00000453321.8	MANE	Deafblindness
TMIE	NM_147196.3	ENST00000643606.3	MANE	Hearing loss
TMPRSS3	NM_001256317.3	ENST00000644384.2	MANE	Hearing loss
TMPRSS5	NM_030770.4	ENST00000299882.11	MANE	Hearing loss
TNC	NM_002160.4	ENST00000350763.9	MANE	Hearing loss
TOP3A	NM_004618.5	ENST00000321105.10	MANE	Hearing loss
TOPORS	NM_005802.5	ENST00000360538.7	MANE	Blindness
TP63	NM_003722.5	ENST00000264731.8	MANE	Hearing loss
TPO	NM_001206744.2	ENST00000329066.9	MANE	Hearing loss
TPP1	NM_000391.4	ENST00000299427.12	MANE	Blindness
TPRN	NM_001128228.3	ENST00000409012.6	MANE	Hearing loss
TRAF3IP1	NM_015650.4	ENST00000373327.5	MANE	Blindness
TREX1	NM_033629.6	ENST00000625293.3	MANE	Blindness
TRIM32	NM_012210.4	ENST00000450136.2	MANE	Blindness
TRIOBP	NM_001039141.3	ENST00000644935.1	MANE	Hearing loss
TRNT1	NM_182916.3	ENST00000251607.11	MANE	Blindness
TRPM1	NM_001252024.2	ENST00000256552.11	MANE	Blindness
TRPV4	NM_021625.5	ENST00000261740.7	MANE	Hearing loss
TRRAP	NM_001375524.1	ENST00000456197.2	MANE	Hearing loss
TSPAN12	NM_012338.4	ENST00000222747.8	MANE	Blindness
TSPEAR	NM_144991.3	ENST00000323084.9	MANE	Hearing loss
TTC21B	NM_024753.5	ENST00000243344.8	MANE	Blindness
TTC8	NM_144596.4	ENST00000380656.7	MANE	Blindness
TTLL5	NM_015072.5	ENST00000298832.14	MANE	Blindness
TTPA	NM_000370.3	ENST00000260116.5	MANE	Blindness
TTR	NM_000371.4	ENST00000237014.8	MANE	Blindness
TUB	NM_177972.3	ENST00000299506.3	MANE	Blindness
TUBB4B	NM_006088.6	ENST00000340384.5	MANE	Deafblindness
TUBGCP4	NM_014444.5	ENST00000564079.6	MANE	Blindness
TUBGCP6	NM_020461.4	ENST00000248846.10	MANE	Blindness
TULP1	NM_003322.6	ENST00000229771.11	MANE	Blindness
TWIST1	NM_000474.4	ENST00000242261.6	MANE	Hearing loss
TWNK	NM_021830.5	ENST00000311916.8	MANE	Hearing loss
TXNL4A	NM_006701.5	ENST00000269601.10	MANE	Hearing loss
UBR1	NM_174916.3	ENST00000290650.9	MANE	Hearing loss
UNC119	NM_005148.4	ENST00000335765.9	MANE	Blindness
UNC45A	NM_018671.5	ENST00000418476.2	MANE	Hearing loss
USH1C	NM_153676.4	ENST00000005226.12	MANE	Deafblindness
USH1G	NM_173477.5	ENST00000614341.5	MANE	Deafblindness
USH2A	NM_206933.4	ENST00000307340.8	MANE	Deafblindness
USP31	NM_020718.4	ENST00000219689.12	MANE	Hearing loss
USP48	NM_032236.8	ENST00000308271.14	MANE	Hearing loss
VCAN	NM_004385.5	ENST00000265077.8	MANE	Blindness
VIPAS39	NM_001193315.2	ENST00000557658.6	MANE	Hearing loss
VPS13B	NM_152564.5	ENST00000357162.7	MANE	Blindness
VPS33B	NM_018668.5	ENST00000333371.8	MANE	Hearing loss
VWA8	NM_015058.2	ENST00000379310.8	MANE	Blindness
WARS1	NM_004184.4	ENST00000392882.7	MANE	Hearing loss
WBP2	NM_012478.4	ENST00000254806.8	MANE	Hearing loss
WDPCP	NM_015910.7	ENST00000272321.12	MANE	Blindness
WDR19	NM_025132.4	ENST00000399820.8	MANE	Blindness
WFS1	NM_006005.3	ENST00000226760.5	MANE	Deafblindness
WHRN	NM_015404.4	ENST00000362057.4	MANE	Deafblindness
XYLT2	NM_022167.4	ENST00000017003.7	MANE	Hearing loss
YWHAH	NM_003405.4	ENST00000248975.6	MANE	Hearing loss
ZNF408	NM_024741.3	ENST00000311764.3	MANE	Blindness
ZNF423	NM_001379286.1	ENST00000563137.7	MANE	Blindness
ZNF469	NM_001367624.2	ENST00000565624.3	MANE	Hearing loss
ZNF513	NM_144631.6	ENST00000323703.11	MANE	Blindness

## Sheet: Supplementary Table 3
Supplementary Table 3. Target intronic/non-coding variants. For those variants with a "Conflicting" ClinVar Classification, the number of submitters considering the variante Pathogenic (P), Likely Pathogenic (LP), of Uncertain Significance (US), Likely Benign (LB) or Benign (B) is shown between brackets
Gene	Variant (GRCh38)	RefSeq transcript ID	c.HGVS (if applicable)	ClinVar Classification	Deafness/Blindness phenotype
ABCA4	1:94018366G>T	NM_000350.3	c.5196+1216C>A	Pathogenic	Blindness
ABCA4	1:94018423C>T	NM_000350.3	c.5196+1159G>A	Conflicting (LP=1;B=1;LB=3)	Blindness
ABCA4	1:94018445C>A	NM_000350.3	c.5196+1137G>T	Pathogenic	Blindness
ABCA4	1:94018445C>T	NM_000350.3	c.5196+1137G>A	Pathogenic/Likely pathogenic	Blindness
ABCA4	1:94027381G>A	NM_000350.3	c.4539+2064C>T	Pathogenic/Likely pathogenic	Blindness
ABCA4	1:94027417G>A	NM_000350.3	c.4539+2028C>T	Pathogenic	Blindness
ABCA4	1:94027444C>T	NM_000350.3	c.4539+2001G>A	Pathogenic	Blindness
ABCA4	1:94027716C>A	NM_000350.3	c.4539+1729G>T	Pathogenic	Blindness
AFG2A	4:122926581_122930525dup	NM_145207.3	c.164-1053_446+1328dup	Likely pathogenic	Hearing loss
AIPL1	17:6436899del	NM_014336.5	N/A (1776 nt upstream of transcript start)	Pathogenic	Blindness
ATOH7	10:68247368_68253890del	NM_145178.4	N/A (15249 nt upstream of transcript start)	Pathogenic	Blindness
BBS4	15:72709484del	NM_033028.5	c.77-216del	Pathogenic	Blindness
BCS1L	2:218660131C>G	NM_001079866.2	c.-50+388C>G	Likely pathogenic	Hearing loss
BEST1	11:61950428G>T	NM_004183.4	c.-37+1G>T	Likely pathogenic	Blindness
BEST1	11:61950432G>A	NM_004183.4	c.-37+5G>A	Likely pathogenic	Blindness
CACNA1F	X:49229267del	NM_001256789.3	c.818-820del	Likely pathogenic	Blindness
CEP290	12:88119155G>A	NM_025114.4	c.1523-412C>T	Likely pathogenic	Blindness
CFAP410	21:44330349T>A	NM_004928.3	c.643-23A>T	Pathogenic/Likely pathogenic	Blindness
CHD7	8:60741258G>A	NM_017780.4	c.-174-1G>A	Likely pathogenic	Hearing loss
CHM	X:85965588T>C	NM_000390.4	c.315-1536A>G	Likely pathogenic	Blindness
CHM	X:85968639A>T	NM_000390.4	c.315-4587T>A	Pathogenic	Blindness
CLRN1	3:150942410A>C	NM_174878.3	c.254-649T>G	Pathogenic	Deafblindness
CNGA3	2:98369938G>C	NM_001298.3	c.-37-1G>C	Conflicting (LP=1;US=1)	Blindness
CNGB3	8:86605416C>T	NM_019098.5	c.1663-1205G>A	Pathogenic	Blindness
COL11A1	1:103026402A>C	NM_001854.4	c.781-70T>G	Pathogenic	Deafblindness
COL2A1	12:47986201C>T	NM_001844.5	c.1527+135G>A	Pathogenic	Deafblindness
COL4A3	2:227300971_227307768dup	NM_000091.5	c.3883-2067_4311dup	Pathogenic/Likely pathogenic	Deafblindness
COL4A4	2:227010524T>C	NM_000092.5	c.4334-23A>G	Conflicting (LP=2;US=1)	Deafblindness
COL4A5	X:108570697G>A	NM_033380.3	c.385-716G>A	Pathogenic	Deafblindness
COL4A5	X:108576847G>T	NM_033380.3	c.609+875G>T	Likely pathogenic	Deafblindness
COL4A5	X:108601867A>G	NM_033380.3	c.2042-18A>G	Pathogenic	Deafblindness
COL4A5	X:108687462T>A	NM_033380.3	c.4316-20T>A	Likely pathogenic	Deafblindness
CPLANE1	5:37158450_37158452del	NM_001384732.1	c.7691-107_7691-105del	Pathogenic	Blindness
CPLANE1	5:37227482_37227483insGA	NM_001384732.1	c.1371+86_1371+87insCT	Pathogenic	Blindness
DKC1	X:154763573C>G	NM_001363.5	c.16+592C>G	Pathogenic	Deafblindness
FKRP	19:46746071G>A	NM_024301.5	c.-272G>A	Conflicting (P=1;US=1)	Blindness
GALNS	16:88838627G>A	NM_000512.5	c.423-862C>T	Likely pathogenic	Blindness
GJB2	13:20192782C>T	NM_004004.6	c.-23+1G>A	Pathogenic/Likely pathogenic	Hearing loss
GJB2	13:20192783C>A	NM_004004.6	c.-23G>T	Conflicting (LP=3;US=1)	Hearing loss
GNAT2	1:109607813_109609831del	NM_001377295.2	c.303+365_461+974del	Pathogenic	Blindness
GNAT2	1:109607813_109609831del	NM_001377295.2	c.303+365_461+974del	Pathogenic	Blindness
GNAT2	1:109607813_109609831dup	NM_001377295.2	c.303+365_461+974dup	Pathogenic	Blindness
GRHL2	8:101493046del	NM_024915.4	c.20+257del	Likely pathogenic	Hearing loss
GRN	17:44345337A>G	NM_002087.4	c.-8+3A>G	Likely pathogenic	Blindness
GRN	17:44345339G>C	NM_002087.4	c.-8+5G>C	Pathogenic	Blindness
GSTP1	11:67585320_67585321delinsCA	NM_000852.4	c.336+79_336+80delinsCA	Likely pathogenic	Hearing loss
HGSNAT	8:43159853T>C	NM_152419.3	c.493+809T>C	Pathogenic	Blindness
HK1	10:69278711G>C	NM_000188.3	c.-40237G>C	Conflicting (P=2;LB=1)	Blindness
HNRNPK	9:83975540T>C	NM_031263.4	c.214-35A>G	Likely pathogenic	Hearing loss
IFT140	16:1515634_1521302dup	NM_014714.4	c.3454-488_4182+2588dup	Pathogenic	Blindness
KCNJ10	1:160070021C>A	NM_002241.5	c.-1+1G>T	Likely pathogenic	Hearing loss
KIAA0586	14:58441220G>A	NM_001329943.3	c.411-1486G>A	Likely pathogenic	Blindness
KIAA0586	14:58441251_58441252insGG	NM_001329943.3	c.411-1455_411-1454insGG	Pathogenic	Blindness
KIAA0586	14:58441335G>A	NM_001329943.3	c.411-1371G>A	Pathogenic	Blindness
KIAA0586	14:58543891del	NM_001329943.3	c.4495+3755del	Pathogenic	Blindness
KIAA0586	14:58543903A>T	NM_001329943.3	c.4495+3767A>T	Pathogenic	Blindness
KIAA0586	14:58543913del	NM_001329943.3	c.4495+3777del	Pathogenic	Blindness
KIAA0586	14:58543921A>T	NM_001329943.3	c.4495+3785A>T	Pathogenic	Blindness
MIR96	7:129774756G>T	NR_029512.1	n.14C>A	Pathogenic	Hearing loss
MIR96	7:129774757C>T	NR_029512.1	n.13G>A	Pathogenic	Hearing loss
MKS1	17:58216280_58216422del	NM_017777.4	c.262-179_262-37del	Pathogenic	Blindness
MYO6	6:75884246T>G	NM_004999.4	c.2417-1758T>G	Pathogenic	Hearing loss
NMNAT1	1:9943500G>A	NM_022787.4	c.-72G>A	Likely pathogenic	Blindness
NMNAT1	1:9943503C>T	NM_022787.4	c.-69C>T	Pathogenic	Blindness
NMNAT1	1:9943515G>T	NM_022787.4	c.-57G>T	Likely pathogenic	Blindness
NMNAT1	1:9943519A>G	NM_022787.4	c.-57+4A>G	Likely pathogenic	Blindness
NMNAT1	1:9943525C>T	NM_022787.4	c.-57+10C>T	Likely pathogenic	Blindness
NMNAT1	1:9976301_9983669dup	NM_022787.4	c.299+526_*968dup	Pathogenic	Blindness
OAT	10:124411670G>C	NM_000274.4	c.199+303C>G	Pathogenic/Likely pathogenic	Blindness
OFD1	X:13750239A>G	NM_003611.3	c.935+706A>G	Pathogenic	Blindness
OFD1	X:13757338G>A	NM_003611.3	c.1412-322G>A	Pathogenic	Blindness
PAX6	11:31806843_31806846delinsCA	NM_001368894.2	c.-52+3_-52+6delinsTG	Pathogenic	Blindness
PAX6	11:31806844del	NM_001368894.2	c.-52+5del	Pathogenic	Blindness
PAX6	11:31806845_31806846del	NM_001368894.2	c.-52+3_-52+4del	Pathogenic	Blindness
PAX6	11:31806848C>T	NM_001368894.2	c.-52+1G>A	Pathogenic	Blindness
PAX6	11:31806915_31806916del	NM_001368894.2	c.-118_-117del	Pathogenic/Likely pathogenic	Blindness
PAX6	11:31806919dup	NM_001368894.2	c.-122dup	Likely pathogenic	Blindness
PAX6	11:31806927del	NM_001368894.2	c.-128-2del	Pathogenic	Blindness
PAX6	11:31810827_31810839del	NM_001368894.2	c.-138_-129+3del	Pathogenic	Blindness
PAX6	11:31810826A>T	NM_001368894.2	c.-129+2T>A	Pathogenic	Blindness
PAX6	11:31810827C>T	NM_001368894.2	c.-129+1G>A	Pathogenic	Blindness
PCDH15	10:53808996del	NM_001384140.1	c.4671+1564del	Likely pathogenic	Deafblindness
PCDH15	10:53809015C>A	NM_001384140.1	c.4671+1541G>T	Pathogenic	Deafblindness
PCDH15	10:53809204_53809208dup	NM_001384140.1	c.4671+1349_4671+1353dup	Pathogenic	Deafblindness
PCDH15	10:53809339G>A	NM_001384140.1	c.4671+1217C>T	Pathogenic	Deafblindness
PCDH15	10:53809391_53809394del	NM_001384140.1	c.4671+1164_4671+1167del	Conflicting (P=1;US=1)	Deafblindness
PCDH15	10:53822455_53822481del	NM_001384140.1	c.4368-2242_4368-2216del	Conflicting (LP=1;LB=1)	Deafblindness
PCDH15	10:53823080_53823111dup	NM_001384140.1	c.4368-2880_4368-2849dup	Pathogenic	Deafblindness
PCDH15	10:53823085dup	NM_001384140.1	c.4368-2852dup	Pathogenic	Deafblindness
PCDH15	10:53823094del	NM_001384140.1	c.4368-2864del	Likely pathogenic	Deafblindness
PCDH15	10:53823097_53823098del	NM_001384140.1	c.4368-2866_4368-2865del	Pathogenic	Deafblindness
PCDH15	10:53823099_53823134dup	NM_001384140.1	c.4368-2904_4368-2869dup	Pathogenic/Likely pathogenic	Deafblindness
PCDH15	10:53823118_53823122dup	NM_001384140.1	c.4368-2892_4368-2888dup	Pathogenic/Likely pathogenic	Deafblindness
PCDH15	10:53823123_53823127del	NM_001384140.1	c.4368-2893_4368-2889del	Conflicting (P=1;LP=1;US=1)	Deafblindness
PCDH15	10:53823125_53823128dup	NM_001384140.1	c.4368-2897_4368-2894dup	Conflicting (P=1;US=1)	Deafblindness
PCDH15	10:53823126_53823127T[4]	NM_001384140.1	c.4368-2897_4368-2896A[4]	Pathogenic	Deafblindness
PCDH15	10:53823128_53823132dup	NM_001384140.1	c.4368-2900_4368-2896dup	Pathogenic	Deafblindness
PCDH15	10:53823128_53823131dup	NM_001384140.1	c.4368-2900_4368-2897dup	Pathogenic	Deafblindness
PCDH15	10:53823135C>A	NM_001384140.1	c.4368-2905G>T	Pathogenic	Deafblindness
PCDH15	10:53823157_53823215del	NM_001384140.1	c.4368-2983_4368-2925del	Pathogenic	Deafblindness
PCDH15	10:53823158_53823161dup	NM_001384140.1	c.4368-2930_4368-2927dup	Pathogenic	Deafblindness
PCDH15	10:53823163_53823182dup	NM_001384140.1	c.4368-2950_4368-2931dup	Pathogenic	Deafblindness
PCDH15	10:53823162_53823166dup	NM_001384140.1	c.4368-2935_4368-2931dup	Conflicting (P=1;US=1)	Deafblindness
PCDH15	10:53823167del	NM_001384140.1	c.4368-2937del	Pathogenic	Deafblindness
PCDH15	10:53823172_53823193dup	NM_001384140.1	c.4368-2963_4368-2942dup	Pathogenic	Deafblindness
PCDH15	10:53823178_53823181dup	NM_001384140.1	c.4368-2948_4368-2945dup	Pathogenic/Likely pathogenic	Deafblindness
PCDH15	10:53823178_53823181del	NM_001384140.1	c.4368-2948_4368-2945del	Conflicting (P=1;US=1)	Deafblindness
PCDH15	10:53823193dup	NM_001384140.1	c.4368-2960dup	Pathogenic	Deafblindness
PCDH15	10:53823200_53823203dup	NM_001384140.1	c.4368-2973_4368-2970dup	Pathogenic	Deafblindness
PCDH15	10:53823218_53823237dup	NM_001384140.1	c.4368-3007_4368-2988dup	Pathogenic	Deafblindness
PCDH15	10:53823220_53823244dup	NM_001384140.1	c.4368-3014_4368-2990dup	Pathogenic	Deafblindness
PCDH15	10:53823229G>T	NM_001384140.1	c.4368-2999C>A	Likely pathogenic	Deafblindness
PCDH15	10:53823257_53823264dup	NM_001384140.1	c.4368-3034_4368-3027dup	Conflicting (P=1;LP=3;US=1)	Deafblindness
PCDH15	10:53823258_53823264dup	NM_001384140.1	c.4368-3034_4368-3028dup	Pathogenic	Deafblindness
PCDH15	10:53823258_53823318dup	NM_001384140.1	c.4368-3088_4368-3028dup	Pathogenic	Deafblindness
PCDH15	10:53823274_53823289dup	NM_001384140.1	c.4368-3059_4368-3044dup	Pathogenic	Deafblindness
PCDH15	10:53823306_53823316del	NM_001384140.1	c.4368-3086_4368-3076del	Conflicting (P=1;US=1)	Deafblindness
PCDH15	10:53823308_53823323dup	NM_001384140.1	c.4368-3093_4368-3078dup	Pathogenic	Deafblindness
PCDH15	10:53823311del	NM_001384140.1	c.4368-3081del	Pathogenic	Deafblindness
PCDH15	10:53823314_53823330del	NM_001384140.1	c.4368-3098_4368-3082del	Pathogenic	Deafblindness
PCDH15	10:53823314_53823317dup	NM_001384140.1	c.4368-3086_4368-3083dup	Pathogenic	Deafblindness
PCDH15	10:53823314_53823318del	NM_001384140.1	c.4368-3087_4368-3083del	Pathogenic/Likely pathogenic	Deafblindness
PCDH15	10:53823315_53823316dup	NM_001384140.1	c.4368-3085_4368-3084dup	Pathogenic	Deafblindness
PCDH15	10:53823319_53823322dup	NM_001384140.1	c.4368-3090_4368-3087dup	Pathogenic	Deafblindness
PCDH15	10:53823336_53823354dup	NM_001384140.1	c.4368-3124_4368-3106dup	Pathogenic	Deafblindness
PCDH15	10:53823340del	NM_001384140.1	c.4368-3107del	Likely pathogenic	Deafblindness
PCDH15	10:53823341_53823344dup	NM_001384140.1	c.4368-3114_4368-3111dup	Pathogenic	Deafblindness
PCDH15	10:53823343G>C	NM_001384140.1	c.4368-3113C>G	Pathogenic	Deafblindness
PCDH15	10:53823355_53823358dup	NM_001384140.1	c.4368-3127_4368-3124dup	Pathogenic	Deafblindness
PCDH15	10:53823359_53823363dup	NM_001384140.1	c.4368-3131_4368-3127dup	Conflicting (LP=1;US=1)	Deafblindness
PCDH15	10:53823360_53823373del	NM_001384140.1	c.4368-3143_4368-3130del	Likely pathogenic	Deafblindness
PCDH15	10:53823360T>A	NM_001384140.1	c.4368-3130A>T	Pathogenic/Likely pathogenic	Deafblindness
PEX2	8:76984197T>C	NM_000318.3	c.-17-2A>G	Conflicting (P=1;LP=1;US=1)	Deafblindness
PPT1	1:40073532_40073535del	NM_000310.4	c.*526_*529del	Likely pathogenic	Blindness
PRPF31	19:54115798G>A	NM_015629.4	c.-9+1G>A	Likely pathogenic	Blindness
PRPF31	19:54115798G>T	NM_015629.4	c.-9+1G>T	Pathogenic/Likely pathogenic	Blindness
PRPF31	19:54129939C>G	NM_015629.4	c.1374+569C>G	Likely pathogenic	Blindness
PRPF31	19:54130024C>G	NM_015629.4	c.1374+654C>G	Pathogenic	Blindness
RDH5	12:55720519dup	NM_002905.5	c.-33+2dup	Likely pathogenic	Blindness
REST	4:56927594C>G	NM_005612.5	c.983-2247C>G	Pathogenic	Hearing loss
RGR	10:84258713dup	NM_001012720.2	c.*74dup	Pathogenic	Blindness
RNU4ATAC	2:121530999T>G	NR_023343.3	n.120T>G	Pathogenic	Blindness
RNU4ATAC	2:121531003del	NR_023343.3	n.124delG	Likely pathogenic	Blindness
RNU4ATAC	2:121531003G>A	NR_023343.3	n.124G>A	Pathogenic/Likely pathogenic	Blindness
RNU4ATAC	2:121531003G>T	NR_023343.3	n.124G>T	Pathogenic	Blindness
RPGR	X:38268983del	NM_001034853.2	N/A (15427 nt downstream of transcript end)	Pathogenic	Blindness
RPGR	X:38276774T>C	NM_001034853.2	c.*8766A>G	Likely pathogenic	Blindness
RPGRIP1	14:21320996G>C	NM_020366.4	c.1468-263G>C	Pathogenic	Blindness
SDCCAG8	1:243305133C>T	NM_006642.5	c.740+356C>T	Pathogenic/Likely pathogenic	Blindness
SDCCAG8	1:243307837G>A	NM_006642.5	c.741-152G>A	Pathogenic	Blindness
SERAC1	6:158155516G>A	NM_032861.4	c.92-165C>T	Pathogenic	Hearing loss
SERAC1	6:158155590C>G	NM_032861.4	c.92-239G>C	Pathogenic	Hearing loss
SIX6	14:60509172_60510205del	NM_007374.3	c.-227_572+235del	Pathogenic	Blindness
SLC25A46	5:110745417_110745530del	NM_138773.4	c.385-852_385-739del	Likely pathogenic	Blindness
SLC26A4	7:107660860G>A	NM_000441.2	c.-4+5G>A	Conflicting (LP=2;US=1)	Hearing loss
SLC52A2	8:144359183G>A	NM_001363118.2	c.-110-1G>A	Conflicting (P=1;US=1)	Deafblindness
SMARCB1	22:23816409_23819039dup	NM_003073.5	c.629-361_795+2103dup	Pathogenic	Hearing loss
SOX10	22:38016208G>A	NM_006941.4	c.-31954C>T	Likely pathogenic	Hearing loss
TREX1	3:48466629G>A	NM_033629.6	c.*1075G>A	Conflicting (LP=1;US=3)	Blindness
TREX1	3:48467718_48467735del	NM_033629.6	N/A (72 nt upstream of transcript start)	Likely pathogenic	Blindness
TXNL4A	18:79988603_79988636del	NM_006701.5	c.-222_-189del	Conflicting (P=4;LP=2;US=1)	Hearing loss
TXNL4A	18:79988607_79988640del	NM_006701.5	c.-245_-212del	Pathogenic/Likely pathogenic	Hearing loss
USH2A	1:215794441T>C	NM_206933.4	c.9959-4159A>G	Pathogenic/Likely pathogenic	Deafblindness
USH2A	1:216074134T>C	NM_206933.4	c.5573-834A>G	Pathogenic/Likely pathogenic	Deafblindness
USH2A	1:216074143T>C	NM_206933.4	c.5573-843A>G	Pathogenic	Deafblindness

## Sheet: Supplementary Table 4
Supplementary Table 4. Enhanced exome performance in round 1 samples. Per-patient and all-patient (average) performance of enhanced-exome capture and sequencing using 50 million 150 nt long reads per sample. DP20 represents the percentage of target positions covered by at least 20 reads.
Patient #	DP20 Hearing loss and/or blindness genes	DP20 whole exome
Patient #1	98.9742	98.0673
Patient #2	97.4941	96.741
Patient #3	96.0974	94.838
Patient #4	98.7298	98.0236
Patient #5	98.5221	97.4889
Patient #6	98.7797	98.0629
Patient #7	98.7763	98.0438
Patient #8	98.634	97.628
Patient #9	98.7626	97.7965
Patient #10	98.7317	97.6705
Patient #11	98.6498	97.5244
Patient #12	98.5206	97.361
All patients (average)	98.3894	97.4372

## Sheet: Supplementary Table 5
Supplementary Table 5. Prioritization positions of causative variants responsible for deafness/blindness in ten positive cases analyzed in paralel with eVAI and Varsome. ⴕNote that USH2A c.1939_1940delinsCC p.(Gly647Pro) was incorrectly identified as c.1939G>C and c.1940G>C by both eVAI and Varsome. The position of the highest-ranked variant in the list is considered
Patient #	Variant #	eVAI	Varsome
Patient #15	DHX16 c.2021C>T p.(Thr674Met)	1st	44th
Patient #19	SIX1 c.157_160delAAGG p.(Lys53Argfs*35)	3rd	5th
Patient #21	PCDH15 c.1737C>G p.(Tyr579*)	1st	1st
Patient #22	ABHD12 c.846_852dupGCTCTTA (p.His285*)	2nd	15th
	ABHD12 c.867+1G>T	4th	12th
Patient #23	USH2A c.9304C>T p.(Gln3102*)	1st	1st
Patient #24	USH2A c.9304C>T p.(Gln3102*)	1st	1st
	USH2A c.1939_1940delinsCC p.(Gly647Pro)ⴕ	8th	64th
