# Supplementary material for: Enhanced Exome Sequencing Improves the Genetic Diagnosis of Deafblindness
Source: Genes (Basel). 2026 Mar 19;17(3):344. doi: 10.3390/genes17030344 (PMC13025695; doi:10.3390/genes17030344)
Supplement: Supplementary file 1 [file genes-17-00344-s001.zip › Supplementary File S1_SoCExEn.bed]

chr1	1512150	1512236
chr1	1512419	1512484
chr1	1517392	1517423
chr1	1517704	1517786
chr1	1523827	1523838
chr1	1524376	1524408
chr1	1526449	1526455
chr1	2412511	2412577
chr1	5986331	5986340
chr1	5992234	5992255
chr1	6424764	6424897
chr1	6440614	6440646
chr1	6445737	6445862
chr1	9943490	9943526
chr1	9972007	9972019
chr1	9976238	9976260
chr1	9982290	9982291
chr1	11980474	11980495
chr1	11982104	11982125
chr1	12004503	12004504
chr1	12011484	12011491
chr1	12011649	12013516
chr1	16022053	16022074
chr1	16027809	16027916
chr1	16028750	16028751
chr1	16032191	16032302
chr1	16033599	16033628
chr1	16043870	16043891
chr1	16049606	16049819
chr1	16050504	16050542
chr1	16051468	16051469
chr1	16053774	16053775
chr1	16055667	16055668
chr1	16056410	16056519
chr1	16056857	16056889
chr1	16996248	16996290
chr1	17000236	17000264
chr1	17002353	17002386
chr1	17005075	17005083
chr1	17011780	17011941
chr1	19220847	19220861
chr1	19235250	19235265
chr1	19238785	19238870
chr1	19239997	19239998
chr1	19251527	19251537
chr1	21704398	21704405
chr1	21706863	21706878
chr1	21715454	21715470
chr1	21721160	21721179
chr1	21724089	21724108
chr1	21736440	21736441
chr1	21752982	21752993
chr1	21756709	21756715
chr1	21783030	21783162
chr1	26432366	26432387
chr1	26432879	26432936
chr1	26457779	26457798
chr1	27101282	27101288
chr1	27101824	27101839
chr1	27103324	27103325
chr1	27107638	27107647
chr1	27154437	27155138
chr1	29196009	29196026
chr1	29196266	29196271
chr1	29200584	29200602
chr1	34781768	34781789
chr1	34784726	34784733
chr1	40072719	40074033
chr1	40080491	40080499
chr1	40097246	40097273
chr1	40301881	40301902
chr1	40302793	40302822
chr1	40303196	40303197
chr1	40303632	40303689
chr1	40304333	40304334
chr1	40304799	40304860
chr1	40311490	40311559
chr1	40312721	40312797
chr1	40317196	40317299
chr1	40783775	40784205
chr1	40819335	40819348
chr1	40822302	40822413
chr1	40833002	40833009
chr1	43367905	43367926
chr1	44405520	44405541
chr1	44411969	44412040
chr1	44632331	44632396
chr1	46189232	46189239
chr1	46190463	46190530
chr1	46190791	46190792
chr1	46198326	46198347
chr1	54998921	54999143
chr1	55007266	55007283
chr1	55008202	55008232
chr1	63774005	63774381
chr1	64142394	64142398
chr1	64158975	64158976
chr1	68438320	68438329
chr1	68441005	68441009
chr1	68444891	68444896
chr1	68448698	68448719
chr1	68449885	68449965
chr1	75215861	75215868
chr1	75219263	75219357
chr1	75238640	75238648
chr1	75275042	75275055
chr1	75541515	75541529
chr1	75611030	75611051
chr1	93996214	93996215
chr1	94001114	94001115
chr1	94001999	94002005
chr1	94002463	94002464
chr1	94005594	94005595
chr1	94018356	94018456
chr1	94021720	94021727
chr1	94027380	94027455
chr1	94027706	94027727
chr1	94044243	94044244
chr1	94048858	94048970
chr1	94051623	94051711
chr1	94059953	94059954
chr1	94061378	94061379
chr1	94062564	94062565
chr1	94080723	94080731
chr1	94083343	94083454
chr1	94101217	94101218
chr1	94113082	94113083
chr1	94121085	94121161
chr1	94820345	94820488
chr1	94828481	94828595
chr1	94891119	94891122
chr1	100352494	100352923
chr1	100424210	100424214
chr1	100498917	100498935
chr1	102878154	102878178
chr1	102888931	102888932
chr1	102898773	102898786
chr1	102898931	102899007
chr1	102913627	102913630
chr1	102914399	102914418
chr1	102914784	102914824
chr1	102920368	102920377
chr1	102940317	102940326
chr1	102946967	102946968
chr1	102961926	102961932
chr1	102962739	102962773
chr1	102970209	102970285
chr1	102974820	102974896
chr1	102979089	102979115
chr1	102979372	102979448
chr1	102998333	102998376
chr1	103002418	103002494
chr1	103002737	103002803
chr1	103003247	103003281
chr1	103006252	103006328
chr1	103008501	103008528
chr1	103014598	103014607
chr1	103015664	103015755
chr1	103023006	103023009
chr1	103026392	103026413
chr1	103031250	103031251
chr1	103108243	103108535
chr1	108877218	108877239
chr1	108885263	108885482
chr1	108901778	108901795
chr1	108922405	108922411
chr1	109607646	109607668
chr1	109608607	109608608
chr1	109612895	109613097
chr1	109619473	109619494
chr1	111119957	111119971
chr1	111137513	111137534
chr1	150321582	150321603
chr1	150324883	150324930
chr1	150332672	150332677
chr1	150338148	150338164
chr1	150343301	150343302
chr1	150344425	150344426
chr1	150344555	150344556
chr1	150346492	150346502
chr1	151411776	151411784
chr1	151424293	151424299
chr1	151459142	151459163
chr1	156153754	156153775
chr1	156160982	156161040
chr1	156175547	156175548
chr1	156176393	156176403
chr1	160070012	160070033
chr1	161199513	161199534
chr1	161202135	161202290
chr1	161203425	161203451
chr1	161209181	161209189
chr1	161209475	161209476
chr1	161212471	161212491
chr1	161214240	161214406
chr1	161766308	161766352
chr1	161791396	161791403
chr1	161792113	161792114
chr1	161819621	161819636
chr1	161821058	161821169
chr1	161853212	161853239
chr1	161860195	161860288
chr1	161863186	161863202
chr1	165210774	165210789
chr1	165356345	165356366
chr1	169477738	169477770
chr1	169485853	169485957
chr1	196652031	196652091
chr1	196672966	196672982
chr1	196673133	196673174
chr1	196689408	196689426
chr1	196690051	196690079
chr1	196701450	196701577
chr1	196715581	196715591
chr1	196725109	196725119
chr1	196728334	196728359
chr1	196728509	196728533
chr1	196736812	196736829
chr1	196737003	196737017
chr1	196737463	196737488
chr1	196737670	196737671
chr1	196740607	196740650
chr1	196740774	196740803
chr1	197268240	197268362
chr1	202945176	202945182
chr1	202948409	202948433
chr1	202951120	202951177
chr1	202958175	202958196
chr1	211491758	211491779
chr1	211667238	211667244
chr1	211669338	211669345
chr1	211675510	211675634
chr1	212858263	212858444
chr1	212872666	212872682
chr1	212895055	212895063
chr1	215647750	215647751
chr1	215650799	215650814
chr1	215723611	215723632
chr1	215741529	215741550
chr1	215743320	215743348
chr1	215758586	215758603
chr1	215758734	215758765
chr1	215786870	215786887
chr1	215794431	215794452
chr1	215844505	215844509
chr1	215866379	215866380
chr1	215867182	215867183
chr1	215891198	215891199
chr1	216046421	216046426
chr1	216074124	216074154
chr1	216086824	216086833
chr1	216089151	216089152
chr1	216173936	216175140
chr1	216190372	216190380
chr1	216200102	216200130
chr1	216321875	216321989
chr1	216418672	216418692
chr1	216422387	216422553
chr1	216423204	216423225
chr1	219978715	219978732
chr1	219980241	219980253
chr1	219982842	219982857
chr1	219987132	219987152
chr1	219987400	219987417
chr1	220005365	220005372
chr1	220007350	220007351
chr1	220020233	220020234
chr1	220046411	220046518
chr1	235328768	235328789
chr1	235335231	235335232
chr1	235341696	235341708
chr1	235342759	235342783
chr1	235367494	235367515
chr1	235380007	235380160
chr1	235401491	235401598
chr1	235414421	235414436
chr1	235453080	235453159
chr1	235455696	235455697
chr1	235458594	235458607
chr1	235465626	235465727
chr1	235480157	235480162
chr1	235489158	235489281
chr1	235504131	235504465
chr1	243256029	243256184
chr1	243286264	243286276
chr1	243305123	243305144
chr1	243307827	243307848
chr1	243307978	243307979
chr1	243330528	243330541
chr1	243330691	243330703
chr1	243341027	243341050
chr1	243426418	243426422
chr1	247416183	247416204
chr1	247418041	247418733
chr2	1413535	1413556
chr2	1453682	1453699
chr2	1516871	1516884
chr2	3595158	3595179
chr2	3640266	3640342
chr2	26461035	26461043
chr2	26461694	26461695
chr2	26463473	26463584
chr2	26468471	26468487
chr2	26475486	26475506
chr2	26476882	26476890
chr2	26477023	26477056
chr2	26494933	26495086
chr2	26558587	26558769
chr2	27051783	27051804
chr2	27052901	27052942
chr2	27069561	27069578
chr2	27377225	27377489
chr2	27378162	27378194
chr2	27379046	27379067
chr2	27380462	27380747
chr2	27445103	27445118
chr2	27446343	27446368
chr2	27454669	27454670
chr2	27461834	27461849
chr2	27462776	27462806
chr2	27463178	27463194
chr2	27477326	27477333
chr2	27485135	27485136
chr2	27489697	27489756
chr2	29061685	29064808
chr2	29070918	29071167
chr2	29074276	29074536
chr2	55647337	55647466
chr2	55654950	55654966
chr2	55666983	55667106
chr2	55667962	55667966
chr2	55671985	55672059
chr2	55673089	55673090
chr2	55876754	55876755
chr2	55881744	55881745
chr2	55922451	55922460
chr2	55922889	55922910
chr2	61017708	61017750
chr2	61048460	61048467
chr2	61838709	61838718
chr2	61840582	61840594
chr2	61854068	61854069
chr2	63174838	63174845
chr2	63487437	63487507
chr2	63588296	63588490
chr2	70935888	70935920
chr2	70943646	70943724
chr2	73385824	73385979
chr2	73408610	73408619
chr2	73432186	73432191
chr2	73448097	73448141
chr2	73451662	73451686
chr2	73452444	73452493
chr2	73454060	73454078
chr2	73455295	73455301
chr2	73534812	73534825
chr2	73557208	73557224
chr2	73572250	73572270
chr2	73602178	73602179
chr2	73603311	73603315
chr2	73608463	73608478
chr2	74553866	74553887
chr2	85355588	85355609
chr2	85356955	85357149
chr2	85362175	85362176
chr2	85363085	85363096
chr2	85368674	85368685
chr2	85561466	85561506
chr2	96284005	96284017
chr2	96284593	96284598
chr2	96288758	96288759
chr2	96290812	96290828
chr2	96305492	96305559
chr2	96760890	96761011
chr2	96799045	96799061
chr2	98346524	98346545
chr2	98369927	98369952
chr2	98383376	98383385
chr2	110150261	110150269
chr2	110160242	110160243
chr2	110204994	110205055
chr2	111898595	111898685
chr2	112003892	112003918
chr2	112008371	112008392
chr2	112019529	112019533
chr2	121530997	121531018
chr2	165890636	165890653
chr2	165901903	165901923
chr2	165911467	165911478
chr2	165931847	165931869
chr2	165933055	165933070
chr2	165943347	165943354
chr2	165945681	165945703
chr2	165953773	165953789
chr2	169137390	169137391
chr2	169142804	169142805
chr2	169154451	169154454
chr2	169154609	169154616
chr2	169185493	169185516
chr2	169213857	169213883
chr2	169226595	169226601
chr2	169236076	169236081
chr2	169238309	169238310
chr2	169239780	169239788
chr2	169256217	169256249
chr2	169271099	169271120
chr2	169282864	169282865
chr2	169291000	169291010
chr2	169294689	169294723
chr2	169320894	169320897
chr2	169362448	169362547
chr2	169479482	169479554
chr2	169482335	169482336
chr2	169487057	169487069
chr2	169492862	169492870
chr2	169497599	169497620
chr2	169503083	169503189
chr2	169504469	169504483
chr2	171434214	171434538
chr2	171435071	171435106
chr2	171443511	171443624
chr2	171448657	171448703
chr2	171458360	171458366
chr2	178451759	178451780
chr2	178453376	178453396
chr2	181544803	181544809
chr2	181573743	181573749
chr2	181657021	181657118
chr2	181678881	181678884
chr2	181680420	181680441
chr2	197705357	197705373
chr2	201629864	201629865
chr2	201643446	201643516
chr2	218659733	218659754
chr2	218660121	218660142
chr2	222201703	222201909
chr2	222298624	222299011
chr2	227010522	227010535
chr2	227050126	227050144
chr2	227059624	227059636
chr2	227060126	227060141
chr2	227062520	227062611
chr2	227089858	227089878
chr2	227098807	227098811
chr2	227099683	227099702
chr2	227109218	227109299
chr2	227118740	227118774
chr2	227121004	227121161
chr2	227140247	227140251
chr2	227147518	227147597
chr2	227163997	227164018
chr2	227164612	227164722
chr2	227240131	227240227
chr2	227246676	227246679
chr2	227251128	227251197
chr2	227253284	227253308
chr2	227254100	227254185
chr2	227254709	227254726
chr2	227256380	227256406
chr2	227263804	227263818
chr2	227269899	227269900
chr2	227270758	227270766
chr2	227276373	227276474
chr2	227277437	227277454
chr2	227282353	227282415
chr2	227283755	227283867
chr2	227289138	227289151
chr2	227290735	227290766
chr2	227293179	227293328
chr2	227294959	227294986
chr2	227297662	227297681
chr2	227300959	227300981
chr2	227303992	227303993
chr2	227304151	227304155
chr2	227308376	227308377
chr2	227311398	227311399
chr2	227328779	227328800
chr2	231198688	231198709
chr2	231206186	231206209
chr2	231216627	231216628
chr2	231239931	231240050
chr2	231282047	231282073
chr2	231344963	231344978
chr2	231355786	231355799
chr2	231360858	231360894
chr2	233308012	233308033
chr2	233309150	233309161
chr2	233329481	233329494
chr2	233338664	233338669
chr2	234050690	234050723
chr2	234060357	234060371
chr3	10372057	10372063
chr3	10385339	10385340
chr3	10402355	10402360
chr3	10410824	10410828
chr3	10449567	10449875
chr3	10505455	10505476
chr3	12587634	12587650
chr3	12591781	12591805
chr3	12618751	12618760
chr3	12663803	12663824
chr3	41199660	41199681
chr3	41224514	41224528
chr3	43690926	43690969
chr3	43699264	43699271
chr3	43715054	43715069
chr3	45391638	45391659
chr3	45419657	45419739
chr3	45496369	45496384
chr3	45520207	45520226
chr3	45523987	45523993
chr3	45831140	45831148
chr3	45842071	45842132
chr3	45913181	45913190
chr3	45915411	45915432
chr3	46694608	46694629
chr3	46701380	46701479
chr3	46709583	46709587
chr3	46709778	46710864
chr3	48466299	48466320
chr3	48466555	48466633
chr3	48467640	48467746
chr3	50191598	50191739
chr3	50194222	50194232
chr3	50617231	50617252
chr3	50617502	50617589
chr3	50641695	50641699
chr3	50642241	50642245
chr3	50646128	50646274
chr3	50647882	50647890
chr3	53494599	53495164
chr3	53650767	53650780
chr3	53650912	53650929
chr3	53718289	53718317
chr3	53732804	53732805
chr3	53749263	53749264
chr3	53804971	53804985
chr3	57199964	57199991
chr3	69739452	69739602
chr3	97764967	97764988
chr3	101229370	101229382
chr3	101243519	101243530
chr3	101267520	101267543
chr3	101273730	101273755
chr3	101304136	101304150
chr3	101320406	101320588
chr3	121770565	121770587
chr3	121781877	121781887
chr3	121788439	121788445
chr3	121795573	121795578
chr3	121807428	121807456
chr3	121809015	121809016
chr3	121828975	121828985
chr3	121834381	121834402
chr3	121988416	121988420
chr3	122005234	122005268
chr3	122022101	122022260
chr3	127615955	127615966
chr3	129528627	129528705
chr3	129533597	129533605
chr3	130707145	130707148
chr3	130716602	130716612
chr3	130718512	130718547
chr3	130728680	130728686
chr3	130730298	130730455
chr3	130746308	130746329
chr3	132682089	132682103
chr3	132682821	132682831
chr3	132687214	132687239
chr3	132691296	132691299
chr3	132692804	132692831
chr3	132705804	132705827
chr3	132715228	132715231
chr3	132722418	132722419
chr3	142596499	142596520
chr3	142623552	142623573
chr3	142664190	142664307
chr3	142669378	142669386
chr3	142676145	142676157
chr3	142678020	142678054
chr3	142683994	142684003
chr3	142697941	142697961
chr3	142703856	142704010
chr3	142704583	142704597
chr3	142711489	142711496
chr3	149179668	149179675
chr3	149181995	149182013
chr3	149210383	149210392
chr3	149212441	149212452
chr3	149221637	149221654
chr3	149221807	149221842
chr3	150941762	150941774
chr3	150942400	150942421
chr3	155828200	155828220
chr3	155828359	155828390
chr3	155854018	155854440
chr3	159839849	159840130
chr3	159886196	159886200
chr3	160258625	160258648
chr3	160319927	160319952
chr3	160356138	160356163
chr3	160357561	160357591
chr3	160366033	160366165
chr3	160375813	160375893
chr3	160381722	160381737
chr3	160384648	160384659
chr3	160399136	160399157
chr3	170467380	170467390
chr3	170526979	170527101
chr3	170585901	170585922
chr3	177026472	177026487
chr3	177033127	177033149
chr3	177034316	177034338
chr3	177038182	177038183
chr3	177051494	177051512
chr3	177064944	177065035
chr3	177098456	177098477
chr3	187229892	187229910
chr3	187234072	187235649
chr3	187241560	187241568
chr3	187250241	187250264
chr3	187260884	187260885
chr3	189631377	189631499
chr3	189866670	189866690
chr3	189889395	189889495
chr3	189890777	189890892
chr3	189957975	189958017
chr3	189973022	189973028
chr3	189973994	189974017
chr3	189984600	189984603
chr3	189987521	189987522
chr3	189994287	189994296
chr3	190120401	190120435
chr3	190120814	190120910
chr3	191329382	191329639
chr3	191361057	191361067
chr3	193593132	193593325
chr3	193631600	193631619
chr3	193635406	193635418
chr3	193642753	193642850
chr3	193654850	193654863
chr3	193657039	193657071
chr3	193664870	193664871
chr3	193692051	193692062
chr3	196248319	196248336
chr3	196270525	196270554
chr3	196287605	196287626
chr4	653309	653330
chr4	670034	670056
chr4	670206	670241
chr4	987032	987076
chr4	1002722	1002763
chr4	1003162	1003168
chr4	1004001	1004004
chr4	1793455	1793476
chr4	1793821	1794051
chr4	1807366	1808878
chr4	6270004	6270025
chr4	8871636	8871852
chr4	13479524	13479539
chr4	13484152	13484353
chr4	15470047	15470068
chr4	15473245	15473266
chr4	15481294	15481362
chr4	15502417	15502431
chr4	15560519	15560631
chr4	15569281	15569400
chr4	15570386	15570405
chr4	15589533	15589690
chr4	15597395	15597408
chr4	15599517	15599535
chr4	15601231	15601232
chr4	15979876	15979917
chr4	15980535	15980550
chr4	15984357	15984368
chr4	15988237	15988238
chr4	16023414	16023428
chr4	16025301	16025325
chr4	16033514	16033522
chr4	16038946	16038947
chr4	16075940	16076131
chr4	16083968	16083989
chr4	36281604	36281912
chr4	36283964	36284088
chr4	36294783	36294803
chr4	36295049	36295050
chr4	36308500	36308503
chr4	36339100	36339178
chr4	39186527	39186577
chr4	39214591	39214592
chr4	39224881	39224905
chr4	39232150	39232174
chr4	39234754	39234882
chr4	39240265	39240289
chr4	39245357	39245367
chr4	39272968	39272977
chr4	42892701	42893228
chr4	47970886	47970907
chr4	47981383	47981524
chr4	55346230	55346278
chr4	55369820	55369839
chr4	55370129	55373111
chr4	56908203	56908224
chr4	56927584	56927605
chr4	56931134	56931166
chr4	82705420	82705426
chr4	82798549	82798809
chr4	87608610	87608631
chr4	87610869	87610901
chr4	87614418	87614424
chr4	87615018	87615162
chr4	87615451	87616358
chr4	92303954	92304755
chr4	93110736	93110754
chr4	93224602	93224614
chr4	93422759	93422766
chr4	93455650	93455654
chr4	93626257	93626266
chr4	93828741	93828847
chr4	99574797	99574825
chr4	99583505	99583525
chr4	99591223	99591244
chr4	99601579	99601580
chr4	99606736	99606741
chr4	102868962	102869071
chr4	102869310	102869523
chr4	102874498	102874682
chr4	102882759	102882884
chr4	102887329	102887441
chr4	109848095	109848151
chr4	109870791	109870800
chr4	112315842	112315863
chr4	112377666	112377720
chr4	112425653	112425656
chr4	112430436	112430443
chr4	112438477	112438478
chr4	121833394	121833408
chr4	121843990	121844014
chr4	121855573	121855574
chr4	121863207	121863292
chr4	121870349	121870487
chr4	122732874	122732895
chr4	122923066	122923111
chr4	122926569	122926591
chr4	122927622	122927632
chr4	122935702	122935715
chr4	123028174	123028187
chr4	123056375	123056451
chr4	123313876	123313899
chr4	123314070	123314075
chr4	127880881	127881089
chr4	127892353	127892358
chr4	127894941	127894958
chr4	127896789	127896818
chr4	127898427	127898430
chr4	127921515	127921516
chr4	127949857	127949858
chr4	127957598	127957605
chr4	127965190	127965221
chr4	127965887	127965908
chr4	154744212	154744233
chr4	154748969	154748970
chr4	186191555	186191801
chr4	186197521	186197525
chr4	186198945	186199094
chr4	186210457	186210464
chr5	218309	218327
chr5	254381	254517
chr5	14871442	14871791
chr5	37125416	37125422
chr5	37139367	37139383
chr5	37142481	37142493
chr5	37157303	37157433
chr5	37157823	37157881
chr5	37158440	37158463
chr5	37162569	37162579
chr5	37164265	37164340
chr5	37165674	37165684
chr5	37179353	37179456
chr5	37180156	37180196
chr5	37195996	37196009
chr5	37205454	37205467
chr5	37221494	37221495
chr5	37227471	37227493
chr5	37243108	37243132
chr5	37247717	37247805
chr5	37249235	37249256
chr5	64768918	64769130
chr5	64781918	64781919
chr5	64801290	64801339
chr5	64804217	64804237
chr5	64971691	64971701
chr5	65018148	65018149
chr5	69415160	69415181
chr5	69419359	69419374
chr5	69440438	69440442
chr5	69441522	69441536
chr5	71455639	71455855
chr5	71461805	71461937
chr5	71464046	71464069
chr5	71467342	71467347
chr5	71489675	71489693
chr5	71497260	71497261
chr5	71501550	71501664
chr5	71502587	71502606
chr5	71510455	71510456
chr5	71513376	71513418
chr5	71514932	71514967
chr5	71515123	71515133
chr5	71516049	71516079
chr5	71517310	71517325
chr5	71522477	71522501
chr5	71522744	71522756
chr5	71532303	71532304
chr5	71541447	71541472
chr5	71544345	71544363
chr5	71544517	71544518
chr5	71545226	71545227
chr5	71548670	71548688
chr5	71559970	71559988
chr5	71562262	71562297
chr5	83472013	83472034
chr5	83579968	83579975
chr5	90558785	90558927
chr5	90614823	90614836
chr5	90619076	90619077
chr5	90628551	90628552
chr5	90643028	90643051
chr5	90644696	90644697
chr5	90646093	90646094
chr5	90658280	90658289
chr5	90679615	90679640
chr5	90703653	90703663
chr5	90706220	90706221
chr5	90712275	90712439
chr5	90750539	90750559
chr5	90756969	90756973
chr5	90774174	90774181
chr5	90778853	90778860
chr5	90789690	90789862
chr5	90807590	90807748
chr5	91072435	91072448
chr5	91102207	91102225
chr5	91153209	91153214
chr5	93583210	93585065
chr5	93593550	93593563
chr5	103120478	103120499
chr5	103129294	103129566
chr5	103146515	103146526
chr5	103149140	103149148
chr5	103152636	103152659
chr5	103159134	103159151
chr5	103167167	103167187
chr5	103183222	103183261
chr5	103186308	103186315
chr5	103194888	103194891
chr5	103201510	103201520
chr5	110738995	110739006
chr5	110743718	110743728
chr5	110745404	110745538
chr5	110748151	110748165
chr5	110755453	110755486
chr5	119452485	119452495
chr5	119474456	119474471
chr5	119477405	119477411
chr5	119499305	119499330
chr5	119525204	119525296
chr5	119529882	119529898
chr5	119541893	119542003
chr5	128083754	128083914
chr5	128114203	128114204
chr5	128141818	128141841
chr5	128148742	128148759
chr5	128178555	128178700
chr5	128180873	128180874
chr5	128182843	128182859
chr5	128184354	128184370
chr5	128186484	128186642
chr5	132294382	132294562
chr5	132312149	132312160
chr5	132322175	132322176
chr5	132327265	132327285
chr5	132331744	132331758
chr5	138753500	138753521
chr5	138781911	138782040
chr5	138783165	138783194
chr5	138824803	138824810
chr5	138929234	138929247
chr5	140674339	140674340
chr5	140690945	140690957
chr5	140691309	140691650
chr5	141527690	141527700
chr5	141571445	141571449
chr5	141573482	141574015
chr5	141578628	141578638
chr5	141582362	141582388
chr5	141618937	141619013
chr5	145873004	145873027
chr5	146338827	146339048
chr5	149886373	149886387
chr5	149896770	149896789
chr5	149898491	149898519
chr5	149899519	149899537
chr5	149914987	149915020
chr5	149921627	149921721
chr5	149944190	149944207
chr5	149944688	149944806
chr5	170105885	170106163
chr5	170108278	170108297
chr5	178989255	178989418
chr5	178995266	178995287
chr6	2949081	2949082
chr6	2954719	2954720
chr6	2971523	2971544
chr6	10770235	10770241
chr6	10773113	10773121
chr6	10791665	10791681
chr6	10796313	10796322
chr6	10803712	10803715
chr6	10808943	10808955
chr6	10817840	10817984
chr6	10818876	10818953
chr6	10830700	10830890
chr6	10838493	10838514
chr6	24174805	24174847
chr6	24205080	24205115
chr6	24278212	24278224
chr6	24288842	24288919
chr6	24291065	24291091
chr6	24353625	24353635
chr6	24357970	24358072
chr6	24809807	24809820
chr6	24825216	24825260
chr6	24839081	24839133
chr6	24870856	24870902
chr6	24872871	24872886
chr6	24873634	24873640
chr6	24873793	24873812
chr6	24875823	24875830
chr6	24935944	24935973
chr6	31866131	31866139
chr6	31869626	31869650
chr6	31871553	31871574
chr6	31878996	31879010
chr6	33167416	33167423
chr6	33168945	33169021
chr6	33170606	33170623
chr6	33170918	33170930
chr6	33172373	33172391
chr6	33172520	33172650
chr6	33173492	33173568
chr6	33176424	33176499
chr6	33179815	33179818
chr6	33180344	33180345
chr6	33180658	33180743
chr6	33184294	33184337
chr6	33185039	33185067
chr6	33185691	33185791
chr6	33186826	33186827
chr6	33192303	33192480
chr6	35503860	35503861
chr6	35505732	35505743
chr6	35509199	35509325
chr6	35509896	35509941
chr6	35511017	35511023
chr6	35512170	35512283
chr6	35805340	35805643
chr6	42173352	42173571
chr6	42178790	42178795
chr6	42194863	42194969
chr6	42722361	42722610
chr6	42966119	42966215
chr6	42968986	42968998
chr6	45903262	45903265
chr6	45949386	45949394
chr6	46015473	46015873
chr6	63726678	63726693
chr6	63788226	63788262
chr6	64066488	64066504
chr6	64082009	64082015
chr6	64230836	64230837
chr6	64307084	64307095
chr6	64912755	64912756
chr6	65384502	65384513
chr6	65402608	65402618
chr6	65405363	65405380
chr6	65490697	65490720
chr6	65495463	65495620
chr6	65495849	65495870
chr6	70225938	70226022
chr6	70239244	70239299
chr6	70260647	70260723
chr6	70266707	70266783
chr6	70270320	70270321
chr6	70271720	70271721
chr6	70272055	70272101
chr6	70280994	70281000
chr6	70301991	70302087
chr6	70302995	70303097
chr6	72242302	72242324
chr6	72251209	72251210
chr6	72252749	72252757
chr6	72274337	72274360
chr6	72333592	72333593
chr6	72392686	72392701
chr6	72398943	72398964
chr6	75749413	75749434
chr6	75817490	75817491
chr6	75841202	75841208
chr6	75841383	75841388
chr6	75844885	75844894
chr6	75848339	75848360
chr6	75857085	75857092
chr6	75858895	75858915
chr6	75866920	75866940
chr6	75884236	75884257
chr6	75898361	75898422
chr6	75908490	75908491
chr6	75914051	75914062
chr6	75947532	75947546
chr6	76018867	76018868
chr6	76072552	76072675
chr6	79489188	79489229
chr6	79513734	79513754
chr6	79518905	79519098
chr6	79525154	79525175
chr6	79537155	79537176
chr6	79925029	79925045
chr6	79947357	79947566
chr6	99606821	99606968
chr6	106621477	106621506
chr6	106629070	106629511
chr6	109369011	109369030
chr6	109379666	109379675
chr6	109382410	109382480
chr6	121435822	121435843
chr6	133241739	133241760
chr6	133274704	133274758
chr6	133446618	133446765
chr6	133456544	133456559
chr6	133506094	133506133
chr6	135300490	135300571
chr6	135358122	135358135
chr6	135455938	135455939
chr6	135492227	135492304
chr6	135495804	135495909
chr6	136822580	136822806
chr6	136872193	136872235
chr6	136898130	136898251
chr6	143450793	143451001
chr6	143470949	143470960
chr6	151405225	151405280
chr6	151422531	151422618
chr6	151427472	151427595
chr6	151445300	151445301
chr6	151452006	151452027
chr6	158111509	158111515
chr6	158114962	158114984
chr6	158117811	158117834
chr6	158146895	158146926
chr6	158150443	158150454
chr6	158155506	158155601
chr6	158158263	158158377
chr6	158168130	158168151
chr7	2541057	2541065
chr7	2555477	2555498
chr7	5530514	5530535
chr7	17298640	17299220
chr7	17335634	17335635
chr7	19116705	19116706
chr7	19117422	19117649
chr7	23105773	23106001
chr7	23123765	23123785
chr7	23125141	23125183
chr7	23152055	23152095
chr7	23152219	23152220
chr7	23167824	23167832
chr7	24749554	24749571
chr7	24757386	24757407
chr7	24757697	24757718
chr7	27095966	27096013
chr7	33096550	33096567
chr7	33099431	33099449
chr7	33130031	33130052
chr7	33155630	33155712
chr7	33177466	33177500
chr7	33273000	33273018
chr7	33336432	33336433
chr7	33351207	33351220
chr7	33605348	33606079
chr7	45574356	45574568
chr7	45660030	45660041
chr7	74454166	74454187
chr7	74538668	74538677
chr7	74539867	74539979
chr7	74555164	74555165
chr7	74555452	74555502
chr7	74557627	74557643
chr7	74559615	74559666
chr7	74595002	74595062
chr7	81707280	81707377
chr7	81743483	81743484
chr7	81762697	81762723
chr7	81762874	81762885
chr7	81770009	81770060
chr7	83396718	83396742
chr7	83400256	83400261
chr7	83402751	83402789
chr7	83407235	83407252
chr7	83648419	83648427
chr7	83648611	83649152
chr7	92487547	92487554
chr7	92489908	92489924
chr7	92493121	92493142
chr7	92496710	92496790
chr7	92499848	92499849
chr7	92511038	92511060
chr7	92519074	92519091
chr7	92528405	92528533
chr7	98878627	98878648
chr7	98910183	98910310
chr7	98945735	98945742
chr7	98945918	98945961
chr7	98950864	98950884
chr7	98957969	98957990
chr7	98962293	98962298
chr7	99004178	99004185
chr7	101154474	101154528
chr7	101210084	101210085
chr7	101211728	101211729
chr7	101216790	101216799
chr7	101217173	101217594
chr7	103376798	103376875
chr7	103421544	103421580
chr7	103443073	103443094
chr7	107660845	107660866
chr7	107695921	107695930
chr7	107701059	107701067
chr7	107710042	107710059
chr7	120840017	120840122
chr7	120856792	120856846
chr7	120857810	120857831
chr7	128396703	128396704
chr7	128401115	128401129
chr7	128403648	128403767
chr7	128409929	128409995
chr7	129774682	129774782
chr7	130400251	130400267
chr7	130412252	130412253
chr7	130441001	130441029
chr7	138715889	138715890
chr7	138733098	138733105
chr7	138749301	138749330
chr7	138756552	138756553
chr7	138769163	138769264
chr7	138786148	138786169
chr7	138852213	138852278
chr7	138905080	138905094
chr7	138981242	138981402
chr7	140734744	140734783
chr7	140739942	140739959
chr7	140785679	140785821
chr7	140850101	140850112
chr7	140924738	140924942
chr7	141738400	141738421
chr7	141739128	141739129
chr7	141745484	141745509
chr7	158856546	158856653
chr7	158871130	158871150
chr7	158902364	158902381
chr7	158918730	158918731
chr7	158930444	158930447
chr7	158934406	158934419
chr8	1763875	1763896
chr8	1770920	1771001
chr8	10607409	10608481
chr8	10608908	10608962
chr8	10623191	10623233
chr8	10654888	10654909
chr8	20197369	20197426
chr8	20218141	20218180
chr8	38412720	38413521
chr8	38428436	38428448
chr8	38467971	38467992
chr8	38996961	38997071
chr8	39007874	39007909
chr8	39013953	39013980
chr8	39016106	39016204
chr8	39021631	39021655
chr8	39023144	39023150
chr8	39054565	39054584
chr8	39071286	39071294
chr8	39082629	39082691
chr8	39091247	39091261
chr8	43146940	43146950
chr8	43159843	43159864
chr8	43178064	43178065
chr8	43193745	43193751
chr8	43199377	43199383
chr8	48921326	48921442
chr8	54616192	54616213
chr8	54620944	54620950
chr8	54630349	54630364
chr8	60679072	60679093
chr8	60741247	60741347
chr8	60808205	60808283
chr8	60816375	60816378
chr8	60851020	60851033
chr8	60851320	60851330
chr8	60855963	60855979
chr8	60862536	60862549
chr8	63066100	63066101
chr8	67085995	67086021
chr8	67091791	67091894
chr8	67113794	67113814
chr8	67114317	67114381
chr8	67115902	67115924
chr8	67118236	67118255
chr8	67131939	67131947
chr8	67137444	67137467
chr8	67137594	67137614
chr8	67149771	67149820
chr8	67149942	67149946
chr8	67158435	67158459
chr8	67158979	67158998
chr8	67177668	67177679
chr8	67179851	67179937
chr8	67190638	67190649
chr8	71215733	71215741
chr8	71217035	71217036
chr8	71299725	71299732
chr8	76984192	76984208
chr8	76986177	76986198
chr8	86578679	86578690
chr8	86578868	86578876
chr8	86604214	86604224
chr8	86605406	86605427
chr8	86626076	86626093
chr8	86644657	86644699
chr8	86652302	86652324
chr8	86668171	86668181
chr8	86688937	86688959
chr8	86711335	86711357
chr8	86739645	86739651
chr8	93755766	93755832
chr8	93785210	93785389
chr8	93804750	93804762
chr8	93816362	93816377
chr8	95247771	95247783
chr8	95259830	95259918
chr8	95263780	95263787
chr8	96144925	96144926
chr8	96160793	96160819
chr8	99013337	99013358
chr8	99013748	99013767
chr8	99102942	99102955
chr8	99134620	99134724
chr8	99142963	99142964
chr8	99147829	99147848
chr8	99193077	99193396
chr8	99275240	99275265
chr8	99442390	99442391
chr8	99467381	99467390
chr8	99501676	99501684
chr8	99501848	99501869
chr8	99699513	99699527
chr8	99717159	99717180
chr8	99720334	99720335
chr8	99720851	99720860
chr8	99766762	99766778
chr8	99818871	99818899
chr8	99819402	99819406
chr8	99819909	99819914
chr8	99820113	99820133
chr8	99821282	99821289
chr8	99832366	99832376
chr8	99835528	99835533
chr8	101492427	101492738
chr8	101493035	101493056
chr8	101599045	101599048
chr8	101664496	101664529
chr8	101666578	101666584
chr8	102208286	102208298
chr8	102238893	102238974
chr8	103500736	103500869
chr8	103766215	103766219
chr8	103819260	103819470
chr8	103915483	103915491
chr8	103921661	103921662
chr8	103927830	103927900
chr8	103931251	103931290
chr8	103942761	103942765
chr8	103961053	103961144
chr8	103975338	103975349
chr8	103989293	103989432
chr8	103998245	103998261
chr8	104014494	104014526
chr8	104251783	104251831
chr8	144359055	144359271
chr9	2717498	2717723
chr9	8338912	8339060
chr9	8341269	8341281
chr9	8341985	8341991
chr9	8449715	8449850
chr9	8486338	8486362
chr9	8507433	8507447
chr9	8525045	8525048
chr9	8526642	8526657
chr9	8733906	8733959
chr9	9018687	9018708
chr9	13109056	13109072
chr9	13119501	13119502
chr9	13119641	13119662
chr9	13150700	13150701
chr9	13158116	13158123
chr9	13162800	13162808
chr9	13183588	13183598
chr9	13193321	13193322
chr9	13206081	13206112
chr9	13217267	13217307
chr9	13221497	13221513
chr9	13223718	13223719
chr9	13279390	13279411
chr9	15466850	15466872
chr9	15473999	15474039
chr9	15474223	15474250
chr9	15486928	15486944
chr9	15510210	15510342
chr9	15510807	15510828
chr9	18474141	18474194
chr9	18504817	18504831
chr9	18635931	18635959
chr9	18770590	18770593
chr9	18826275	18826280
chr9	26956506	26956527
chr9	26978265	26978274
chr9	26990122	26990126
chr9	27011894	27011922
chr9	27018635	27018652
chr9	27029014	27029015
chr9	27044730	27044806
chr9	27048137	27048155
chr9	27055597	27055621
chr9	27055771	27055781
chr9	27060579	27060592
chr9	27062606	27062611
chr9	27062744	27062745
chr9	32552545	32552599
chr9	69174265	69174318
chr9	69226012	69226017
chr9	70809965	70809986
chr9	72628053	72628074
chr9	72700506	72700518
chr9	72700643	72700654
chr9	72754775	72754776
chr9	72788327	72788330
chr9	72789111	72789122
chr9	72805370	72805521
chr9	72835942	72835955
chr9	78236063	78236319
chr9	78248279	78248308
chr9	78248750	78248781
chr9	78254824	78254839
chr9	78270829	78270862
chr9	83971350	83971369
chr9	83973399	83973412
chr9	83974507	83974514
chr9	83975530	83975551
chr9	83976985	83977064
chr9	83978290	83978384
chr9	100099406	100099427
chr9	100272852	100272871
chr9	105244639	105244915
chr9	105365477	105365478
chr9	113275630	113275692
chr9	113276718	113276736
chr9	113279133	113279134
chr9	113282639	113282665
chr9	113283377	113283392
chr9	113288164	113288165
chr9	114403340	114403352
chr9	114504922	114505486
chr9	115021269	115021274
chr9	115031661	115031698
chr9	115059982	115060015
chr9	115064929	115064932
chr9	115091069	115091167
chr9	115117972	115117993
chr9	116687371	116687392
chr9	116697650	116697659
chr9	128640942	128640952
chr9	128656760	128656860
chr9	130693768	130693798
chr9	130703041	130703192
chr9	135500670	135500677
chr9	135500986	135501134
chr9	135501832	135501855
chr9	135501980	135501984
chr9	136197450	136197572
chr9	136203054	136203202
chr9	136205045	136205141
chr9	136429799	136429820
chr9	136431814	136431823
chr9	136434730	136434735
chr9	136438598	136438602
chr9	136439418	136439858
chr9	137199912	137199941
chr9	137200147	137200339
chr9	137200700	137200754
chr9	137241275	137241291
chr9	137241709	137241734
chr10	8054881	8054902
chr10	8055275	8055618
chr10	8058293	8058304
chr10	8058496	8058530
chr10	8058689	8058852
chr10	8069461	8069475
chr10	8073727	8073748
chr10	13295600	13295619
chr10	13300064	13300077
chr10	25935820	25935841
chr10	25952082	25952104
chr10	25996478	25996485
chr10	26066963	26066983
chr10	26068756	26068895
chr10	26088191	26088194
chr10	26154734	26154742
chr10	26157298	26157306
chr10	26168700	26168704
chr10	26201253	26201269
chr10	26211831	26211841
chr10	27218190	27218196
chr10	27240784	27240810
chr10	47348351	47348471
chr10	53807122	53807143
chr10	53808121	53808645
chr10	53808978	53809559
chr10	53810546	53810677
chr10	53811539	53811632
chr10	53817985	53818026
chr10	53820155	53820243
chr10	53821089	53821772
chr10	53822424	53822461
chr10	53823076	53823371
chr10	53825126	53825154
chr10	53831327	53831328
chr10	53831498	53831546
chr10	53840497	53840509
chr10	53857165	53857276
chr10	53866632	53866870
chr10	53940984	53940985
chr10	53959722	53959857
chr10	53961742	53961905
chr10	53995639	53995778
chr10	54020354	54020429
chr10	54023152	54023210
chr10	54185244	54185281
chr10	54189354	54189397
chr10	54236813	54236944
chr10	54329588	54329719
chr10	54346355	54346497
chr10	54378777	54378782
chr10	54378919	54378955
chr10	54527802	54527890
chr10	54664274	54664303
chr10	54800915	54800936
chr10	68230585	68231160
chr10	68231762	68232126
chr10	68247353	68253896
chr10	69278681	69278722
chr10	69300757	69300782
chr10	69318835	69318891
chr10	69343815	69343848
chr10	71397308	71397329
chr10	71643859	71643875
chr10	71709086	71709091
chr10	71788928	71788933
chr10	71800627	71800628
chr10	71807265	71807273
chr10	71811943	71811953
chr10	71814940	71814943
chr10	73168107	73168322
chr10	73232927	73232936
chr10	73239301	73239302
chr10	84194525	84194736
chr10	84199023	84199037
chr10	84219067	84219075
chr10	84245041	84245063
chr10	84258702	84258724
chr10	92593118	92593354
chr10	92609008	92609013
chr10	92609373	92609393
chr10	92633611	92633624
chr10	92637172	92637180
chr10	92648435	92648436
chr10	92649823	92649835
chr10	93601026	93601182
chr10	93612525	93612661
chr10	93625563	93625659
chr10	93635636	93635651
chr10	93662047	93662144
chr10	93662548	93662654
chr10	100745570	100746202
chr10	100809098	100809116
chr10	100824636	100824760
chr10	100826998	100826999
chr10	100987552	100988236
chr10	100988570	100988624
chr10	100989632	100989652
chr10	100990424	100990449
chr10	101008457	101008536
chr10	101010635	101010773
chr10	101020683	101020691
chr10	101030269	101030397
chr10	101031063	101031084
chr10	101770226	101770266
chr10	101775228	101775229
chr10	101775861	101776127
chr10	102686005	102686014
chr10	102689883	102689956
chr10	102699363	102699502
chr10	102705481	102705502
chr10	102714306	102714410
chr10	110900504	110900539
chr10	110919111	110919132
chr10	121483815	121483816
chr10	121487434	121487437
chr10	121496728	121496735
chr10	121498598	121498618
chr10	121538582	121538728
chr10	121593826	121593980
chr10	121597952	121597973
chr10	123135958	123136231
chr10	123136457	123136458
chr10	123137046	123137057
chr10	123137776	123139434
chr10	123148124	123148348
chr10	123149558	123149571
chr10	124400995	124400996
chr10	124402917	124403068
chr10	124411660	124411681
chr10	124418863	124418884
chr10	133362911	133362946
chr10	133366879	133366882
chr10	133367003	133367006
chr10	133373308	133373367
chr11	706278	706299
chr11	709318	709461
chr11	721557	721702
chr11	722787	722816
chr11	723230	723364
chr11	725716	725733
chr11	726086	726314
chr11	726608	726623
chr11	726890	726917
chr11	834581	834602
chr11	836051	836073
chr11	2444996	2445100
chr11	2461429	2461625
chr11	2587558	2587574
chr11	6603812	6603833
chr11	6604168	6604244
chr11	6614972	6615004
chr11	6616508	6616522
chr11	12675551	12675572
chr11	12764167	12764184
chr11	12879696	12879853
chr11	12937097	12937109
chr11	17494348	17494389
chr11	17498257	17498284
chr11	17501968	17501993
chr11	17504671	17504710
chr11	17505903	17505962
chr11	17509513	17509851
chr11	17510503	17510534
chr11	17512040	17512067
chr11	17520979	17521007
chr11	17523434	17523491
chr11	17524546	17524547
chr11	17527213	17527344
chr11	17533318	17533335
chr11	17544354	17544429
chr11	17547247	17547305
chr11	17559522	17559546
chr11	17559672	17559673
chr11	17576919	17576920
chr11	17586462	17586484
chr11	17593181	17593338
chr11	17594035	17594074
chr11	17596026	17596049
chr11	17609118	17609155
chr11	17609643	17609823
chr11	17612608	17612626
chr11	17613601	17613602
chr11	17634832	17635198
chr11	17638442	17638447
chr11	17641095	17641102
chr11	17641835	17641838
chr11	17643449	17643517
chr11	31789924	31790032
chr11	31794829	31794830
chr11	31801220	31801241
chr11	31802694	31802847
chr11	31806839	31806938
chr11	31810818	31811127
chr11	31817799	31817820
chr11	46701019	46701032
chr11	46704341	46704346
chr11	61362410	61362431
chr11	61364240	61364371
chr11	61368585	61369520
chr11	61392575	61392641
chr11	61950417	61950438
chr11	61955095	61955212
chr11	61955706	61955721
chr11	61957375	61957475
chr11	61959486	61959493
chr11	61964092	61964103
chr11	62613247	62613248
chr11	62614246	62614264
chr11	65333841	65333842
chr11	65343733	65343736
chr11	65885181	65885199
chr11	65888422	65888484
chr11	66510623	66510638
chr11	66521258	66521269
chr11	66524211	66524212
chr11	66531644	66531661
chr11	66593173	66593218
chr11	66599104	66599135
chr11	67455342	67455382
chr11	67456094	67456120
chr11	67457561	67457567
chr11	67519168	67519177
chr11	67521942	67521995
chr11	67522689	67522727
chr11	67523275	67523459
chr11	67583802	67583854
chr11	67584452	67584581
chr11	67585310	67585332
chr11	67586092	67586106
chr11	68312579	68312816
chr11	68363887	68363954
chr11	68365703	68365713
chr11	68439914	68439927
chr11	68446424	68446431
chr11	68448797	68448802
chr11	68448943	68449081
chr11	69818965	69819429
chr11	72080875	72080896
chr11	72111265	72111423
chr11	76669752	76669773
chr11	76670604	76670625
chr11	77067084	77067105
chr11	77071672	77071693
chr11	77073127	77073148
chr11	77087930	77088072
chr11	77112577	77112609
chr11	77121922	77121969
chr11	77123976	77126166
chr11	77128479	77128500
chr11	77130577	77130583
chr11	77157267	77157397
chr11	77166044	77166059
chr11	77172746	77172747
chr11	77175360	77175378
chr11	77180362	77180368
chr11	77182403	77182404
chr11	77194342	77194349
chr11	77198486	77198487
chr11	77204062	77204063
chr11	77211809	77211815
chr11	78443652	78443771
chr11	78478428	78478488
chr11	78574577	78574877
chr11	85648079	85648100
chr11	85650237	85650257
chr11	85655582	85655719
chr11	85656297	85656314
chr11	86302228	86302367
chr11	86306233	86306268
chr11	86345572	86345649
chr11	86952469	86952483
chr11	86955060	86955408
chr11	94128829	94129504
chr11	94153479	94153638
chr11	103109414	103109545
chr11	103116565	103116569
chr11	103120916	103120917
chr11	103125088	103125092
chr11	103128898	103128922
chr11	103133543	103133551
chr11	103147760	103147898
chr11	103148616	103148628
chr11	103152124	103152296
chr11	103156376	103156389
chr11	103158668	103158669
chr11	103160921	103161055
chr11	103165886	103165896
chr11	103166052	103166059
chr11	103168743	103168766
chr11	103168968	103168969
chr11	103173072	103173073
chr11	103174043	103174050
chr11	103176223	103176243
chr11	103184870	103184891
chr11	103186230	103186257
chr11	103186501	103186512
chr11	103188485	103188512
chr11	103191505	103191630
chr11	103192085	103192096
chr11	103197921	103197944
chr11	103203651	103203665
chr11	103209864	103209870
chr11	103211777	103211953
chr11	103219903	103219926
chr11	103222953	103223097
chr11	103231248	103231252
chr11	103235660	103235681
chr11	103245239	103245274
chr11	103253273	103253279
chr11	103256094	103256112
chr11	103259876	103259988
chr11	103286243	103286254
chr11	103303087	103303088
chr11	103312035	103312044
chr11	103321017	103321033
chr11	103358231	103358241
chr11	103455174	103455306
chr11	103456263	103456289
chr11	110199676	110199691
chr11	110233395	110233492
chr11	110253937	110253938
chr11	110255279	110255398
chr11	110258154	110258202
chr11	110263950	110263973
chr11	110279671	110279769
chr11	110296457	110296478
chr11	113689842	113689930
chr11	113697423	113697431
chr11	113706306	113706321
chr11	117335670	117335691
chr11	117338554	117338586
chr11	117351778	117351806
chr11	117351968	117351995
chr11	117363417	117363426
chr11	117375697	117375698
chr11	117380602	117380626
chr11	117392484	117392635
chr11	117396171	117396191
chr11	117407913	117407921
chr11	118262644	118262659
chr11	118264089	118264310
chr11	119340685	119340706
chr11	119344403	119344404
chr11	119345006	119345017
chr11	119346574	119346718
chr11	121101432	121101453
chr12	1795099	1795394
chr12	1795782	1795793
chr12	1801656	1801657
chr12	1809369	1809580
chr12	1811762	1811804
chr12	1844532	1844542
chr12	1846684	1846702
chr12	1854056	1854057
chr12	1858650	1858656
chr12	1860217	1860218
chr12	1874594	1874688
chr12	1875332	1875350
chr12	1878401	1878454
chr12	1915183	1915240
chr12	1918491	1918665
chr12	6841023	6841044
chr12	6841246	6841272
chr12	6841574	6841588
chr12	7189740	7189761
chr12	7190352	7190353
chr12	7190876	7190934
chr12	7198999	7199124
chr12	7202229	7202261
chr12	7203420	7203450
chr12	7210333	7211494
chr12	14973076	14973097
chr12	14977960	14978034
chr12	14979167	14979230
chr12	15623273	15623291
chr12	15641820	15641843
chr12	15650998	15651019
chr12	15660740	15660753
chr12	15662097	15662112
chr12	15665874	15665905
chr12	15666430	15666450
chr12	15670927	15670936
chr12	15681297	15681315
chr12	15682883	15682985
chr12	15789151	15789172
chr12	31074081	31074102
chr12	31078378	31078452
chr12	31089951	31090019
chr12	31093233	31093247
chr12	31094630	31094748
chr12	47975614	47975617
chr12	47977310	47977403
chr12	47985105	47985106
chr12	47986191	47986212
chr12	47986413	47986456
chr12	47997596	47997720
chr12	48004324	48004489
chr12	49027164	49027240
chr12	49029485	49029486
chr12	49030343	49030452
chr12	49038311	49038312
chr12	49038475	49038564
chr12	49040578	49040804
chr12	49041146	49041206
chr12	49041363	49041414
chr12	49049211	49049231
chr12	49050191	49050290
chr12	49050568	49050614
chr12	49051012	49051836
chr12	49052287	49052432
chr12	49059603	49059624
chr12	55720507	55720528
chr12	55721141	55721186
chr12	64720181	64720195
chr12	64728946	64729070
chr12	64745715	64745737
chr12	64759335	64759419
chr12	65308517	65308565
chr12	65368986	65369037
chr12	76344464	76345782
chr12	76348421	76348422
chr12	80099595	80099616
chr12	80209401	80209521
chr12	80232880	80232885
chr12	80255028	80255065
chr12	80270090	80270103
chr12	80314293	80314342
chr12	80318534	80318557
chr12	80318705	80318724
chr12	80323711	80323720
chr12	80329039	80329053
chr12	80335952	80335962
chr12	80336142	80336151
chr12	80339248	80339275
chr12	80355726	80355727
chr12	80366562	80366578
chr12	80377836	80377868
chr12	80444223	80444276
chr12	80445492	80445493
chr12	80468698	80468724
chr12	80484421	80484449
chr12	80506669	80506681
chr12	80534176	80534182
chr12	80534881	80534882
chr12	80610427	80610446
chr12	80632180	80632192
chr12	80657973	80658072
chr12	80669462	80669472
chr12	80673157	80673172
chr12	88060985	88061007
chr12	88064118	88064128
chr12	88071284	88071290
chr12	88071450	88071462
chr12	88077336	88077357
chr12	88077903	88077931
chr12	88079212	88079242
chr12	88083021	88083037
chr12	88083227	88083243
chr12	88084849	88084865
chr12	88087770	88087806
chr12	88089496	88089497
chr12	88096881	88097012
chr12	88101183	88101184
chr12	88111684	88111715
chr12	88111839	88111871
chr12	88117023	88117034
chr12	88119145	88119166
chr12	88120288	88120289
chr12	88121164	88121179
chr12	88125236	88125382
chr12	88126434	88126451
chr12	88129044	88129047
chr12	88129882	88129889
chr12	88131155	88131231
chr12	88139201	88139202
chr12	88139485	88139492
chr12	88141890	88141911
chr12	88580346	88580484
chr12	89459628	89459731
chr12	89471729	89471742
chr12	89472266	89472288
chr12	89492107	89492128
chr12	89525209	89525217
chr12	89525871	89525993
chr12	100357062	100357399
chr12	100396318	100396333
chr12	100419805	100419806
chr12	100420167	100420170
chr12	109573863	109573884
chr12	109574797	109574820
chr12	109586010	109586027
chr12	109586742	109586806
chr12	109591229	109591244
chr12	109786843	109786847
chr12	109788725	109788729
chr12	109833340	109833361
chr12	110124851	110124872
chr12	110127352	110127353
chr12	110128938	110128956
chr12	110129138	110129141
chr12	110132535	110132586
chr12	110135436	110135448
chr12	110143370	110143556
chr12	110146941	110146960
chr12	110180410	110180428
chr12	110190908	110190944
chr12	110192605	110192638
chr12	110209161	110209172
chr12	110218032	110218060
chr12	112418897	112419058
chr12	112455938	112455956
chr12	112477639	112477659
chr12	112486739	112486934
chr12	112488438	112488439
chr12	122226092	122226666
chr12	122227346	122227367
chr12	123233521	123233542
chr12	123233914	123233935
chr12	123248470	123248491
chr12	123251557	123251578
chr12	123253378	123253671
chr12	123254000	123256596
chr12	123257023	123257041
chr12	123671101	123671221
chr12	123671621	123671622
chr12	123688041	123688042
chr12	123706989	123706998
chr13	20189606	20189616
chr13	20192773	20192794
chr13	20229570	20229591
chr13	20432294	20432309
chr13	20512433	20512563
chr13	20525807	20525870
chr13	20567246	20567267
chr13	20583029	20583030
chr13	20589799	20589807
chr13	20590955	20590970
chr13	20599439	20599477
chr13	20605024	20605025
chr13	20631004	20631009
chr13	20638320	20638327
chr13	20643443	20643457
chr13	20644831	20644835
chr13	25371962	25372171
chr13	25532262	25532269
chr13	25533261	25533324
chr13	25554979	25555079
chr13	25558961	25558993
chr13	25574800	25574805
chr13	25581810	25581815
chr13	25839534	25839548
chr13	26254117	26254638
chr13	26337555	26337598
chr13	26385341	26385353
chr13	26393355	26393390
chr13	26396273	26396323
chr13	26400441	26400447
chr13	26403950	26403951
chr13	48233194	48233303
chr13	48253797	48253812
chr13	49541002	49541019
chr13	49555677	49555678
chr13	49566763	49566781
chr13	49567332	49567333
chr13	49580495	49580516
chr13	59666574	59666579
chr13	59774250	59774255
chr13	59810926	59810936
chr13	59833272	59833284
chr13	59839314	59839327
chr13	59879475	59879481
chr13	59924833	59924883
chr13	59971012	59971030
chr13	59974454	59974469
chr13	59983892	59983900
chr13	59991273	59991287
chr13	60163799	60163941
chr13	77903612	77903620
chr13	77918696	77918844
chr13	77919661	77919781
chr13	85793974	85793975
chr13	85798904	85798925
chr13	113667207	113667297
chr14	21280149	21280170
chr14	21287927	21287953
chr14	21303319	21303330
chr14	21310573	21310574
chr14	21317527	21317645
[truncated: 940 more rows]
