# Supplementary material for: Enhanced Exome Sequencing Improves the Genetic Diagnosis of Deafblindness
Source: Genes (Basel). 2026 Mar 19;17(3):344. doi: 10.3390/genes17030344 (PMC13025695; doi:10.3390/genes17030344)
Supplement: Supplementary file 1 [file genes-17-00344-s001.zip › Supplementary File S2_SoCExEn.bed]

chr1	69090	70008
chr1	450739	451678
chr1	685715	686654
chr1	925941	926013
chr1	930154	930336
chr1	931038	931089
chr1	935771	935896
chr1	939039	939129
chr1	939274	939460
chr1	941143	941306
chr1	942135	942251
chr1	942409	942488
chr1	942558	943058
chr1	943252	943377
chr1	943697	943808
chr1	943907	944153
chr1	944693	944800
chr1	945056	945146
chr1	945517	945653
chr1	946172	946286
chr1	946401	946545
chr1	948130	948232
chr1	948489	948603
chr1	951126	951238
chr1	951999	952139
chr1	952411	952600
chr1	953174	953288
chr1	953781	953892
chr1	954003	954082
chr1	955922	956013
chr1	956094	956215
chr1	956893	957025
chr1	957098	957273
chr1	958928	959081
chr1	959214	959240
chr1	960693	960800
chr1	961292	961552
chr1	961628	961750
chr1	961825	962047
chr1	962354	962471
chr1	962703	962917
chr1	963108	963253
chr1	963336	963504
chr1	963919	964008
chr1	964106	964180
chr1	964348	964530
chr1	964962	965191
chr1	966531	966614
chr1	966703	966803
chr1	970276	970423
chr1	970520	970601
chr1	970685	970758
chr1	970878	971006
chr1	971076	971208
chr1	971323	971404
chr1	972074	972150
chr1	972287	972424
chr1	972860	973010
chr1	973185	973326
chr1	973499	973640
chr1	973832	974051
chr1	974315	974364
chr1	974441	974575
chr1	976171	976269
chr1	976498	976624
chr1	978880	981029
chr1	981136	981173
chr1	982064	982117
chr1	999058	999432
chr1	999525	999613
chr1	999691	999973
chr1	1013573	1013576
chr1	1013983	1014478
chr1	1020172	1020373
chr1	1022200	1022462
chr1	1035276	1035324
chr1	1040664	1040880
chr1	1041172	1041397
chr1	1041477	1041702
chr1	1041955	1042162
chr1	1043238	1043457
chr1	1043537	1043732
chr1	1043822	1044023
chr1	1044108	1044257
chr1	1044333	1044439
chr1	1045160	1045277
chr1	1045358	1045523
chr1	1045732	1045876
chr1	1045963	1046088
chr1	1046159	1046265
chr1	1046396	1046735
chr1	1046819	1046957
chr1	1047326	1047454
chr1	1047572	1047687
chr1	1047775	1047895
chr1	1048011	1048365
chr1	1048866	1049059
chr1	1049235	1049451
chr1	1049565	1049795
chr1	1049902	1050037
chr1	1050232	1050329
chr1	1050426	1050591
chr1	1050725	1050837
chr1	1051031	1051043
chr1	1051252	1051369
chr1	1051452	1051645
chr1	1051727	1051815
chr1	1051992	1052016
chr1	1053460	1053493
chr1	1053752	1053977
chr1	1054447	1054551
chr1	1054823	1054981
chr1	1071816	1072566
chr1	1082892	1082987
chr1	1083914	1084383
chr1	1084480	1084506
chr1	1085877	1086012
chr1	1087138	1087204
chr1	1087501	1087597
chr1	1090352	1090428
chr1	1090875	1090983
chr1	1091471	1091543
chr1	1179215	1179333
chr1	1179656	1179737
chr1	1180033	1180340
chr1	1180482	1180601
chr1	1180730	1180860
chr1	1181740	1181815
chr1	1182360	1182446
chr1	1182875	1183047
chr1	1183919	1184091
chr1	1184968	1185142
chr1	1196599	1196716
chr1	1197092	1197186
chr1	1197437	1197847
chr1	1203590	1203968
chr1	1204033	1204236
chr1	1204398	1204486
chr1	1205369	1205492
chr1	1206384	1206571
chr1	1211554	1211625
chr1	1211703	1211832
chr1	1211941	1212138
chr1	1212637	1212704
chr1	1212991	1213093
chr1	1213662	1213785
chr1	1213982	1214127
chr1	1217511	1217804
chr1	1218457	1218633
chr1	1218768	1218927
chr1	1223243	1223357
chr1	1223831	1223968
chr1	1228467	1228793
chr1	1232278	1233268
chr1	1242547	1242646
chr1	1242834	1242913
chr1	1243061	1243152
chr1	1243443	1243552
chr1	1243953	1244105
chr1	1244190	1244275
chr1	1244380	1244497
chr1	1246513	1246690
chr1	1255202	1255487
chr1	1256044	1256125
chr1	1256991	1257130
chr1	1257207	1257310
chr1	1263345	1263386
chr1	1267861	1267992
chr1	1280661	1280666
chr1	1281225	1281297
chr1	1281410	1281610
chr1	1282241	1282315
chr1	1283977	1284090
chr1	1285570	1285664
chr1	1285925	1286278
chr1	1286767	1286975
chr1	1287108	1287299
chr1	1287507	1287596
chr1	1287672	1287836
chr1	1287938	1288037
chr1	1290270	1290388
chr1	1290476	1290555
chr1	1290636	1290694
chr1	1290894	1290953
chr1	1291064	1291140
chr1	1291253	1291610
chr1	1293563	1293708
chr1	1293822	1293933
chr1	1294089	1294199
chr1	1294401	1294628
chr1	1294717	1294816
chr1	1295446	1295554
chr1	1295735	1295938
chr1	1296014	1296109
chr1	1296210	1296280
chr1	1296424	1296633
chr1	1297821	1297933
chr1	1298012	1298113
chr1	1298369	1298421
chr1	1298566	1298679
chr1	1299344	1299356
chr1	1299830	1299905
chr1	1299972	1300068
chr1	1300157	1300202
chr1	1300508	1300692
chr1	1301987	1302046
chr1	1302921	1302975
chr1	1303161	1303281
chr1	1304085	1304143
chr1	1307768	1307815
chr1	1308643	1308720
chr1	1308914	1308972
chr1	1309085	1309273
chr1	1309453	1309603
chr1	1309680	1309851
chr1	1310633	1310688
chr1	1310839	1311071
chr1	1311329	1311379
chr1	1311858	1311924
chr1	1312017	1312147
chr1	1312225	1312368
chr1	1312439	1312501
chr1	1312592	1312700
chr1	1312786	1312949
chr1	1313034	1313124
chr1	1313508	1313592
chr1	1313731	1313921
chr1	1314300	1314365
chr1	1314823	1314962
chr1	1315403	1315438
chr1	1315519	1315618
chr1	1319295	1319524
chr1	1320455	1320529
chr1	1320995	1321093
chr1	1321907	1321953
chr1	1323176	1323287
chr1	1324580	1324608
chr1	1326910	1327032
chr1	1327240	1327763
chr1	1331345	1331536
chr1	1331637	1331938
chr1	1332023	1332806
chr1	1332920	1333124
chr1	1333258	1333379
chr1	1333505	1334464
chr1	1336141	1336515
chr1	1337976	1338183
chr1	1338268	1338436
chr1	1338521	1338653
chr1	1339286	1339439
chr1	1339581	1339649
chr1	1339735	1339812
chr1	1340037	1340177
chr1	1340246	1340316
chr1	1340409	1340503
chr1	1341666	1341805
chr1	1342052	1342156
chr1	1342362	1342484
chr1	1342688	1342758
chr1	1348895	1349065
chr1	1353300	1353332
chr1	1353603	1353629
chr1	1353847	1353946
chr1	1354029	1354106
chr1	1354192	1354232
chr1	1354353	1354509
chr1	1354681	1355152
chr1	1355243	1355345
chr1	1355449	1355752
chr1	1356680	1356704
chr1	1358455	1358504
chr1	1361241	1361263
chr1	1373800	1373902
chr1	1373999	1374445
chr1	1374704	1374756
chr1	1387230	1387582
chr1	1387776	1387869
chr1	1387953	1388065
chr1	1390229	1390371
chr1	1390458	1390563
chr1	1390765	1390865
chr1	1391296	1391562
chr1	1392781	1392803
chr1	1393395	1393460
chr1	1395393	1395514
chr1	1398232	1398342
chr1	1398596	1398671
chr1	1399018	1399306
chr1	1402082	1402256
chr1	1402568	1402601
chr1	1405808	1405886
chr1	1406908	1407019
chr1	1407130	1407217
chr1	1419099	1419549
chr1	1420051	1420592
chr1	1420796	1421005
chr1	1426127	1426385
chr1	1427553	1427787
chr1	1435748	1435821
chr1	1436926	1437484
chr1	1439080	1439787
chr1	1450683	1450758
chr1	1452045	1452122
chr1	1452364	1452434
chr1	1454344	1454500
chr1	1455459	1455519
chr1	1455790	1455916
chr1	1456224	1456349
chr1	1457128	1457180
chr1	1459160	1459231
chr1	1460749	1460917
chr1	1462599	1462708
chr1	1468383	1468530
chr1	1471884	1472089
chr1	1477273	1477350
chr1	1478499	1478745
chr1	1479048	1479108
chr1	1480866	1480936
chr1	1482137	1482303
chr1	1482544	1482614
chr1	1485015	1485171
chr1	1485781	1485838
chr1	1486109	1486235
chr1	1486543	1486668
chr1	1487862	1487914
chr1	1489203	1489274
chr1	1490256	1490424
chr1	1490562	1490671
chr1	1495484	1495817
chr1	1512141	1512261
chr1	1512268	1512530
chr1	1516011	1516088
chr1	1517166	1517463
chr1	1517695	1517815
chr1	1518920	1518990
chr1	1520140	1520306
chr1	1520547	1520617
chr1	1522743	1522899
chr1	1523510	1523567
chr1	1523788	1523964
chr1	1524272	1524467
chr1	1525239	1525291
chr1	1526430	1526550
chr1	1527694	1527862
chr1	1529222	1529331
chr1	1533925	1534072
chr1	1535358	1535507
chr1	1535588	1535797
chr1	1539683	1539790
chr1	1540289	1540346
chr1	1542065	1542167
chr1	1543868	1543987
chr1	1544862	1545002
chr1	1564772	1564916
chr1	1574477	1574557
chr1	1599334	1600015
chr1	1615459	1615633
chr1	1616507	1616614
chr1	1623388	1623699
chr1	1623773	1623945
chr1	1624794	1624901
chr1	1624990	1625185
chr1	1625285	1625428
chr1	1625545	1625653
chr1	1626649	1626754
chr1	1626836	1626999
chr1	1627073	1627207
chr1	1627295	1627444
chr1	1627672	1627829
chr1	1628018	1628179
chr1	1628272	1628399
chr1	1628488	1628722
chr1	1629132	1629311
chr1	1629384	1629566
chr1	1629638	1629704
chr1	1630291	1630530
chr1	1632218	1632374
chr1	1632782	1632913
chr1	1632980	1633120
chr1	1633187	1633355
chr1	1633747	1633912
chr1	1633988	1634099
chr1	1634201	1634328
chr1	1634450	1634625
chr1	1635763	1635856
chr1	1635936	1636126
chr1	1636332	1636481
chr1	1636681	1636798
chr1	1636896	1637004
chr1	1637080	1637202
chr1	1637407	1637513
chr1	1637761	1637883
chr1	1638499	1638590
chr1	1640276	1640452
chr1	1641047	1641113
chr1	1641661	1641820
chr1	1641905	1642001
chr1	1642346	1642508
chr1	1645125	1645262
chr1	1649498	1649637
chr1	1652438	1652566
chr1	1655368	1655484
chr1	1657255	1657264
chr1	1657374	1657485
chr1	1665781	1666019
chr1	1668326	1668472
chr1	1669663	1669736
chr1	1670097	1670151
chr1	1671508	1671629
chr1	1675462	1675590
chr1	1676063	1676199
chr1	1676377	1676699
chr1	1702906	1702999
chr1	1703079	1703269
chr1	1703475	1703624
chr1	1703823	1703940
chr1	1704038	1704146
chr1	1704222	1704344
chr1	1704549	1704655
chr1	1704903	1705025
chr1	1705641	1705732
chr1	1707408	1707584
chr1	1708179	1708245
chr1	1708793	1708952
chr1	1709037	1709133
chr1	1709478	1709640
chr1	1712263	1712427
chr1	1716345	1716478
chr1	1719327	1719455
chr1	1721595	1721711
chr1	1722707	1722818
chr1	1725413	1725422
chr1	1732454	1732523
chr1	1734689	1734835
chr1	1738320	1738448
chr1	1738921	1739057
chr1	1739235	1739557
chr1	1752903	1753060
chr1	1753566	1753649
chr1	1754050	1754208
chr1	1754283	1754383
chr1	1754543	1754698
chr1	1755373	1755476
chr1	1756257	1756343
chr1	1756502	1756657
chr1	1757106	1757310
chr1	1758364	1758531
chr1	1759100	1759243
chr1	1759733	1759902
chr1	1761890	1761892
chr1	1761951	1762035
chr1	1765227	1765406
chr1	1787330	1787437
chr1	1789052	1789269
chr1	1790394	1790596
chr1	1793244	1793311
chr1	1804418	1804581
chr1	1806474	1806538
chr1	1815755	1815862
chr1	1817836	1817875
chr1	1825396	1825453
chr1	1915280	1915307
chr1	1915684	1915735
chr1	1916440	1916615
chr1	1916751	1916896
chr1	1916973	1917074
chr1	1917146	1917193
chr1	1917881	1918162
chr1	1918252	1918431
chr1	1918892	1918934
chr1	1919044	1919088
chr1	1919181	1919265
chr1	1922286	1922388
chr1	1922588	1922723
chr1	1922984	1923145
chr1	1923366	1923499
chr1	1923774	1923929
chr1	1924390	1924520
chr1	1925782	1925938
chr1	1926227	1926347
chr1	1926456	1926512
chr1	1926651	1926761
chr1	1926893	1927028
chr1	1927606	1927746
chr1	1928783	1928882
chr1	1930059	1930336
chr1	1938854	1938988
chr1	1939593	1939767
chr1	1940315	1940403
chr1	1942027	1942156
chr1	1944330	1944452
chr1	1946316	1946439
chr1	1946989	1947054
chr1	1955690	1955850
chr1	1956619	1956784
chr1	1959119	1959209
chr1	1959963	1960030
chr1	1963748	1963867
chr1	1964887	1965061
chr1	1966370	1966526
chr1	1968634	1968833
chr1	1970658	1970816
chr1	1971979	1972082
chr1	1972936	1973047
chr1	1974024	1974198
chr1	1985385	1985490
chr1	1986936	1987035
chr1	1988511	1988655
chr1	1988888	1988973
chr1	1990889	1990956
chr1	2019423	2019491
chr1	2024941	2025054
chr1	2025333	2025401
chr1	2025517	2025738
chr1	2027576	2027659
chr1	2028154	2028292
chr1	2029110	2029266
chr1	2029550	2029762
chr1	2029982	2030282
chr1	2050630	2050701
chr1	2055440	2055562
chr1	2056483	2056573
chr1	2059540	2059591
chr1	2074253	2074275
chr1	2135261	2135347
chr1	2144209	2144341
chr1	2146026	2146108
chr1	2148871	2148924
chr1	2150789	2150978
chr1	2155994	2156092
chr1	2169493	2169604
chr1	2172054	2172190
chr1	2172300	2172388
chr1	2173896	2174016
chr1	2174753	2174833
chr1	2175223	2175313
chr1	2184582	2184698
chr1	2184921	2185009
chr1	2185277	2185513
chr1	2186003	2186211
chr1	2189708	2189781
chr1	2192857	2192975
chr1	2193638	2193910
chr1	2193997	2194133
chr1	2194687	2194749
chr1	2198006	2198142
chr1	2198753	2198988
chr1	2201049	2201098
chr1	2228766	2229735
chr1	2302977	2303103
chr1	2303284	2303400
chr1	2303839	2304102
chr1	2304292	2304585
chr1	2306019	2306250
chr1	2306576	2306765
chr1	2321382	2321579
chr1	2324096	2324143
chr1	2336468	2336548
chr1	2336716	2336850
chr1	2355447	2355464
chr1	2357431	2357598
chr1	2358591	2358715
chr1	2372480	2372591
chr1	2374460	2374557
chr1	2384977	2385065
chr1	2385806	2385897
chr1	2387418	2387529
chr1	2388238	2388337
chr1	2389924	2389996
chr1	2391457	2391533
chr1	2395790	2395871
chr1	2397115	2397220
chr1	2399414	2399514
chr1	2400856	2400935
chr1	2402206	2402342
chr1	2403034	2403124
chr1	2405765	2405834
chr1	2406483	2406619
chr1	2406719	2406955
chr1	2408451	2408858
chr1	2410370	2410451
chr1	2412390	2412592
chr1	2467619	2467662
chr1	2476588	2476712
chr1	2477520	2477704
chr1	2478475	2478622
chr1	2479733	2479977
chr1	2480182	2480312
chr1	2484447	2484618
chr1	2486906	2487000
chr1	2487172	2487376
chr1	2487597	2487718
chr1	2489206	2489378
chr1	2489759	2489867
chr1	2491191	2491335
chr1	2494855	2494948
chr1	2495487	2495570
chr1	2496606	2496704
chr1	2496827	2497010
chr1	2497501	2497609
chr1	2498522	2498647
chr1	2498743	2498828
chr1	2499083	2499230
chr1	2499640	2499720
chr1	2502111	2502910
chr1	2503616	2503627
chr1	2503921	2505213
chr1	2508846	2509060
chr1	2509861	2509930
chr1	2510056	2510157
chr1	2510677	2510782
chr1	2511337	2511387
chr1	2511627	2511683
chr1	2512887	2513039
chr1	2514001	2514089
chr1	2514353	2514466
chr1	2515561	2515717
chr1	2518163	2518264
chr1	2518515	2518597
chr1	2519142	2519324
chr1	2519800	2519954
chr1	2520321	2520414
chr1	2520722	2520906
chr1	2521100	2521315
chr1	2521717	2521800
chr1	2526463	2526611
chr1	2529468	2529749
chr1	2529845	2530011
chr1	2530110	2530164
chr1	2556664	2556733
chr1	2557725	2557834
chr1	2558342	2558468
chr1	2559822	2559978
chr1	2560623	2560714
chr1	2561672	2561815
chr1	2562864	2562896
chr1	2563147	2563273
chr1	2586795	2586948
chr1	2587090	2587295
chr1	2587740	2587792
chr1	2588335	2588453
chr1	2588529	2588625
chr1	2588921	2589040
chr1	2589409	2589427
chr1	2590989	2591089
chr1	2591556	2591633
chr1	2591931	2592027
chr1	2592654	2592720
chr1	2592832	2592966
chr1	2593813	2593933
chr1	2594384	2594443
chr1	2594789	2594893
chr1	2595275	2595359
chr1	2596008	2596107
chr1	2596560	2596689
chr1	2598206	2598300
chr1	2598653	2598790
chr1	2603883	2603973
chr1	2604146	2604281
chr1	2605557	2605623
chr1	2606247	2606366
chr1	2606973	2607069
chr1	2609338	2609419
chr1	2609669	2609831
chr1	2611280	2611340
chr1	2612126	2612204
chr1	2629330	2629484
chr1	2641367	2641895
chr1	2644263	2644478
chr1	2645292	2645563
chr1	2783608	2783775
chr1	2785818	2786023
chr1	2787480	2787706
chr1	2789502	2789591
chr1	3021686	3022820
chr1	3069259	3069296
chr1	3186124	3186474
chr1	3244086	3244137
chr1	3385151	3385286
chr1	3396490	3396593
chr1	3402790	3402998
chr1	3404738	3404886
chr1	3405494	3405648
chr1	3411383	3412800
chr1	3414559	3414647
chr1	3417827	3417997
chr1	3418666	3418744
chr1	3425580	3425750
chr1	3426050	3426225
chr1	3430871	3431108
chr1	3431965	3432140
chr1	3433676	3433811
chr1	3463084	3463672
chr1	3466147	3466193
chr1	3467167	3467337
chr1	3468879	3468936
chr1	3469432	3469593
chr1	3473077	3473230
chr1	3473392	3473522
chr1	3474707	3474782
chr1	3475969	3476062
chr1	3477874	3478026
chr1	3478423	3478612
chr1	3479516	3479590
chr1	3479811	3479913
chr1	3480447	3480587
chr1	3490527	3490589
chr1	3490911	3490959
chr1	3492638	3492767
chr1	3493770	3493899
chr1	3493995	3494124
chr1	3494370	3494499
chr1	3494612	3494741
chr1	3495889	3496018
chr1	3496654	3496783
chr1	3496987	3497119
chr1	3497232	3497361
chr1	3498370	3498499
chr1	3498697	3498826
chr1	3499137	3499266
chr1	3499587	3499716
chr1	3499795	3499924
chr1	3500632	3500764
chr1	3500965	3501094
chr1	3501176	3501308
chr1	3501795	3501921
chr1	3505207	3505342
chr1	3505421	3505556
chr1	3506107	3506236
chr1	3507794	3507923
chr1	3508557	3508689
chr1	3509074	3509245
chr1	3509869	3509992
chr1	3510782	3510902
chr1	3511549	3511687
chr1	3512005	3512128
chr1	3514549	3514672
chr1	3515401	3515527
chr1	3524123	3524246
chr1	3579824	3579929
chr1	3595337	3595447
chr1	3602465	3602600
chr1	3611137	3611268
chr1	3625072	3625273
chr1	3625423	3625515
chr1	3625712	3625889
chr1	3627499	3627653
chr1	3628408	3628603
chr1	3630974	3631117
chr1	3631465	3631657
chr1	3632212	3632338
chr1	3633397	3633503
chr1	3634996	3635074
chr1	3635159	3635294
chr1	3635943	3636030
chr1	3636994	3637098
chr1	3638749	3638822
chr1	3646665	3646782
chr1	3647407	3647560
chr1	3649930	3649999
chr1	3682365	3682430
chr1	3683059	3683180
chr1	3690905	3690944
chr1	3707548	3707791
chr1	3722020	3722207
chr1	3723353	3723469
chr1	3727114	3727224
chr1	3727627	3727770
chr1	3728128	3728217
chr1	3729326	3729448
chr1	3729999	3730148
chr1	3730926	3731065
chr1	3731462	3731556
chr1	3732746	3733079
chr1	3752481	3752799
chr1	3754117	3754241
chr1	3755456	3755567
chr1	3756732	3756890
chr1	3761280	3761430
chr1	3762619	3762712
chr1	3763107	3763474
chr1	3763705	3763836
chr1	3766534	3766612
chr1	3767232	3767445
chr1	3769782	3769887
chr1	3771400	3771523
chr1	3775373	3775483
chr1	3775794	3775921
chr1	3781087	3781336
chr1	3781511	3781601
chr1	3782660	3782763
chr1	3783995	3784111
chr1	3785086	3785203
chr1	3786848	3787310
chr1	3795861	3796476
chr1	3815401	3815517
chr1	3816279	3816370
chr1	3823173	3823241
chr1	3823423	3823562
chr1	3825757	3825866
chr1	3826369	3826436
chr1	3826707	3826744
chr1	3829265	3829373
chr1	3829790	3829997
chr1	3831045	3831222
chr1	3833861	3834035
chr1	3834924	3835092
chr1	3836494	3836692
chr1	3837291	3837519
chr1	3838963	3839119
chr1	3839607	3839776
chr1	3844906	3844983
chr1	3845288	3845351
chr1	3847474	3847613
chr1	3848607	3848781
chr1	3852294	3852407
chr1	3857603	3857717
chr1	3858717	3858866
chr1	3865717	3866000
chr1	3867973	3868053
chr1	3869604	3869775
chr1	3872471	3872572
chr1	3883506	3883741
chr1	3889959	3890073
chr1	3890568	3891057
chr1	3892882	3892996
chr1	3900171	3900186
chr1	4655425	4655454
chr1	4711899	4712699
chr1	4769852	4769940
chr1	4772279	4772525
chr1	4774426	4774499
chr1	5863264	5863405
chr1	5863889	5864033
chr1	5864337	5864517
chr1	5865101	5865273
chr1	5866372	5866458
chr1	5867029	5867115
chr1	5867739	5867896
chr1	5873251	5873335
chr1	5874470	5874657
chr1	5874873	5875100
chr1	5877092	5877298
chr1	5880113	5880239
chr1	5887285	5887466
chr1	5890867	5891028
chr1	5904616	5904804
chr1	5905291	5905483
chr1	5905631	5905783
chr1	5907114	5907222
chr1	5909151	5909213
chr1	5927648	5927787
chr1	5933146	5933329
chr1	5947103	5947230
chr1	5948069	5948251
chr1	5952699	5952836
chr1	5961793	5961949
chr1	5967298	5967363
chr1	5969086	5969259
chr1	5978269	5978413
chr1	5986154	5986392
chr1	5992165	5992285
chr1	6040568	6040645
chr1	6041830	6041872
chr1	6051536	6051754
chr1	6072754	6072798
chr1	6073732	6073770
chr1	6082194	6082274
chr1	6085203	6085248
chr1	6087466	6087511
chr1	6089007	6089051
chr1	6090388	6090475
chr1	6091262	6091307
chr1	6094399	6094485
chr1	6095322	6095443
chr1	6095529	6095624
chr1	6096635	6096756
chr1	6097268	6097357
chr1	6098484	6098574
chr1	6106279	6106287
chr1	6106394	6106509
chr1	6106615	6106779
chr1	6109794	6109990
chr1	6110393	6110526
chr1	6111774	6111883
chr1	6112139	6112277
chr1	6112908	6112998
chr1	6121104	6121237
chr1	6121493	6121573
chr1	6123947	6124107
chr1	6124516	6124661
chr1	6125099	6125233
chr1	6125523	6125612
chr1	6125765	6125858
chr1	6126571	6126746
chr1	6128045	6128218
chr1	6128498	6128609
chr1	6128837	6129069
chr1	6130203	6130328
chr1	6131630	6131748
chr1	6134127	6134259
chr1	6134717	6134859
chr1	6135229	6135403
chr1	6136516	6136638
chr1	6136727	6136865
chr1	6142127	6142328
chr1	6142413	6142605
chr1	6143822	6143931
chr1	6144023	6144155
chr1	6146211	6146423
chr1	6146664	6146871
chr1	6148853	6149075
chr1	6149245	6149412
chr1	6151031	6151155
chr1	6152411	6152536
chr1	6154659	6154898
chr1	6155598	6155717
chr1	6159335	6159515
chr1	6168149	6168277
chr1	6179944	6180023
chr1	6186671	6186816
chr1	6192929	6193054
chr1	6197651	6197756
chr1	6199561	6199573
chr1	6206535	6206726
chr1	6207378	6207511
chr1	6208880	6209025
chr1	6209114	6209196
chr1	6209267	6209343
chr1	6209413	6209539
chr1	6209923	6209970
chr1	6210222	6210295
chr1	6210369	6210438
chr1	6210869	6210938
chr1	6211020	6211118
chr1	6211866	6212053
chr1	6212230	6212416
chr1	6212681	6212733
chr1	6213065	6213183
chr1	6218288	6218369
chr1	6219235	6219407
chr1	6225079	6225262
chr1	6231901	6232119
chr1	6233473	6233643
chr1	6234885	6234974
chr1	6235716	6235911
chr1	6244365	6244446
chr1	6244547	6244629
chr1	6245109	6245507
chr1	6249337	6250003
chr1	6250439	6250624
chr1	6251337	6251530
chr1	6253717	6254147
chr1	6254549	6254905
chr1	6264596	6264695
chr1	6281101	6281286
chr1	6294863	6294980
chr1	6318491	6318578
chr1	6327298	6327413
chr1	6333476	6333568
chr1	6339432	6339589
chr1	6349748	6349866
chr1	6358825	6358845
chr1	6360569	6360652
chr1	6385493	6385666
chr1	6393256	6393399
chr1	6418872	6419153
chr1	6419240	6419340
chr1	6419606	6419702
chr1	6419775	6419820
chr1	6424725	6425249
chr1	6428225	6428419
chr1	6440253	6440440
chr1	6440555	6440808
chr1	6440933	6441065
chr1	6444480	6444682
chr1	6445663	6445935
chr1	6448640	6449091
chr1	6451602	6451748
chr1	6451832	6452096
chr1	6457183	6457263
chr1	6457360	6457372
chr1	6459998	6460146
chr1	6461433	6461762
chr1	6461993	6462174
chr1	6462628	6462666
chr1	6462862	6462970
chr1	6463064	6463147
chr1	6464370	6464453
chr1	6464551	6464719
chr1	6465087	6465222
chr1	6465439	6465560
chr1	6466068	6466107
chr1	6467562	6467572
chr1	6467824	6468586
chr1	6469041	6469241
chr1	6469334	6469450
chr1	6469543	6469676
chr1	6470235	6470355
chr1	6470505	6470643
chr1	6470734	6470884
chr1	6470989	6471100
chr1	6471487	6471637
chr1	6471757	6471808
chr1	6472526	6472622
chr1	6472985	6473174
chr1	6473250	6473454
chr1	6474012	6474164
chr1	6474450	6474587
chr1	6475046	6475138
chr1	6475461	6475522
chr1	6475930	6476036
chr1	6477528	6477658
chr1	6485323	6485443
chr1	6496492	6496569
chr1	6496958	6497031
chr1	6497319	6497323
chr1	6519444	6519511
chr1	6525853	6526003
chr1	6526695	6526829
chr1	6528993	6529171
chr1	6531967	6532079
chr1	6532462	6532760
chr1	6533279	6533441
chr1	6541829	6541927
chr1	6544825	6544922
chr1	6545044	6545180
chr1	6549570	6549698
chr1	6550395	6550615
chr1	6554106	6554502
chr1	6555373	6555564
chr1	6570908	6571215
chr1	6574630	6575392
chr1	6576414	6576627
chr1	6576949	6577070
chr1	6578652	6579584
chr1	6580609	6581299
chr1	6582057	6582299
chr1	6585918	6586030
chr1	6586694	6586787
chr1	6587204	6587291
chr1	6587477	6587632
chr1	6588059	6588196
chr1	6588277	6588442
chr1	6588755	6588844
chr1	6588915	6589212
chr1	6593364	6593658
chr1	6594107	6594110
chr1	6595484	6595557
chr1	6599046	6599452
chr1	6601796	6602817
chr1	6614066	6614105
chr1	6616756	6616858
chr1	6619802	6620337
chr1	6621410	6621637
chr1	6625218	6625292
chr1	6628498	6628691
chr1	6630287	6630353
chr1	6632369	6632495
chr1	6632795	6633077
chr1	6634019	6634088
chr1	6635674	6635700
chr1	6636116	6636246
chr1	6637197	6637340
chr1	6637446	6637504
chr1	6638294	6638364
chr1	6639901	6640057
chr1	6644557	6644674
chr1	6645040	6645126
chr1	6645788	6645978
chr1	6651528	6651602
chr1	6652828	6652951
chr1	6653910	6654039
chr1	6667708	6667810
chr1	6678393	6678467
chr1	6680907	6681037
chr1	6701728	6701800
chr1	6785530	6785575
chr1	6806982	6807088
chr1	6820180	6820250
chr1	6825091	6825210
chr1	6871756	6871765
chr1	6887653	6887725
chr1	7091303	7091371
chr1	7249490	7249626
chr1	7467829	7467901
chr1	7640399	7640553
chr1	7661725	7661866
chr1	7663352	7665199
chr1	7670910	7671037
chr1	7677598	7677733
chr1	7680172	7680215
chr1	7732447	7732599
chr1	7736343	7736540
chr1	7736930	7737009
chr1	7737254	7737570
chr1	7737958	7738482
chr1	7744834	7745022
chr1	7745844	7746091
chr1	7747709	7747781
chr1	7749770	7749791
chr1	7751198	7751392
chr1	7752458	7752533
chr1	7755637	7755668
chr1	7766458	7766522
chr1	7771383	7771385
chr1	7773441	7773511
chr1	7777159	7777318
chr1	7778117	7778169
chr1	7779625	7779645
chr1	7784877	7785005
chr1	7785440	7785586
chr1	7786720	7786836
chr1	7788044	7788246
chr1	7793956	7794008
chr1	7798524	7798673
chr1	7801112	7801191
chr1	7803046	7803153
chr1	7803691	7803848
chr1	7808892	7808998
chr1	7809892	7810021
chr1	7810437	7810588
chr1	7819284	7819420
chr1	7820114	7820239
chr1	7820466	7820640
chr1	7826479	7826710
chr1	7827117	7827815
chr1	7829833	7830161
chr1	7835761	7835945
chr1	7836998	7837149
chr1	7842671	7842755
chr1	7847765	7847882
chr1	7849639	7849683
chr1	7850811	7850922
chr1	7852900	7853003
chr1	7853306	7853431
chr1	7920834	7920923
chr1	7933161	7933296
chr1	7935012	7935143
chr1	7937689	7937756
chr1	7938192	7938330
chr1	7938720	7938828
chr1	7939894	7939994
chr1	7962785	7962875
chr1	7965323	7965425
chr1	7969344	7969404
chr1	7970893	7970963
chr1	7977651	7977738
chr1	7984893	7985054
chr1	8013209	8014396
chr1	8015307	8015384
chr1	8015494	8015619
chr1	8318108	8318186
chr1	8324305	8324726
chr1	8325297	8325390
chr1	8325817	8326042
chr1	8330208	8330936
chr1	8335436	8335590
chr1	8337815	8337992
chr1	8339492	8339698
chr1	8343746	8344013
chr1	8355086	8355120
chr1	8355418	8355599
chr1	8356099	8356246
chr1	8358195	8358916
chr1	8359763	8359986
chr1	8360111	8361490
chr1	8361762	8361876
chr1	8362682	8362844
chr1	8364055	8364255
chr1	8364745	8364838
chr1	8365811	8365974
chr1	8422726	8422807
chr1	8465924	8466023
chr1	8495062	8495162
chr1	8497404	8497529
chr1	8508626	8508675
chr1	8541213	8541318
chr1	8556474	8556571
chr1	8557417	8557523
chr1	8614560	8614686
chr1	8624309	8624380
chr1	8655972	8656297
chr1	8861359	8861429
chr1	8862886	8862945
chr1	8863234	8863343
chr1	8863890	8864092
chr1	8865284	8865482
chr1	8866278	8866501
chr1	8867116	8867250
chr1	8867987	8868057
chr1	8870451	8870510
chr1	8870824	8870883
chr1	8871890	8871986
chr1	8874823	8874908
chr1	8945886	8945965
chr1	8949262	8949442
chr1	8957136	8957285
chr1	8958909	8959002
chr1	8962586	8962656
chr1	8967658	8967816
chr1	8970866	8970981
chr1	8974346	8974444
chr1	8974621	8974704
chr1	9003299	9003518
chr1	9004751	9004879
chr1	9007309	9007385
chr1	9010142	9010244
chr1	9013524	9013635
chr1	9014680	9014868
chr1	9015116	9015242
chr1	9018222	9018375
chr1	9019208	9019333
chr1	9022917	9023078
chr1	9024975	9025074
chr1	9026294	9026345
chr1	9037585	9037789
chr1	9037896	9038024
chr1	9038430	9038506
chr1	9038827	9038929
chr1	9039551	9039662
chr1	9039799	9039987
chr1	9040063	9040189
chr1	9041620	9041937
chr1	9047609	9047734
chr1	9057447	9057608
chr1	9058151	9058250
chr1	9069503	9069536
chr1	9104418	9104634
chr1	9105485	9105680
chr1	9111275	9111489
chr1	9128644	9129027
chr1	9239995	9240018
chr1	9244924	9245561
chr1	9246965	9247083
chr1	9262058	9262328
chr1	9263508	9264869
chr1	9355891	9356585
chr1	9367447	9367575
chr1	9539691	9539747
chr1	9553625	9553805
chr1	9567283	9567361
chr1	9570257	9570358
chr1	9573345	9573412
chr1	9579953	9580234
chr1	9582298	9582501
chr1	9588930	9589043
chr1	9595889	9596010
chr1	9596858	9597053
chr1	9598448	9598625
chr1	9601104	9601454
chr1	9602068	9602291
chr1	9607556	9607789
chr1	9609839	9609911
chr1	9610505	9610805
chr1	9611752	9611890
chr1	9612985	9613083
chr1	9710455	9710596
chr1	9715540	9715769
chr1	9715848	9716078
chr1	9716439	9716619
chr1	9716958	9717108
chr1	9717536	9717626
chr1	9718693	9718915
chr1	9719920	9720017
chr1	9720111	9720242
chr1	9720610	9720661
chr1	9720741	9720909
chr1	9721126	9721248
chr1	9721443	9721587
chr1	9721760	9721860
chr1	9721974	9722153
chr1	9722243	9722356
chr1	9722527	9722606
chr1	9723124	9723292
chr1	9723968	9724092
chr1	9724275	9724421
chr1	9724803	9724936
chr1	9726908	9727046
chr1	9730507	9730705
chr1	9731205	9731390
chr1	9731760	9731896
chr1	9733400	9733546
chr1	9733971	9734142
chr1	9734947	9735174
chr1	9735466	9735615
chr1	9735884	9736042
chr1	9737497	9737554
chr1	9741093	9741256
chr1	9743883	9744005
chr1	9744394	9744643
chr1	9749460	9749646
chr1	9749763	9749913
chr1	9751472	9751681
chr1	9755113	9755309
chr1	9756480	9756510
chr1	9773271	9773394
chr1	9823642	9823733
chr1	9850717	9850776
chr1	9871186	9871277
chr1	9871968	9872064
chr1	9922254	9922358
chr1	9930355	9930457
chr1	9931890	9931972
chr1	9932802	9932898
chr1	9934761	9934860
chr1	9935491	9935627
chr1	9936518	9936627
chr1	9942680	9942735
chr1	9943411	9943531
chr1	9971978	9972188
chr1	9975591	9975775
chr1	9976219	9976339
chr1	9981030	9981170
chr1	9982271	9982701
chr1	9997258	9997331
chr1	10007569	10007748
chr1	10008172	10008274
chr1	10015781	10015832
chr1	10033670	10033694
chr1	10072027	10072214
chr1	10095460	10095596
chr1	10101107	10101195
chr1	10102947	10103092
chr1	10105515	10105744
chr1	10106196	10106583
chr1	10117458	10117600
chr1	10119512	10119613
chr1	10121961	10122076
chr1	10126793	10126877
chr1	10129391	10129448
chr1	10130499	10130616
chr1	10130714	10130813
chr1	10132368	10132482
chr1	10134987	10135186
chr1	10137066	10137205
chr1	10144939	10145039
chr1	10146962	10147090
chr1	10149183	10149282
chr1	10151325	10151561
chr1	10158355	10158482
chr1	10161141	10161286
chr1	10168135	10168270
chr1	10171137	10171329
chr1	10178643	10178818
chr1	10179415	10179562
chr1	10179894	10179956
chr1	10232328	10232434
chr1	10256246	10256323
chr1	10258492	10258672
chr1	10261904	10261970
chr1	10267379	10267558
chr1	10268151	10268263
chr1	10271501	10271579
chr1	10272240	10272306
chr1	10275427	10275503
chr1	10276320	10276399
chr1	10277985	10278128
chr1	10282399	10282533
chr1	10291081	10291161
chr1	10292046	10292122
chr1	10295085	10295165
chr1	10295659	10295766
chr1	10296581	10296665
chr1	10296896	10297077
chr1	10297173	10297246
chr1	10303162	10304647
chr1	10320042	10320136
chr1	10321708	10321857
chr1	10323883	10324062
chr1	10324757	10324895
chr1	10326110	10326359
chr1	10334519	10334638
chr1	10336656	10336742
chr1	10337073	10337203
chr1	10337370	10337533
chr1	10339768	10339859
chr1	10342049	10342168
chr1	10343231	10343287
chr1	10345844	10345953
chr1	10347760	10347827
chr1	10348648	10348733
chr1	10352630	10352736
chr1	10360928	10361043
chr1	10361691	10361825
chr1	10363282	10363344
chr1	10365099	10365245
chr1	10365408	10365648
chr1	10368466	10368538
chr1	10371140	10371262
chr1	10374315	10374465
chr1	10374853	10375046
chr1	10375254	10375373
chr1	10376544	10376587
chr1	10399117	10399125
chr1	10399628	10399704
chr1	10400392	10400572
chr1	10403070	10403136
chr1	10404160	10404279
chr1	10408070	10408140
chr1	10411417	10411552
chr1	10413061	10413251
chr1	10416986	10417117
chr1	10417375	10417509
chr1	10418825	10418925
chr1	10419416	10419539
chr1	10419629	10419749
chr1	10430517	10430568
chr1	10431289	10431401
chr1	10433841	10433965
chr1	10434656	10434690
chr1	10440346	10440413
chr1	10442264	10442405
chr1	10450223	10450322
chr1	10451376	10451595
chr1	10461489	10461702
chr1	10463033	10463209
chr1	10463430	10463620
chr1	10467189	10467332
chr1	10469176	10469338
chr1	10472322	10472458
chr1	10474966	10475002
chr1	10495273	10495321
chr1	10536212	10536297
chr1	10599237	10599366
chr1	10618331	10618417
chr1	10623018	10623121
chr1	10624339	10624437
chr1	10627271	10627363
chr1	10629530	10629987
chr1	10638941	10640059
chr1	10642858	10643000
chr1	10643159	10643311
chr1	10644916	10645088
chr1	10646127	10646326
chr1	10647796	10648139
chr1	10649069	10649192
chr1	10649282	10649437
chr1	10650691	10650755
chr1	10650940	10651076
chr1	10653376	10654218
chr1	10654418	10654591
chr1	10655648	10655813
chr1	10656645	10656736
chr1	10658507	10658576
chr1	10659701	10660536
chr1	10665082	10665571
chr1	10693873	10693889
chr1	10947662	10948844
chr1	10949623	10949814
chr1	10954018	10954142
chr1	10954989	10955186
chr1	10957022	10957107
chr1	10957615	10957753
chr1	10958713	10958752
chr1	10964127	10964271
chr1	10966357	10966482
chr1	10969969	10970089
chr1	10976155	10976256
chr1	10982011	10982037
chr1	11013727	11013965
chr1	11016843	11017007
chr1	11018732	11018873
chr1	11020428	11020599
chr1	11022123	11022654
chr1	11026884	11027648
chr1	11030175	11030250
chr1	11030747	11030882
chr1	11034827	11034906
chr1	11037692	11037811
chr1	11042874	11043022
chr1	11043338	11043535
chr1	11044939	11044953
chr1	11045407	11045539
chr1	11046555	11046733
chr1	11046890	11047119
chr1	11047202	11047207
chr1	11054864	11054885
chr1	11054961	11055084
chr1	11055780	11055926
chr1	11056010	11056094
chr1	11056603	11056757
chr1	11058799	11058892
chr1	11059224	11059345
chr1	11059776	11059943
chr1	11066717	11066748
chr1	11068007	11068084
chr1	11068644	11068706
chr1	11069558	11069730
chr1	11070899	11070973
chr1	11072086	11072171
chr1	11073933	11074008
chr1	11074230	11074326
chr1	11076841	11076948
chr1	11077364	11077443
chr1	11077600	11077651
chr1	11079710	11079822
chr1	11080498	11080549
chr1	11080763	11080912
chr1	11081081	11081238
chr1	11082687	11082878
chr1	11087447	11087591
chr1	11087799	11087910
chr1	11088122	11088198
chr1	11090553	11090668
chr1	11091013	11091179
chr1	11091492	11091597
chr1	11095757	11095881
chr1	11098019	11098156
chr1	11099720	11099831
chr1	11107484	11107500
chr1	11108180	11108286
chr1	11109289	11109370
chr1	11109648	11109729
chr1	11112851	11112917
chr1	11114317	11114453
chr1	11114812	11114887
chr1	11115395	11115468
chr1	11117003	11117086
chr1	11121245	11121368
chr1	11121978	11122126
chr1	11124497	11124633
chr1	11126621	11126796
chr1	11127009	11127144
chr1	11127623	11127806
chr1	11128003	11128126
chr1	11128453	11128552
chr1	11128854	11128951
chr1	11129737	11129838
chr1	11130528	11130777
chr1	11133079	11133197
chr1	11134350	11134466
chr1	11139303	11139435
chr1	11139532	11139658
chr1	11144647	11144755
chr1	11144967	11145045
chr1	11146675	11146791
chr1	11150125	11150226
chr1	11157151	11157291
chr1	11167441	11167517
chr1	11189579	11189955
chr1	11192269	11192370
chr1	11193579	11193774
chr1	11194460	11194659
chr1	11194853	11195023
chr1	11199257	11199403
chr1	11199540	11199703
chr1	11204560	11204703
chr1	11209311	11209458
chr1	11210813	11210906
chr1	11212311	11212474
chr1	11212795	11212908
chr1	11213398	11213566
chr1	11216147	11216234
chr1	11228667	11228918
chr1	11230924	11231054
chr1	11231299	11231434
chr1	11232435	11232528
chr1	11233397	11233487
chr1	11234142	11234265
chr1	11237842	11238048
chr1	11238401	11238617
chr1	11240302	11240547
chr1	11241552	11241681
chr1	11243113	11243300
chr1	11247624	11247733
chr1	11247818	11248094
chr1	11253838	11253973
chr1	11255991	11256192
chr1	11256932	11257165
chr1	11258484	11258593
chr1	11259247	11259409
chr1	11273531	11274060
chr1	11285643	11286131
chr1	11294872	11294890
chr1	11500992	11502088
chr1	11502677	11502897
chr1	11514389	11514526
chr1	11515368	11515503
chr1	11516000	11516161
chr1	11517462	11517602
chr1	11519354	11519503
chr1	11519718	11519880
chr1	11520686	11520848
chr1	11523941	11524055
chr1	11525175	11525312
chr1	11526650	11526835
chr1	11529555	11529686
chr1	11529786	11529959
chr1	11530906	11531033
chr1	11531564	11531710
chr1	11534380	11534540
chr1	11535010	11535124
chr1	11535477	11535644
chr1	11536323	11536686
chr1	11648693	11648828
chr1	11649086	11649225
chr1	11649778	11649874
chr1	11649944	11650074
chr1	11650465	11650834
chr1	11654318	11654340
chr1	11655835	11656100
chr1	11658266	11658393
chr1	11658532	11658628
chr1	11658735	11658871
chr1	11661129	11661305
chr1	11668658	11668944
chr1	11671265	11671392
chr1	11671927	11672023
chr1	11673276	11673412
chr1	11673614	11673851
chr1	11674774	11674816
chr1	11675081	11675174
chr1	11675657	11675731
chr1	11676045	11676140
chr1	11676847	11676948
chr1	11677542	11677614
chr1	11680352	11680471
chr1	11680561	11680601
chr1	11706258	11706709
chr1	11709274	11709465
chr1	11711850	11711965
chr1	11712339	11712429
chr1	11715118	11715208
chr1	11719583	11719696
chr1	11736208	11736235
chr1	11745802	11745837
chr1	11746126	11746223
chr1	11747439	11747545
chr1	11748414	11748610
chr1	11750076	11750192
chr1	11764400	11764470
chr1	11765856	11767085
chr1	11767220	11767264
chr1	11768076	11768275
chr1	11768972	11769127
chr1	11771523	11771636
chr1	11772081	11772259
chr1	11775434	11775610
chr1	11776463	11776638
chr1	11778659	11778816
chr1	11778925	11779080
chr1	11779801	11780010
chr1	11782188	11782333
chr1	11784173	11784593
chr1	11785147	11785289
chr1	11787387	11787493
chr1	11787872	11788047
chr1	11788148	11788378
chr1	11788651	11788746
chr1	11789269	11789446
chr1	11790679	11790898
chr1	11791206	11791326
chr1	11792277	11792379
chr1	11793906	11794089
chr1	11794357	11794538
chr1	11794728	11794863
chr1	11795097	11795348
chr1	11796205	11796399
chr1	11800211	11800322
chr1	11801160	11801399
chr1	11802880	11803129
chr1	11803404	11803514
chr1	11806262	11806349
chr1	11807130	11807190
chr1	11815845	11815911
chr1	11816614	11816680
chr1	11819487	11819554
chr1	11822694	11822801
chr1	11823706	11823833
chr1	11824485	11824553
chr1	11826155	11826214
chr1	11827088	11827221
chr1	11828105	11828219
chr1	11828457	11828624
chr1	11829195	11829322
chr1	11833514	11833638
chr1	11833876	11834030
chr1	11834235	11834395
chr1	11834483	11834590
chr1	11835966	11836153
chr1	11836998	11837156
chr1	11837342	11837499
chr1	11838334	11838442
chr1	11838534	11838660
chr1	11840142	11840223
chr1	11846008	11846014
chr1	11847112	11847439
chr1	11847561	11847684
chr1	11857654	11857671
chr1	11858213	11858469
chr1	11858701	11858833
chr1	11920314	11920332
chr1	11922635	11923489
chr1	11925204	11926237
chr1	11934779	11934855
chr1	11944521	11944662
chr1	11947975	11948067
chr1	11949772	11949906
chr1	11950356	11950520
chr1	11952622	11952735
chr1	11954829	11954893
chr1	11956916	11957014
chr1	11957841	11957943
chr1	11958515	11958647
chr1	11960645	11960767
chr1	11963531	11963636
chr1	11964174	11964300
chr1	11964643	11964785
chr1	11965479	11965593
chr1	11966250	11966316
chr1	11966986	11967091
chr1	11970669	11970816
chr1	11972871	11972997
chr1	11974652	11974808
chr1	11980415	11980535
chr1	11982055	11982175
chr1	11989168	11989343
chr1	11992554	11992690
chr1	11996155	11996318
chr1	11997296	11997421
chr1	11998769	11998878
chr1	11998987	11999095
chr1	12001400	12001554
chr1	12001768	12001836
chr1	12001981	12002103
chr1	12003991	12004118
chr1	12004464	12004613
chr1	12004824	12004927
chr1	12005710	12005931
chr1	12006537	12006693
chr1	12007052	12007249
chr1	12009591	12009726
chr1	12011455	12011575
chr1	12011620	12013540
chr1	12021726	12021840
chr1	12022094	12022442
chr1	12022832	12022917
chr1	12029032	12029141
chr1	12029222	12029281
chr1	12029764	12029894
chr1	12030027	12030124
chr1	12031265	12031403
chr1	12031721	12031808
chr1	12063598	12063661
chr1	12084463	12084551
chr1	12097100	12097217
chr1	12104378	12104531
chr1	12109565	12109656
chr1	12110040	12110204
chr1	12111897	12112014
chr1	12115576	12115729
chr1	12123283	12123377
chr1	12123714	12123827
chr1	12125950	12126052
chr1	12126182	12126236
chr1	12135587	12135613
chr1	12138228	12138436
chr1	12142286	12142531
chr1	12167091	12167169
chr1	12188795	12188895
chr1	12190956	12191085
chr1	12191773	12191923
chr1	12192430	12192524
chr1	12192862	12193098
chr1	12193954	12194032
chr1	12194583	12194618
chr1	12201966	12202171
chr1	12206739	12207020
chr1	12234266	12234363
chr1	12242512	12242590
chr1	12244245	12244436
chr1	12244536	12244617
chr1	12249222	12249339
chr1	12253721	12253826
chr1	12256332	12256503
chr1	12256986	12257087
chr1	12257934	12258103
chr1	12260692	12260794
chr1	12260947	12261149
chr1	12261900	12262080
chr1	12266880	12267011
chr1	12267844	12267920
chr1	12268705	12268876
chr1	12270993	12271124
chr1	12273002	12273135
chr1	12275824	12278038
chr1	12279498	12279650
chr1	12282704	12283736
chr1	12288222	12288313
chr1	12290997	12291124
chr1	12293523	12293704
chr1	12299201	12299384
chr1	12304505	12304728
chr1	12308430	12308641
chr1	12311453	12311625
chr1	12311812	12311925
chr1	12314114	12314327
chr1	12318071	12318337
chr1	12319496	12319630
chr1	12321808	12321964
chr1	12322535	12322746
chr1	12323705	12323780
chr1	12327647	12327854
chr1	12329828	12329918
chr1	12333225	12333366
chr1	12335704	12335827
chr1	12338230	12338305
chr1	12341779	12341885
chr1	12342898	12343051
chr1	12345373	12345509
chr1	12346604	12346652
chr1	12348822	12348973
chr1	12349163	12349374
chr1	12353973	12354221
chr1	12355898	12356090
chr1	12356397	12356524
chr1	12358458	12358601
chr1	12362719	12362850
chr1	12363071	12363247
chr1	12368467	12368591
chr1	12369466	12369702
chr1	12373749	12373858
chr1	12378427	12378591
chr1	12379487	12379596
chr1	12382975	12383155
chr1	12385259	12385373
chr1	12386184	12386334
chr1	12400180	12400330
chr1	12401607	12401704
chr1	12403824	12403973
chr1	12415086	12415221
chr1	12416659	12416827
chr1	12455997	12456130
chr1	12460200	12460396
chr1	12497499	12497631
chr1	12506852	12507093
chr1	12508892	12509024
chr1	12568339	12568424
chr1	12572727	12572853
chr1	12578717	12578956
chr1	12579292	12579412
chr1	12580522	12580666
chr1	12617153	12617348
chr1	12644546	12644714
chr1	12651122	12651339
chr1	12661790	12661854
chr1	12665960	12666735
chr1	12716176	12716344
chr1	12719474	12719691
chr1	12720882	12720946
chr1	12725221	12725996
chr1	12746430	12746541
chr1	12755699	12755813
chr1	12759309	12759487
chr1	12760769	12760951
chr1	12774867	12775154
chr1	12775542	12776118
chr1	12777010	12777599
chr1	12793227	12793514
chr1	12793914	12794493
chr1	12794838	12794969
chr1	12795437	12795996
chr1	12824941	12825503
chr1	12827248	12827830
chr1	12828496	12828789
chr1	12847407	12848289
chr1	12859009	12859296
chr1	12859692	12860271
chr1	12861220	12861779
chr1	12879543	12880105
chr1	12881853	12882435
chr1	12883101	12883394
chr1	12892915	12893474
chr1	12894585	12895164
chr1	12895560	12895847
chr1	12917692	12917979
chr1	12918361	12918937
chr1	12919851	12920413
chr1	12938674	12939236
chr1	12940983	12941565
chr1	12942231	12942518
chr1	13049807	13050369
chr1	13052117	13052699
chr1	13053366	13053659
chr1	13061324	13062206
chr1	13073693	13073986
chr1	13074658	13075240
chr1	13076990	13077552
chr1	13115518	13116400
chr1	13149236	13149798
chr1	13151548	13152130
chr1	13152802	13153095
chr1	13164585	13165467
chr1	13175280	13175573
chr1	13176240	13176822
chr1	13178570	13179132
chr1	13196822	13197381
chr1	13198327	13198906
chr1	13199302	13199589
chr1	13223331	13223905
chr1	13224854	13225433
chr1	13225819	13226106
chr1	13259268	13259555
chr1	13260221	13260803
chr1	13262549	13263111
chr1	13281370	13281932
chr1	13282846	13283422
chr1	13283804	13284091
chr1	13305954	13306241
chr1	13306637	13307216
chr1	13308328	13308887
chr1	13318407	13318700
chr1	13319371	13319953
chr1	13321702	13322264
chr1	13342527	13343086
chr1	13344037	13344616
chr1	13345027	13345314
chr1	13369066	13369640
chr1	13370648	13371227
chr1	13371613	13371900
chr1	13389657	13389944
chr1	13390340	13390919
chr1	13391943	13392502
chr1	13416354	13416641
chr1	13418121	13418700
chr1	13420696	13421258
chr1	13475845	13476099
chr1	13512962	13513593
chr1	13583805	13584100
chr1	13607172	13607306
chr1	13610386	13610516
chr1	13613686	13613725
chr1	13614299	13614411
chr1	13615904	13615911
chr1	13715605	13715614
chr1	13730999	13731117
chr1	13732778	13732882
chr1	13742004	13742157
chr1	13749360	13749487
chr1	13773077	13773188
chr1	13778417	13782831
chr1	13786514	13786527
chr1	13816426	13816570
chr1	13823158	13823184
chr1	14598997	14599223
chr1	14924364	14924572
chr1	14960683	14960875
chr1	15034748	15034885
chr1	15043988	15044159
chr1	15056090	15056280
chr1	15060171	15060302
chr1	15063571	15063622
chr1	15065629	15065797
chr1	15094179	15094385
chr1	15094814	15094933
chr1	15101542	15101774
chr1	15103358	15103460
chr1	15104022	15104189
chr1	15112426	15112541
chr1	15114470	15114635
chr1	15164343	15164461
chr1	15168494	15168777
chr1	15171180	15171278
chr1	15215087	15215431
chr1	15219325	15219743
chr1	15251784	15251877
chr1	15272322	15272529
chr1	15289398	15289666
chr1	15296683	15296793
chr1	15301204	15301441
chr1	15308612	15308736
chr1	15313056	15313187
chr1	15316377	15316467
chr1	15317823	15317928
chr1	15324451	15324559
chr1	15327058	15327142
chr1	15328276	15328429
chr1	15329345	15329541
chr1	15341735	15341893
chr1	15345082	15345190
chr1	15345415	15345523
chr1	15349041	15349149
chr1	15352876	15352984
chr1	15358109	15358283
chr1	15360477	15360703
chr1	15362641	15362726
chr1	15365826	15365933
chr1	15367462	15367622
chr1	15369369	15369502
chr1	15374501	15374631
chr1	15375602	15375730
chr1	15380700	15380796
chr1	15381230	15381451
chr1	15382027	15382193
chr1	15397296	15397413
chr1	15409971	15410279
chr1	15425870	15426018
chr1	15427149	15427284
chr1	15428592	15428724
[truncated: 196,204 more rows]
